# Supplementary material for: Identification and systematic annotation of tissue-specific differentially methylated regions using the Illumina 450k array
Source: Epigenetics Chromatin. 2013 Aug 6;6:26. doi: 10.1186/1756-8935-6-26 (PMC3750594; doi:10.1186/1756-8935-6-26)
Supplement: Additional file 4 — The newly developed DMR finder. Zip file with the R scripts used to identify DMRs. The Start file DMRfinder.R script contains the front end for users and the DMRfinder.R the backbone of the algorithm. The algorithm can detect DMRs in 450k data (Illumina IDs/genomic locations) and other types of data (genomic locations). DMR, differentially methylated region. [file 1756-8935-6-26-S4.zip]

Archive with 2 entries (2 files):
- DMRfinder.R
- Start file DMRfinder.R
