# Supplementary material for: Identification and systematic annotation of tissue-specific differentially methylated regions using the Illumina 450k array
Source: Epigenetics Chromatin. 2013 Aug 6;6:26. doi: 10.1186/1756-8935-6-26 (PMC3750594; doi:10.1186/1756-8935-6-26)
Supplement: Additional file 4 — The newly developed DMR finder. Zip file with the R scripts used to identify DMRs. The Start file DMRfinder.R script contains the front end for users and the DMRfinder.R the backbone of the algorithm. The algorithm can detect DMRs in 450k data (Illumina IDs/genomic locations) and other types of data (genomic locations). DMR, differentially methylated region. [file 1756-8935-6-26-S4.zip › DMRfinder.R]

##########################################
############## tDMR analysis #############
##########################################
##########################################
### Script written by Roderick Slieker ###
### Molecular Epidemiology             ###
### Leiden University Medical Center   ###
### r.c.slieker@lumc.nl                ###
##########################################

DMRfinder = function(data, mismatches=3, icd=1000, illumina=TRUE){
  
  #Check for annotation  
  if(illumina==TRUE){
    check  = length(grep("cg", data[,1]))> 1
    check2  = length(grep("0", data[,1]))> 1
  
    if(check==FALSE | check2==FALSE){
      print("Please check your data, is the format right?")
      }else{
        library("FDb.InfiniumMethylation.hg19")
        InfiniumMethylation <- features(FDb.InfiniumMethylation.hg19)
        probesselect= as.data.frame(data, stringsAsFactors = F)
        IM = InfiniumMethylation[names(InfiniumMethylation) %in% probesselect[,1],]
        IMx  =   cbind(as.character(seqnames(IM)),start(IM),end(IM))
        rownames(IMx) = names(IM)
        IMx = as.data.frame(IMx[probesselect[,1],],stringsAsFactors=F)
        probesselect$chr = IMx$V1
        probesselect$coord  = IMx$V2
        probesselect = probesselect[,c(3,4,2)]
        }
  }else{
    probesselect = as.data.frame(data)
  }
  
  pb = txtProgressBar(min=1,max=22,style=3)
  
  #DMR finder loop per chromosome
  DMR = function(x,data,mismatches,icd){
    setTxtProgressBar(pb,x)
    close(pb)
    tryCatch.W.E <- function(expr)
    {
      W <- NULL
      w.handler <- function(w){ # warning handler
        W <<- w
        invokeRestart("muffleWarning")
      }
      list(value = withCallingHandlers(tryCatch(expr, error = function(e) e),
                                       warning = w.handler),
           warning = W)
    }
    x = paste("chr",x,sep="")
    chr1 = probesselect[probesselect$chr==x,]
    order = order(as.numeric(chr1$coord))
    chr.sorted=chr1[order,]
    chr.final = data.frame(coord = as.numeric(chr.sorted$coord) , crit = as.numeric(chr.sorted[,3]))
    file = "temp.txt"
    sink(file)
    MAXIMUM_REGION_LENGTH = icd # constant, can be adjusted
    last_coordinate = length( chr.final$crit )
    next_coordinate = 0 # so that a region that has been called will be skipped
    
    for (i in 1:(last_coordinate-1)) {
      if ( i>=next_coordinate ) {
        if (chr.final$crit[ i ]==1) {
          start_location = chr.final$coord[ i ]
          last_visited_crit_loc = start_location
          sum_of_ones = 1
          number_of_items = 1
          
          # start crawling loop
          for (j in (i+1):last_coordinate ) {
            if (chr.final$coord[ j ] > (last_visited_crit_loc + MAXIMUM_REGION_LENGTH)) { break }
            if((number_of_items-sum_of_ones)>mismatches) { break }   #Number of mismatches
            number_of_items = number_of_items + 1
            if (chr.final$crit[j]==1) { 
              last_visited_crit_loc = chr.final$coord[ j ]
              sum_of_ones = sum_of_ones + 1 
            }
          }
          
          # now check if the result is good enough
          if (sum_of_ones>=3) {
            last_one=i+number_of_items-1
            for (k in (i+number_of_items-1):1) {
              if ( chr.final$crit[k] == 0 ) {
                last_one = last_one - 1
                number_of_items = number_of_items - 1
              }
              else {
                break
              }
            }
            cat(start_location,";",chr.final$coord[last_one],";",sum_of_ones/number_of_items,"\n")
            next_coordinate = last_one + 1
          }
        }
      }
    }
    sink()
    check = tryCatch.W.E(read.table("temp.txt" , sep=";"))
    check.for.error = class(check$value)[1] == "simpleError"
    if(check.for.error==TRUE){
      
    }else{
      
      dmr = as.matrix(check$value)
      dmr.chr = cbind(rep(x),dmr[,1:2])
      dmr.chr
    }
  }
  
  #Run DMR finder for all chromosomes
  dmr.func = sapply(seq(1:22),DMR,probesselect,mismatches,icd)
  dmr.allchr = do.call(rbind , dmr.func)
  dmrs.retGR = GRanges(seqnames=dmr.allchr[,1],IRanges(as.numeric(dmr.allchr[,2]),as.numeric(dmr.allchr[,3])))
  dmrs.retGR
}
