# Supplementary material for: Identification and systematic annotation of tissue-specific differentially methylated regions using the Illumina 450k array
Source: Epigenetics Chromatin. 2013 Aug 6;6:26. doi: 10.1186/1756-8935-6-26 (PMC3750594; doi:10.1186/1756-8935-6-26)
Supplement: Additional file 4 — The newly developed DMR finder. Zip file with the R scripts used to identify DMRs. The Start file DMRfinder.R script contains the front end for users and the DMRfinder.R the backbone of the algorithm. The algorithm can detect DMRs in 450k data (Illumina IDs/genomic locations) and other types of data (genomic locations). DMR, differentially methylated region. [file 1756-8935-6-26-S4.zip › Start file DMRfinder.R]

##########################################
############## tDMR analysis #############
##########################################
##########################################
### Script written by Roderick Slieker ###
### Molecular Epidemiology             ###
### Leiden University Medical Center   ###
### r.c.slieker@lumc.nl                ###
##########################################

# Load package
library("FDb.InfiniumMethylation.hg19")

# Change working directory to a writable directory!
setwd("~/tothisworkingdirectory")
source("DMRfinder.R")

# The slots of the function include:
# data:
    # The DMR finder in the default setting assumes a R object with two columns: 
    # one with Illumina identifiers and one with zeros and ones indicating DMP status 
    # (Zero: non-DMP and One:DMP)
    # To make the DMR finder also available for other types of data one can set 'illumina' to false and use a more generic input:
    # Three columns: chromosome (for example "chr1"), genomic position and DMP status (Zero: non-DMP and One:DMP)

# mismatches= maximum number of of allowed non-DMPs within DMRs
# icd = inter CpG distance
# The tDMRs can be found in the tDMR object (GRanges).

tDMRs = DMRfinder(data,mismatches=3, icd=1000,illumina=TRUE)
