# Supplementary material for: Identification and systematic annotation of tissue-specific differentially methylated regions using the Illumina 450k array
Source: Epigenetics Chromatin. 2013 Aug 6;6:26. doi: 10.1186/1756-8935-6-26 (PMC3750594; doi:10.1186/1756-8935-6-26)
Supplement: Additional file 5: Table S2 — Identified DMRs with associated annotations and intra-individual correlated CpG sites. DMR, differentially methylated region; IT, internal tissue; PT, peripheral tissue. [file 1756-8935-6-26-S5.xls]

## Sheet: Overview
Peripheral tissues
	Gender	Age	Blood	Buccal	Hair	Saliva
PT1	F	40	·	·	·	·
PT2	F	31	·	·	·	·
PT3	F	25	·	·	·	·
PT4	M	23	·	·	·	·
PT5	M	22	·	·	·	·
Internal organs
	Gender	Age	Blood	SC fat	Omentum	Muscle	Liver	Spleen	Pancreas
IT9	F	61	·	·	·	·	·	·
IT13	M	64	·	·	·	·	·		·
IT10	M	58	·	·	·	·	·	·
IT15	F	65	·	·	·	·	·		·
IT16	F	66	·	·	·	·		·	·
IT17	M	79	·	·	·	·	·		·

## Sheet: Internal tissues
Chromosome	Start	End	Width	Distance to nearest TSS	Nearest gene	Tiger tissue-specific expression	Gene centric annotation	CpG Density annotation	% DMR CpGs in gene centric and CpG density annotation (Column I+J)	Alternative trancription events (ENSEMBL)	DNAse hypersensitive site (ENCODE)	Transcription factor binding sites (ENCODE)
chr1	916058	916498	440	19274	HES4		Gene Body	Shelf	100		x	TAF1
chr1	917892	918696	804	17258	HES4		Proximal promoter	Shore	100
chr1	969254	969744	490	13996	AGRN		Gene Body	CGI	100		x	EBF
chr1	975551	976707	1156	20626	AGRN		Gene Body	CGI	100		x	c-Myc, CCNT2, CTCF, E2F6, GABP, HMGN3, IRF1
chr1	1063857	1065894	2037	-13140	C1orf159		Distal promoter	non-CGI	100		x	Egr-1, Pol2
chr1	1079561	1080611	1050	-28350	C1orf159		Downstream	non-CGI	100		x	ELF1_(SC-631), ERalpha_a, Pol2, PU.1
chr1	1097233	1101348	4115	-9995	TTLL10		Distal promoter	CGI	75		x	FOSL2, GABP, GR, HEY1
chr1	1108924	1109676	752	14	TTLL10		Proximal promoter	Shore	57.1429	A3SS, CE, CNE, II	x	USF-1
chr1	1117625	1118391	766	8722	TTLL10		Gene Body	Shelf	75
chr1	1143751	1144724	973	-2149	TNFRSF18		Distal promoter	Shore	100		x	c-Myc, Egr-1, GABP, Max
chr1	1148315	1149501	1186	640	TNFRSF4		Proximal promoter	CGI	66.6667	IR	x	E2F6, EBF, ELF1_(SC-631), GR, Max, NRSF, PAX5-N19, Pol2
chr1	1216441	1217511	1070	1160	SCNN1D		Gene Body	non-CGI	100	IR	x	c-Fos, CEBPB, HNF4G_(SC-6558), JunD, p300, RXRA, SP1, TBP
chr1	1266178	1266504	326	-385	TAS1R3		Proximal promoter	Shore	100		x	GTF2F1_(RAP-74), SMC3_(ab9263), TBP
chr1	1268469	1269399	930	2208	TAS1R3		Gene Body	CGI	60	CNE	x	Pol2
chr1	1289835	1290554	719	3720	MXRA8		Gene Body	CGI	100	IR
chr1	1296671	1297240	569	-3041	MXRA8		Distal promoter	non-CGI	100	AFE	x	SETDB1
chr1	1369466	1370775	1309	-782	VWA1		Proximal promoter	Shore	77.7778	II	x	Pol2, SRF
chr1	1395945	1396169	224	10988	ATAD3C		Gene Body	CGI	80
chr1	1549615	1549818	203	-1078	MIB2		Proximal promoter	Shore	100		x	CEBPB, eGFP-GATA2, Egr-1, GATA-1, GATA-2, HDAC2_(SC-6296), Sin3Ak-20, SRF, TAF1, TAL1_(SC-12984)
chr1	1564422	1567131	2709	-1783	MMP23B		Gene Body	CGI	60	A3SS, CE, II, IR	x	c-Myc, ELF1_(SC-631), GABP, JunD, Max, Nrf1, PAX5-N19, POU2F2, RFX5_(N-494), SP1, TCF12, USF-1, USF2, YY1, ZEB1_(SC-25388)
chr1	1688976	1690840	1864	-12470	SLC35E2		Gene Body	Shelf	42.8571	CE	x	AP-2alpha, AP-2gamma, c-Jun, CCNT2, E2F4, eGFP-FOS, eGFP-JunD, ETS1, HA-E2F1, HEY1, HMGN3, Mafk, NF-E2, p300, SMC3_(ab9263), TBP, USF-1
chr1	1845940	1846591	651	0	CALML6		Proximal promoter	non-CGI	57.1429	IR
chr1	1847864	1849305	1441	2155	TMEM52		Gene Body	Shore	80	ALE, CE, IR
chr1	1859247	1860133	886	-8950	TMEM52		Distal promoter	CGI	50	IR
chr1	1982791	1983774	983	1374	PRKCZ		Gene Body	CGI	75			ZNF263
chr1	2003274	2003650	376	21553	PRKCZ		Gene Body	Shore	60	ALE		HNF4A
chr1	2004968	2006656	1688	23903	PRKCZ		Proximal promoter	CGI	54.5455	AFE, ALE, CE	x	JunD, YY1
chr1	2058417	2059086	669	76843	PRKCZ		Gene Body	non-CGI	100	AFE, ALE, CE	x
chr1	2063799	2064216	417	82099	PRKCZ		Gene Body	CGI	80	AFE, ALE, CE	x	Egr-1, Rad21, SMC3_(ab9263)
chr1	2064819	2065263	444	83132	PRKCZ		Gene Body	Shore	66.6667	AFE, ALE, CE	x	Pol2, TAF1
chr1	2106222	2106620	398	-53713	SKI		Gene Body	non-CGI	100		x	CTCF
chr1	2138442	2139905	1463	-20960	SKI		Proximal promoter	Shore	62.5		x	AP-2alpha, AP-2gamma, BAF155, CTCF, HA-E2F1, HDAC2_(SC-6296), HNF4A, HNF4G_(SC-6558), Max, USF-1
chr1	2144002	2145276	1274	-15495	SKI		Proximal promoter	Shore	83.3333	CNE	x	AP-2alpha, BAF155, c-Jun, CCNT2, eGFP-JunB, eGFP-JunD, GR, HMGN3, Ini1, JunD, KAP1, Max, Sin3Ak-20, STAT1, TAF1, ZBTB7A_(SC-34508), ZNF263
chr1	2161886	2163529	1643	2574	SKI		Gene Body	Shore	62.5	AFE	x	GABP, HEY1, HMGN3, Pol2, Sin3Ak-20, TCF4, USF-1, ZBTB7A_(SC-34508)
chr1	2179933	2180697	764	20181	SKI		Gene Body	non-CGI	100		x	CTCF, HA-E2F1, HDAC2_(SC-6296), HNF4A, HNF4G_(SC-6558), NANOG_(SC-33759), p300, SP1, TAF1, TBP, TCF12, TR4
chr1	2182126	2183438	1312	22648	SKI		Gene Body	non-CGI	100		x	c-Myc, HDAC2_(SC-6296), p300, RXRA, Sin3Ak-20
chr1	2188767	2189027	260	28763	SKI		Gene Body	non-CGI	100		x
chr1	2221807	2222674	867	62107	SKI		Gene Body	CGI	66.6667		x	c-Fos, c-Jun, c-Myc, CEBPB, eGFP-FOS, ELF1_(SC-631), FOSL1_(SC-183), PAX5-N19, PU.1, STAT3
chr1	2231925	2232527	602	72092	SKI		Gene Body	CGI	50		x	c-Fos, Egr-1, NFKB, Pbx3, PU.1, RFX5_(N-494), SP1, TCF12, USF-1, USF2
chr1	2262232	2262474	242	-60861	RER1		Gene Body	Shelf	100		x	BHLHE40, CTCF
chr1	2324205	2325254	1049	1516	RER1		Proximal promoter	Shore	80	AFE		HNF4A, Pol2
chr1	2344979	2345398	419	-1179	PEX10		Proximal promoter	Shore	100	AFE	x	E2F6, HEY1, TBP, ZEB1_(SC-25388)
chr1	2365064	2365763	699	-21404	PEX10		Intergenic	non-CGI	100
chr1	2406721	2406795	74	-996	PLCH2		Proximal promoter	Shelf	100	AFE	x
chr1	2431753	2433226	1473	24736	PLCH2		Gene Body	Shore	100	IR	x	FOXA1
chr1	2435632	2437200	1568	21619	PANK4		Downstream	Shore	42.8571	IR	x
chr1	2515692	2516516	824	-2085	FAM213B		Proximal promoter	Shore	66.6667	CNE	x	Pol2
chr1	2722811	2723217	406	-16784	TTC34		Intergenic	non-CGI	100
chr1	2772127	2772664	537	-66166	TTC34		Intergenic	CGI	100		x
chr1	2792637	2792744	107	-86461	TTC34		Intergenic	non-CGI	100		x	E2F6, Rad21
chr1	2822706	2823402	696	-114992	ACTRT2		Intergenic	non-CGI	100		x
chr1	2827798	2828293	495	-110000	ACTRT2		Intergenic	CGI	100		x	GATA-2
chr1	2836564	2836643	79	-101442	ACTRT2		Intergenic	non-CGI	100
chr1	2838805	2839247	442	-99020	ACTRT2		Intergenic	non-CGI	100		x	Egr-1, Rad21, SMC3_(ab9263)
chr1	2844871	2845514	643	-92853	ACTRT2		Intergenic	Shore	75		x
chr1	2850241	2850682	441	-87584	ACTRT2		Intergenic	Shore	66.6667
chr1	2885085	2885244	159	-52881	ACTRT2		Intergenic	CGI	100			FOXA1
chr1	2886654	2886868	214	-51285	ACTRT2		Intergenic	CGI	100		x
chr1	2899497	2899954	457	-38320	ACTRT2		Intergenic	non-CGI	100
chr1	2928403	2928616	213	-9536	ACTRT2		Distal promoter	Shore	100
chr1	2938799	2938954	155	831	ACTRT2		Gene Body	CGI	100	CNE
chr1	2947791	2948512	721	10106	ACTRT2		Intergenic	non-CGI	100
chr1	2979311	2980937	1626	-5618	PRDM16		Gene Body	CGI	90	CE, IR	x
chr1	2984275	2984830	555	-1189	PRDM16		Proximal promoter	CGI	100		x
chr1	2987645	2987961	316	2061	PRDM16		Gene Body	CGI	100		x	GABP, TR4
chr1	2990031	2990678	647	4613	PRDM16		Gene Body	CGI	100		x
chr1	2995301	2995604	303	9711	PRDM16		Gene Body	Shore	100		x
chr1	3010896	3011274	378	25343	PRDM16		Gene Body	non-CGI	100
chr1	3032302	3032751	449	46785	PRDM16		Gene Body	Shelf	66.6667
chr1	3051130	3052175	1045	65911	PRDM16		Gene Body	non-CGI	100		x
chr1	3055958	3056771	813	70623	PRDM16		Gene Body	CGI	75		x
chr1	3071963	3072643	680	86561	PRDM16		Gene Body	CGI	75		x
chr1	3077798	3078013	215	92164	PRDM16		Gene Body	Shelf	100		x
chr1	3098629	3100956	2327	114051	PRDM16		Gene Body	Shelf	90			BCL3
chr1	3104999	3105326	327	119421	PRDM16		Gene Body	CGI	80
chr1	3123338	3123854	516	137854	PRDM16		Gene Body	non-CGI	100
chr1	3133763	3136333	2570	149306	PRDM16		Gene Body	non-CGI	100		x
chr1	3141992	3143808	1816	157158	PRDM16		Gene Body	non-CGI	100		x
chr1	3155161	3155965	804	169821	PRDM16		Gene Body	CGI	50		x	FOXA2_(SC-6554), HEY1
chr1	3157480	3158200	720	172098	PRDM16		Gene Body	CGI	80
chr1	3162404	3162676	272	176798	PRDM16		Gene Body	Shore	100	II
chr1	3163985	3165391	1406	178946	PRDM16		Gene Body	CGI	71.4286	II	x	GABP
chr1	3229739	3230424	685	-141065	ARHGEF16		Gene Body	non-CGI	100	II	x	BAF155, BATF, c-Fos, c-Jun, CCNT2, eGFP-FOS, eGFP-JunB, eGFP-JunD, FOSL1_(SC-183), FOSL2, HA-E2F1, HMGN3, Ini1, JunD, KAP1, MafF_(M8194), Max, STAT3, TCF4
chr1	3309864	3310413	549	-61008	ARHGEF16		Gene Body	CGI	75	CE	x	KAP1
chr1	3332000	3332705	705	-38794	ARHGEF16		Gene Body	CGI	66.6667		x
chr1	3394013	3394871	858	23295	ARHGEF16		Gene Body	CGI	50	IR	x	E2F6, Pol2
chr1	3420815	3421427	612	49974	ARHGEF16		Gene Body	non-CGI	100		x	c-Fos, c-Jun, Ini1, Max, Mxi1_(bHLH), NRSF, Pol2, STAT3, TAF1, TBP
chr1	3459949	3460467	518	67851	MEGF6		Gene Body	CGI	75		x	GABP, GR, Pol2
chr1	3473186	3474376	1190	54278	MEGF6		Gene Body	non-CGI	100		x
chr1	3600735	3600879	144	31678	TP73		Gene Body	non-CGI	100		x
chr1	3620218	3620919	701	51440	TP73		Gene Body	Shelf	100		x	GATA-2, HA-E2F1
chr1	3774827	3775206	379	1172	DFFB		Proximal promoter	CGI	50		x	Max, Rad21, ZBTB33
chr1	3806817	3807709	892	33418	DFFB		Gene Body	Shore	100	IR	x
chr1	4221485	4222311	826	448053	DFFB		Intergenic	CGI	66.6667			GATA-2
chr1	6086148	6086652	504	-19581	KCNAB2		Proximal promoter	CGI	66.6667	AFE, CE	x	AP-2alpha, AP-2gamma, BHLHE40, c-Myc, E2F1, E2F6, ELF1_(SC-631), HEY1, Ini1, Mxi1_(bHLH), NFKB, SP1, TAF1, TBP, USF-1, USF2, ZEB1_(SC-25388)
chr1	6093972	6094993	1021	-11498	KCNAB2		Proximal promoter	non-CGI	80	AFE, CE	x	NF-YA, NF-YB
chr1	6105859	6106539	680	218	KCNAB2		Proximal promoter	non-CGI	100	CE		HNF4G_(SC-6558)
chr1	6131294	6132185	891	25759	KCNAB2		Gene Body	CGI	60	CE
chr1	6269260	6269448	188	3165	RNF207		Gene Body	CGI	100	A3SS, CE, IR	x	c-Myc, Egr-1, HMGN3, Max, Rad21, YY1
chr1	6294656	6294850	194	1291	ICMT		Gene Body	Shore	100	CE	x	CEBPB, ELF1_(SC-631), Mxi1_(bHLH), Pol2, STAT1, STAT3
chr1	6390053	6390595	542	55559	ACOT7		Gene Body	non-CGI	100		x
chr1	6419767	6420733	966	25633	ACOT7		Proximal promoter	non-CGI	100	AFE, CE	x	CEBPB, CTCF, eGFP-GATA2, ELF1_(SC-631), GATA-1, HDAC2_(SC-6296), HNF4A, IRF1, Mxi1_(bHLH), NFKB, PAX5-N19, Pbx3, POU2F2, PRDM1_(Val90), Sin3Ak-20, SP1, STAT1, STAT2, TAL1_(SC-12984), TBP
chr1	6445632	6445872	240	131	ACOT7		Proximal promoter	non-CGI	100	AFE, CE	x	GABP, GATA-2, GR, JunD, NRSF, p300, Pol2, SP1, TAF1, YY1
chr1	6514605	6515624	1019	11140	TNFRSF25		Gene Body	CGI	100		x
chr1	6519923	6521490	1567	5548	TNFRSF25		Gene Body	CGI	37.5			POU2F2
chr1	6524642	6526469	1827	699	TNFRSF25		Proximal promoter	CGI	41.6667	A3SS, CE, IR, MXE	x	c-Myc, CTCF, TAF1
chr1	6579837	6580308	471	-22589	PLEKHG5		Proximal promoter	non-CGI	100	AFE	x	c-Myc, Max, NANOG_(SC-33759), NRSF, Sin3Ak-20, USF1_(SC-8983)
chr1	6615264	6615604	340	96	TAS1R1		Proximal promoter	Shore	100		x	ZBTB7A_(SC-34508)
chr1	6657059	6657644	585	5577	KLHL21		Gene Body	Shore	66.6667
chr1	6659205	6659366	161	3643	KLHL21		Gene Body	CGI	100	CNE
chr1	6664103	6664268	165	-1257	KLHL21		Proximal promoter	Shore	100	AFE	x	c-Myc, CTCF, CTCFL_(SC-98982), eGFP-HDAC8, eGFP-JunD, Egr-1, ELF1_(SC-631), ETS1, HEY1, Max, Mxi1_(bHLH), NRSF, Pol2, Sin3Ak-20, TAF1, TAF7_(SQ-8), TBP, TCF4, USF-1, USF2, YY1, ZBTB7A_(SC-34508)
chr1	6681584	6681878	294	-3479	THAP3		Gene Body	Shelf	100	CE
chr1	7111236	7111367	131	265918	CAMTA1		Gene Body	non-CGI	100
chr1	7308012	7308117	105	462681	CAMTA1		Gene Body	non-CGI	100		x
chr1	7692321	7692367	46	-138985	VAMP3		Gene Body	non-CGI	100
chr1	7841722	7842406	684	-2650	PER3		Distal promoter	Shore	100		x	AP-2gamma, PU.1
chr1	7844735	7845237	502	272	PER3		Proximal promoter	CGI	80		x	HA-E2F1
chr1	8087421	8088516	1095	-1576	ERRFI1		Proximal promoter	Shore	75	CNE	x	CEBPB, FOSL2, FOXA2_(SC-6554), GATA-2, GR, HDAC2_(SC-6296), HEY1, HNF4A, HNF4G_(SC-6558), JunD, p300, SP1, TAF1, TBP, TCF12, TCF4
chr1	8271918	8272277	359	-112292	SLC45A1		Intergenic	CGI	60		x	AP-2alpha, AP-2gamma, ATF3, BHLHE40, BRCA1_(C-1863), c-Fos, c-Jun, c-Myc, CEBPB, eGFP-JunD, ELF1_(SC-631), FOSL2, FOXA2_(SC-6554), GATA-2, GR, GTF2F1_(RAP-74), HDAC2_(SC-6296), HNF4A, HNF4G_(SC-6558), Ini1, JunD, MafF_(M8194), Mafk, Max, Mxi1_(bHLH), PU.1
chr1	8376931	8377868	937	-6990	SLC45A1		Distal promoter	CGI	60		x	CTCF, NRSF
chr1	8403631	8404050	419	19451	SLC45A1		Gene Body	CGI	60		x	BAF155, CEBPB, ERalpha_a, GR, HA-E2F1, JunD, Max
chr1	8412697	8412849	152	28383	SLC45A1		Gene Body	non-CGI	100	IR	x
chr1	8456466	8457758	1292	72722	SLC45A1		Gene Body	non-CGI	100		x	BATF, CTCF, EBF, MEF2A, NFKB, POU2F2, PU.1, RXRA
chr1	8937077	8937640	563	1792	ENO1		Gene Body	Shore	50	CNE	x	Pol2, SETDB1
chr1	9129487	9130886	1399	-300	SLC2A5		Proximal promoter	Shore	85.7143	AFE, CE, IR	x	BATF, BCL11A, BCL3, FOXA1, GATA3_(SC-268), IRF4_(M-17), Max, MEF2C_(SC-13268), NFKB, NRSF, POU2F2, PU.1, SP1, SRF, TAF1, TBP
chr1	9307378	9309004	1626	13328	H6PD		Gene Body	non-CGI	100		x
chr1	9324232	9324864	632	-28393	SPSB1		Gene Body	CGI	100	IR
chr1	9713284	9714845	1561	2275	PIK3CD		Proximal promoter	Shore	83.3333	AFE, CE, CNE, MXE	x	ELF1_(SC-631), Max, NFKB, Pol2, PU.1, TCF12, USF2
chr1	10056837	10056957	120	-358	RBP7		Proximal promoter	Shore	100		x
chr1	10697703	10698794	1091	158458	CASZ1		Gene Body	CGI	75	ALE, IR
chr1	10723174	10724490	1316	132875	CASZ1		Gene Body	Shore	66.6667		x	KAP1
chr1	10895517	10896004	487	-39054	CASZ1		Intergenic	CGI	75		x	CTCFL_(SC-98982), Egr-1, ERalpha_a, FOXA1, GABP, HA-E2F1, HMGN3, IRF1, NANOG_(SC-33759), p300, SIX5, SP1, SP2_(SC-643), TAF1, TBP, TCF12, TCF4, ZNF263
chr1	10917344	10917451	107	-60691	CASZ1		Intergenic	non-CGI	100
chr1	11107045	11107452	407	47	MASP2		Proximal promoter	non-CGI	100		x	HNF4G_(SC-6558), Pol2, RXRA, TAF1, TCF4
chr1	11112976	11113287	311	-5836	MASP2		Distal promoter	non-CGI	100		x	CTCF, CTCFL_(SC-98982), E2F6, ELF1_(SC-631), GATA-2, Max, NRSF, p300, Pol2
chr1	11708292	11708792	500	6346	FBXO2		Distal promoter	Shore	33.3333			E2F6
chr1	11713540	11714218	678	1009	FBXO2		Proximal promoter	Shore	75		x	FOSL2, HDAC2_(SC-6296), HEY1, HNF4G_(SC-6558), JunD, Rad21, SMC3_(ab9263), SP1
chr1	11760709	11761697	988	9422	C1orf187		Gene Body	non-CGI	100		x	GATA-2, TAL1_(SC-12984)
chr1	11907986	11908347	361	-327	NPPA	Muscle	Proximal promoter	non-CGI	100	AFE	x	NRSF, p300, USF1_(SC-8983)
chr1	12513497	12514747	1250	163698	DHRS3	Muscle	Gene Body	non-CGI	100		x	CTCF, p300
chr1	12587564	12588654	1090	89711	DHRS3	Muscle	Intergenic	non-CGI	100		x	FOXA2_(SC-6554), GR, HA-E2F1, HDAC2_(SC-6296), Ini1, p300, TAF1, TCF12, TCF4, USF-1, YY1
chr1	12609308	12610104	796	68114	DHRS3		Intergenic	non-CGI	100		x	BAF155, BHLHE40, Brg1, c-Fos, c-Jun, c-Myc, CCNT2, eGFP-JunB, eGFP-JunD, ELF1_(SC-631), ERalpha_a, ETS1, FOSL1_(SC-183), FOSL2, FOXA2_(SC-6554), GATA-2, GR, HMGN3, Ini1, IRF1, JunD, KAP1, Max, Mxi1_(bHLH), p300, PU.1, Rad21, SP1, STAT3, TAF1, TCF4, YY1
chr1	12655240	12656315	1075	22042	DHRS3		Gene Body	CGI	60	AFE	x	AP-2alpha, AP-2gamma, c-Myc, CEBPB, CTCF, ERalpha_a, FOXA1, GR, Ini1, Max, NRSF, Rad21, RXRA, SMC3_(ab9263), USF-1, ZBTB7A_(SC-34508)
chr1	14027521	14027581	60	-3799	PRDM2		Gene Body	Shore	100	AFE	x	ELF1_(SC-631)
chr1	15256054	15256481	427	-223961	TMEM51		Proximal promoter	non-CGI	100	AFE	x	c-Fos, c-Jun, eGFP-FOS, eGFP-GATA2, eGFP-JunB, eGFP-JunD, FOSL1_(SC-183), FOSL2, HDAC2_(SC-6296), KAP1, MafF_(M8194), Max, Mxi1_(bHLH), Pol2, TAL1_(SC-12984)
chr1	15271830	15272326	496	-208151	TMEM51		Proximal promoter	non-CGI	100	AFE	x	GR, p300, Pol2
chr1	15392793	15392907	114	-87379	TMEM51		Gene Body	non-CGI	100		x
chr1	15655764	15656086	322	-80466	EFHD2		Gene Body	non-CGI	100	CE, CNE, IR	x	MEF2A, MEF2C_(SC-13268)
chr1	15910166	15911134	968	955	AGMAT		Gene Body	Shore	50		x	c-Myc, ELF1_(SC-631), GABP, GTF2F1_(RAP-74), Max, Mxi1_(bHLH), Pol2, Rad21, Sin3Ak-20, TAF1, TBP
chr1	16062720	16063471	751	287	SLC25A34		Proximal promoter	non-CGI	85.7143		x	CTCF, Rad21, RXRA
chr1	16084758	16084939	181	-406	FBLIM1		Proximal promoter	Shore	100	A5SS, II	x
chr1	16163479	16164122	643	-10558	SPEN		Gene Body	CGI	57.1429		x	Egr-1, ELF1_(SC-631), PU.1, TCF12
chr1	16343756	16346317	2561	248	HSPB7		Proximal promoter	non-CGI	81.8182	CE, II, IR	x	CEBPB, Pol2
chr1	16472461	16473143	682	9780	EPHA2		Gene Body	Shelf	66.6667		x	E2F6, ELF1_(SC-631), ERalpha_a, GATA-2, HEY1, HMGN3, NRSF, TAF1, TBP, TCF4
chr1	16533891	16534157	266	5080	ARHGEF19		Gene Body	CGI	100		x
chr1	16554171	16554984	813	9081	RSG1		Downstream	Shore	100		x	SUZ12
chr1	17019133	17020878	1745	70969	MST1P9		Gene Body	CGI	100		x	ERalpha_a, GABP, Max, SUZ12, USF-1
chr1	17027832	17027941	109	63088	MST1P9		Gene Body	CGI	100		x	CTCF, TCF4
chr1	17634543	17634716	173	-60	PADI4		Proximal promoter	non-CGI	100		x	eGFP-JunD, Mafk, NF-E2, ZBTB7A_(SC-34508)
chr1	17944356	17944660	304	78178	ARHGEF10L		Gene Body	non-CGI	100	AFE		CTCF
chr1	18806700	18808559	1859	206	KLHDC7A		Proximal promoter	Shore	50	CNE	x	BCL11A, CtBP2, FOSL2, HEY1, HNF4A, Max, NANOG_(SC-33759), p300, SP1, STAT3, TAF1, TAF7_(SQ-8), TBP, TCF12, YY1
chr1	19217472	19218007	535	11553	ALDH4A1		Proximal promoter	non-CGI	100	AFE	x
chr1	19276236	19277202	966	-47426	ALDH4A1		Gene Body	non-CGI	100		x	NFKB, RFX5_(N-494), TAF1, USF-1
chr1	19599516	19601026	1510	297	AKR7L		Proximal promoter	CGI	75
chr1	19614429	19615303	874	414	AKR7A3		Proximal promoter	CGI	50	CNE	x
chr1	19665131	19665757	626	26704	PQLC2		Downstream	CGI	50	ALE	x	ELF1_(SC-631), HA-E2F1, KAP1, Rad21
chr1	19764480	19764821	341	47415	CAPZB		Gene Body	non-CGI	100	AFE, CE	x	Max, p300
chr1	20140828	20142706	1878	4	RNF186		Proximal promoter	non-CGI	85.7143	CNE	x	FOXA2_(SC-6554), SP1, STAT1, TCF12
chr1	20396560	20396750	190	-46	PLA2G5		Proximal promoter	non-CGI	100	CE, II	x
chr1	20480684	20480971	287	15005	PLA2G2F		Downstream	non-CGI	100		x
chr1	21616412	21617504	1092	-192	ECE1		Proximal promoter	CGI	75	AFE	x	BATF, CEBPB, EBF, ERalpha_a, IRF4_(M-17), NFKB, Nrf1, NRSF, PAX5-N19, TBP, TCF12, ZEB1_(SC-25388)
chr1	21877322	21877781	459	41694	ALPL		Gene Body	non-CGI	100	AFE, CE	x
chr1	21900987	21901260	273	65266	ALPL		Gene Body	non-CGI	100	AFE, CE	x	c-Jun, CTCF, GATA-2, Max
chr1	21966310	21966500	190	11943	RAP1GAP		Gene Body	non-CGI	100	CE, MXE	x	Egr-1, GR, HMGN3
chr1	21978698	21978863	165	-433	RAP1GAP		Proximal promoter	Shore	66.6667	AFE, CE, MXE	x
chr1	22327119	22328026	907	24155	CELA3B		Proximal promoter	non-CGI	100		x
chr1	22351389	22352348	959	-27251	CDC42		Proximal promoter	Shore	80	CE, CNE	x	AP-2gamma, c-Jun, CCNT2, CEBPB, E2F4, E2F6, eGFP-FOS, eGFP-JunB, eGFP-JunD, ELK4, GATA-1, GATA-2, HDAC2_(SC-6296), HEY1, HMGN3, HNF4G_(SC-6558), Ini1, IRF4_(M-17), JunD, KAP1, Max, MEF2C_(SC-13268), NF-YB, p300, Pbx3, SETDB1, Sin3Ak-20, SP2_(SC-643), TFII
chr1	23495997	23496648	651	-806	LUZP1		Proximal promoter	non-CGI	100		x	c-Myc, HEY1, Pol2, TBP, USF-1, USF1_(SC-8983), USF2
chr1	23697258	23698143	885	-2822	ZNF436		Proximal promoter	Shore	80	A3SS, II, IR	x	BCL11A, CTCF, Egr-1, GR, JunD, p300, Rad21, RXRA, SP1, TCF12
chr1	23884703	23884972	269	1447	ID3		Gene Body	CGI	66.6667		x	eGFP-JunD, Egr-1, ELF1_(SC-631), GABP, GTF2F1_(RAP-74), HEY1, Ini1, NRSF, PAX5-N19, TAF1, TAF7_(SQ-8), TBP, USF2, ZNF263
chr1	23886730	23887816	1086	-988	ID3		Proximal promoter	Shore	75		x
chr1	24127976	24128567	591	-2212	GALE		Proximal promoter	Shore	100		x	CEBPB
chr1	24239771	24240069	298	-103	CNR2		Proximal promoter	non-CGI	100		x	NFKB, PAX5-N19, PU.1, TCF12
chr1	24307291	24307535	244	-460	SRSF10		Proximal promoter	Shore	100		x	CHD2_(N-1250), EBF, Egr-1, KAP1, NFKB, POU2F2, SP1, TAF1, TBP, TCF12
chr1	24438607	24438781	174	31081	IL22RA1		Proximal promoter	non-CGI	100		x
chr1	24469564	24469791	227	97	IL22RA1		Proximal promoter	non-CGI	100	CNE	x	HA-E2F1, HEY1, TAF1
chr1	24645380	24646205	825	-19	GRHL3		Proximal promoter	Shelf	92.8571	AFE, CE, II	x	Mafk, Pol2, SP1, TCF12, ZEB1_(SC-25388), ZNF263
chr1	24648203	24649398	1195	2989	GRHL3		Proximal promoter	CGI	83.3333	AFE, II	x	AP-2alpha, AP-2gamma, CCNT2, E2F6, EBF, GABP, GATA-2, GATA3_(SC-268), HDAC2_(SC-6296), HMGN3, KAP1, p300, TCF12, Znf143_(16618-1-AP), ZNF263
chr1	25240865	25240938	73	15868	RUNX3		Gene Body	non-CGI	100		x	HEY1
chr1	25257505	25258332	827	-1149	RUNX3		Proximal promoter	CGI	95.2381		x
chr1	25348828	25349681	853	-92485	RUNX3		Intergenic	non-CGI	100		x	BCLAF1_(M33-P5B11), c-Jun, eGFP-FOS, eGFP-JunD, ELF1_(SC-631), FOSL1_(SC-183), FOSL2, GABP, JunD, MEF2A, MEF2C_(SC-13268), p300, POU2F2, SMC3_(ab9263), SRF, STAT1, TBP, TCF4, USF-1, USF1_(SC-8983), USF2, YY1
chr1	25944514	25944802	288	699	MAN1C1		Gene Body	CGI	66.6667		x
chr1	26145328	26145437	109	-1014	FAM54B		Proximal promoter	Shore	100	AFE, CNE, II		Pol2
chr1	26394009	26394593	584	-180	TRIM63		Proximal promoter	non-CGI	100		x	USF-1
chr1	26495094	26495874	780	-904	ZNF593		Proximal promoter	Shore	100
chr1	26503776	26504548	772	181	CNKSR1		Proximal promoter	non-CGI	90	II	x	c-Myc, eGFP-GATA2, GABP, HEY1, TAF1, YY1, ZBTB7A_(SC-34508)
chr1	26605913	26606110	197	-201	SH3BGRL3		Proximal promoter	Shore	100		x	BCL3, Egr-1, Rad21, Sin3Ak-20
chr1	26611311	26611453	142	5169	SH3BGRL3		Gene Body	non-CGI	100	A3SS, CE, II, IR	x	BAF155, BATF, Brg1, c-Fos, c-Jun, c-Myc, CCNT2, CEBPB, EBF, eGFP-FOS, eGFP-GATA2, eGFP-JunB, eGFP-JunD, Egr-1, ELF1_(SC-631), ETS1, FOSL1_(SC-183), GABP, GATA-1, GATA-2, HDAC2_(SC-6296), HMGN3, Ini1, IRF1, JunD, Mafk, Max, Mxi1_(bHLH), NRSF, p300, Rad21,
chr1	26644234	26645161	927	287	CD52		Proximal promoter	non-CGI	100	AFE, CE	x	EBF, eGFP-GATA2, Egr-1, ELF1_(SC-631), GATA-1, GATA-2, NFKB, NRSF, PU.1, TBP, ZBTB7A_(SC-34508)
chr1	26685715	26687174	1459	-5824	AIM1L		Distal promoter	CGI	71.4286		x	CEBPB, HDAC2_(SC-6296), HEY1, HNF4G_(SC-6558), SP1, STAT1, USF-1
chr1	26880547	26881009	462	8435	RPS6KA1		Proximal promoter	non-CGI	100		x	GATA-1
chr1	27240319	27240694	375	60	NR0B2		Proximal promoter	non-CGI	100	CNE	x	BHLHE40, c-Myc, CCNT2, CEBPB, CHD2_(N-1250), E2F6, eGFP-GATA2, eGFP-JunD, FOSL2, FOXA2_(SC-6554), GATA-1, HA-E2F1, HDAC2_(SC-6296), HEY1, HNF4A, HNF4G_(SC-6558), JunD, MafF_(M8194), Mafk, p300, RXRA, SREBP1, TAF1, TBP, TCF4, USF-1, USF2
chr1	27479312	27480668	1356	1461	SLC9A1		Gene Body	Shore	80	CE, II	x	FOXA1
chr1	27668058	27668610	552	-149	SYTL1		Proximal promoter	non-CGI	100	AFE	x	c-Myc, EBF, Egr-1, ELF1_(SC-631), FOSL2, HEY1, HMGN3, JunD, KAP1, PAX5-N19, PU.1, Sin3Ak-20, SP1, TAF1, TCF4, YY1, ZBTB7A_(SC-34508), ZEB1_(SC-25388), ZNF263
chr1	27676205	27678138	1933	8689	SYTL1		Gene Body	CGI	88.8889	II, IR	x	CCNT2, E2F6, Egr-1, HMGN3, Pol2, Rad21, USF-1, USF2, ZNF263
chr1	27686768	27687695	927	6105	MAP3K6		Gene Body	CGI	83.3333		x	HMGN3, IRF1, PAX5-N19, PU.1
chr1	27729801	27730185	384	10841	GPR3		Downstream	non-CGI	100		x	CCNT2, CTCF, Pbx3
chr1	27958339	27960150	1811	2482	FGR		Gene Body	Shore	66.6667	AFE	x	BCL11A, BCL3, ELF1_(SC-631), PU.1, SP1, YY1, ZBTB33, ZEB1_(SC-25388)
chr1	27961563	27961868	305	11	FGR		Proximal promoter	CGI	80	AFE	x	Pol2
chr1	29213106	29213233	127	-433	EPB41		Proximal promoter	Shore	100		x
chr1	29565099	29565306	207	2175	PTPRU		Gene Body	CGI	100		x	CTCF, Pol2
chr1	29585853	29586299	446	23048	PTPRU		Gene Body	CGI	66.6667		x
chr1	29587088	29587357	269	24195	PTPRU		Gene Body	CGI	100		x
chr1	31230601	31231363	762	-299	LAPTM5		Proximal promoter	non-CGI	100	AFE	x	EBF, ELF1_(SC-631), NFKB, POU2F2, TAF1, TBP
chr1	31845904	31846110	206	-84	FABP3		Proximal promoter	non-CGI	100		x	AP-2alpha, AP-2gamma, USF-1
chr1	32054510	32055006	496	12672	TINAGL1		Downstream	CGI	75		x	c-Fos, GR
chr1	32408132	32410678	2546	-5417	PTP4A2		Distal promoter	CGI	50	AFE	x	AP-2gamma, BCL3, BCLAF1_(M33-P5B11), CCNT2, CHD2_(N-1250), Egr-1, ELF1_(SC-631), ELK4, ETS1, FOSL1_(SC-183), GATA-1, GATA-2, GTF2F1_(RAP-74), HMGN3, IRF1, JunD, KAP1, Max, Mxi1_(bHLH), NRSF, p300, PAX5-N19, POU2F2, Sin3Ak-20, SP1, STAT1, TAF7_(SQ-8), TAL1
chr1	32664981	32665584	603	-9412	DCDC2B		Proximal promoter	Shore	100		x	ZNF263
chr1	32708234	32708485	251	20401	EIF3I		Proximal promoter	Shore	100		x	AP-2alpha, AP-2gamma, CTCF, Max, NFKB, PU.1, STAT1
chr1	32713275	32714308	1033	25833	EIF3I		Gene Body	CGI	66.6667	CNE	x	BCLAF1_(M33-P5B11), CCNT2, CHD2_(N-1250), CTCFL_(SC-98982), Egr-1, ELF1_(SC-631), ETS1, GABP, GATA-2, HDAC2_(SC-6296), HMGN3, IRF4_(M-17), NANOG_(SC-33759), PAX5-N19, Rad21, RFX5_(N-494), Sin3Ak-20, SMC3_(ab9263), TAF1, TBP, TCF12, THAP1_(SC-98174), YY1,
chr1	32715483	32716773	1290	-23584	LCK		Proximal promoter	Shelf	60		x	BCL11A, ELF1_(SC-631), HEY1, NFKB, PAX5-N19, Pol2, PU.1, TAF7_(SQ-8), TBP
chr1	32741454	32742037	583	2034	LCK		Gene Body	CGI	60	CE
chr1	32802133	32802312	179	-389	MARCKSL1		Proximal promoter	CGI	50		x	Egr-1
chr1	33390524	33391638	1114	-24128	TMEM54		Intergenic	non-CGI	100		x	Rad21, SUZ12, ZZZ3
chr1	36039655	36039885	230	799	TFAP2E		Gene Body	CGI	100	CNE	x
chr1	36042986	36043633	647	4339	TFAP2E		Gene Body	CGI	83.3333		x	ELF1_(SC-631), PAX5-N19, Pol2, TAF1, YY1
chr1	36615845	36616030	185	-871	TRAPPC3		Proximal promoter	Shore	100		x	NFKB, PU.1, TCF12
chr1	36787356	36788436	1080	1859	FAM176B		Gene Body	CGI	83.3333	II, IR	x	eGFP-JunD, NRSF, Sin3Ak-20, ZBTB7A_(SC-34508)
chr1	36947785	36948981	1196	532	CSF3R		Gene Body	non-CGI	50	AFE	x	Egr-1, GATA-2, HEY1, Max, Pol2
chr1	37513430	37513490	60	-13616	GRIK3		Intergenic	non-CGI	100
chr1	38022359	38022718	359	19	DNALI1		Proximal promoter	CGI	75		x	Egr-1, ELF1_(SC-631), ETS1, FOXA1, HEY1, IRF1, Max, TAF1, TBP
chr1	38200920	38201123	203	29802	EPHA10		Gene Body	CGI	100	CE	x
chr1	39407387	39407651	264	-63	RHBDL2		Proximal promoter	non-CGI	100	AFE	x	ELF1_(SC-631), Pol2, TAF1
chr1	39546511	39546688	177	54633	NDUFS5		Proximal promoter	Shore	100		x	Egr-1, ZBTB7A_(SC-34508)
chr1	40034481	40034535	54	8013	PABPC4		Proximal promoter	non-CGI	100
chr1	40349687	40350001	314	-667	TRIT1		Proximal promoter	Shore	100
chr1	40388223	40388395	172	-20622	MYCL1		Intergenic	non-CGI	100		x	ERalpha_a, GABP, GR, RXRA, SP1, TCF12
chr1	40598394	40599011	617	-28338	RLF		Intergenic	CGI	66.6667	CNE	x
chr1	40769669	40769744	75	13274	COL9A2		Gene Body	CGI	100
chr1	41250062	41250117	55	406	KCNQ4		Proximal promoter	CGI	100		x	ELF1_(SC-631), HMGN3, SUZ12
chr1	41267494	41268493	999	18310	KCNQ4		Gene Body	CGI	60		x	CCNT2, Egr-1, IRF1, Max, Pol2, SP1
chr1	41283979	41284948	969	34780	KCNQ4		Gene Body	CGI	80		x	PU.1
chr1	41847267	41849431	2164	101995	EDN2		Intergenic	CGI	90.9091	CNE	x	E2F1, E2F6, HA-E2F1, Pbx3, ZNF263
chr1	41889307	41889828	521	60776	EDN2		Intergenic	CGI	75		x	c-Myc, CTCFL_(SC-98982), Rad21, SMC3_(ab9263), TCF4
chr1	41950237	41950817	580	-183	EDN2		Proximal promoter	non-CGI	100		x	AP-2gamma, c-Myc, CTCF, GR, Ini1, Pol2, Rad21, TBP
chr1	42618939	42619118	179	-63	GUCA2B		Proximal promoter	non-CGI	100	CNE		NRSF
chr1	42630436	42631405	969	-526	GUCA2A		Proximal promoter	non-CGI	100		x	AP-2gamma, c-Myc, GR
chr1	43283685	43283884	199	-7464	ERMAP		Proximal promoter	Shore	100
chr1	43750640	43751563	923	148	C1orf210		Proximal promoter	non-CGI	80	II	x	Egr-1, FOXA2_(SC-6554), HNF4G_(SC-6558), Pol2, Rad21, SP1, TAF1
chr1	43766206	43766752	546	-87	TIE1		Proximal promoter	Shelf	66.6667		x	c-Fos
chr1	43814169	43815035	866	-10024	CDC20		Gene Body	CGI	83.3333		x	CEBPB, CHD2_(N-1250), ELF1_(SC-631), GABP, HA-E2F1, HEY1, Ini1, MafF_(M8194), Nrf1, TBP
chr1	44016014	44016049	35	19485	PTPRF		Gene Body	non-CGI	100		x	Egr-1, ELF1_(SC-631), JunD, p300, SP1, TAF1, TAF7_(SQ-8), TBP, TCF12, YY1
chr1	44031300	44032202	902	35204	PTPRF		Gene Body	CGI	80		x	USF1_(SC-8983)
chr1	44703750	44704073	323	24787	DMAP1		Gene Body	non-CGI	100	CE, MXE	x	CCNT2, Egr-1, ELF1_(SC-631), GABP, HDAC2_(SC-6296), HMGN3, KAP1, NANOG_(SC-33759), NF-YA, NF-YB, Rad21, SMC3_(ab9263), YY1
chr1	44870088	44870714	626	-559	RNF220		Proximal promoter	Shore	100		x	NANOG_(SC-33759), SIX5
chr1	45082704	45083278	574	57108	TMEM53		Gene Body	CGI	85.7143		x	SUZ12
chr1	45187551	45187946	395	-17741	KIF2C		Gene Body	Shelf	50	AFE, CE, CNE	x	BCL11A, BCL3, BCLAF1_(M33-P5B11), c-Jun, c-Myc, CHD2_(N-1250), CTCF, eGFP-JunB, eGFP-JunD, Egr-1, ELF1_(SC-631), ELK4, ETS1, FOSL1_(SC-183), GATA-2, GATA3_(SC-268), GCN5, GTF2B, GTF2F1_(RAP-74), HEY1, IRF1, KAP1, Mafk, Max, MEF2A, Mxi1_(bHLH), NFKB, NRSF,
chr1	45272255	45272637	382	6410	PLK3		Gene Body	CGI	50		x	ETS1
chr1	45274048	45276338	2290	9157	PLK3		Gene Body	Shelf	33.3333	AFE, CE	x	BCL11A, EBF, Egr-1, ELF1_(SC-631), GABP, IRF4_(M-17), MafF_(M8194), Mafk, PAX5-N19, POU2F2, RFX5_(N-494), Sin3Ak-20, TAF1
chr1	45278971	45279349	378	13124	PLK3		Gene Body	CGI	100	IR	x
chr1	46088336	46089804	1468	39410	NASP		Gene Body	CGI	62.5	A5SS, CE, II, IR	x
chr1	46859671	46859774	103	-216	FAAH		Proximal promoter	Shore	66.6667			SETDB1
chr1	46958049	46959349	1300	-13969	DMBX1		Intergenic	Shore	83.3333		x	Egr-1, NANOG_(SC-33759), SUZ12
chr1	47077680	47079672	1992	2129	MOB3C		Gene Body	CGI	66.6667	AFE, IR	x	AP-2gamma, c-Myc, ELF1_(SC-631), GATA-1, GR, NFKB, TCF12, ZNF263
chr1	47489195	47489776	581	246	CYP4X1		Proximal promoter	CGI	66.6667	AFE	x	KAP1, ZNF263
chr1	47900256	47900320	64	-1401	FOXD2		Proximal promoter	CGI	100	CNE	x
chr1	47998637	47999051	414	97155	FOXD2		Intergenic	CGI	50		x	GATA-2, p300, SP1, ZNF263
chr1	48449748	48450218	470	12579	LOC388630		Gene Body	CGI	60		x	GABP
chr1	48452465	48452740	275	9959	LOC388630		Gene Body	Shelf	100		x	Egr-1, GATA-2
chr1	48687524	48688525	1001	-332	SLC5A9		Proximal promoter	non-CGI	100		x	CEBPB, FOXA2_(SC-6554), HEY1, HNF4A, HNF4G_(SC-6558), NRSF, p300, Pol2, SP1, TAF1, TBP
chr1	53390878	53392538	1660	-1193	SCP2		Proximal promoter	Shore	75		x	HEY1
chr1	53600741	53600889	148	7474	SLC1A7		Gene Body	non-CGI	100		x
chr1	53661346	53661861	515	-497	CPT2		Proximal promoter	Shore	100		x
chr1	54358862	54360170	1308	-345	DIO1		Proximal promoter	non-CGI	57.1429	A3SS, A5SS, CE, II, IR, MXE	x	FOXA2_(SC-6554), HEY1, Pol2, PU.1, SP1, TAF1, TBP
chr1	54520114	54520450	336	1008	TCEANC2		Proximal promoter	Shore	100	CE	x	Brg1, CCNT2, GATA-1, GATA-2, HDAC2_(SC-6296), IRF1
chr1	54619445	54619895	450	-227	CDCP2		Proximal promoter	non-CGI	100	CE	x	AP-2gamma, CEBPB, ELF1_(SC-631), Pol2
chr1	54808648	54809161	513	63187	SSBP3		Gene Body	non-CGI	100	AFE	x
chr1	54821853	54822503	650	49914	SSBP3		Gene Body	CGI	57.1429	AFE	x	CCNT2, CTCF, eGFP-GATA2, FOXA2_(SC-6554), GATA-1, HEY1, HNF4A, HNF4G_(SC-6558), Mxi1_(bHLH), NFKB, PU.1, TAL1_(SC-12984)
chr1	54856035	54856511	476	15819	SSBP3		Gene Body	CGI	50		x	CTCF
chr1	54940382	54941170	788	-68684	SSBP3		Intergenic	CGI	50		x	Egr-1, GABP, p300, SP1, TCF12, YY1, ZBTB7A_(SC-34508)
chr1	55012989	55013956	967	-334	ACOT11		Proximal promoter	non-CGI	100	AFE	x	CTCFL_(SC-98982), GATA-1, p300, USF1_(SC-8983)
chr1	55089182	55089372	190	-77	FAM151A		Proximal promoter	non-CGI	100	CNE	x
chr1	55116866	55117812	946	9912	HEATR8		Gene Body	non-CGI	100	A3SS, AFE, CE, II	x	FOXA1, RXRA
chr1	55246867	55247408	541	-16912	PARS2		Gene Body	CGI	100		x	CEBPB, GABP
chr1	57285160	57285466	306	-35130	C8A		Proximal promoter	non-CGI	100		x	CTCF, ERalpha_a, GR, YY1
chr1	59040648	59042065	1417	1809	TACSTD2		Downstream	Shore	33.3333	CNE	x	CEBPB
chr1	59043208	59043873	665	-375	TACSTD2		Proximal promoter	CGI	50		x	BATF, CTCF, EBF, HA-E2F1, NFKB, Pol2, STAT3, TBP, YY1
chr1	64937345	64937528	183	961	CACHD1		Gene Body	Shore	100	AFE	x	ERalpha_a, ZNF263
chr1	66998484	66998812	328	-1177	SGIP1		Proximal promoter	CGI	50		x	TAF1, USF-1
chr1	67217673	67217984	311	49113	INSL5		Proximal promoter	Shore	100		x	GATA-2
chr1	67772896	67772986	90	-106	IL12RB2		Proximal promoter	Shore	100		x
chr1	68299409	68299493	84	-296	GNG12		Proximal promoter	Shore	100	AFE, CE, MXE	x
chr1	78511140	78511600	460	-219	GIPC2		Proximal promoter	Shore	87.5	AFE	x	HDAC2_(SC-6296), TAF1, YY1
chr1	79085162	79086197	1035	-408	IFI44L		Proximal promoter	non-CGI	100	AFE	x	CEBPB, KAP1, NFKB, STAT1, STAT3, TAF1, TBP
chr1	84326185	84326856	671	138312	TTLL7		Gene Body	CGI	70	AFE, CE	x	c-Myc, CTCFL_(SC-98982), NFKB, Pbx3, Pol2, Rad21, SMC3_(ab9263), USF-1
chr1	85725654	85725931	277	16794	BCL10		Proximal promoter	Shore	100		x	BRF2, CTCF
chr1	86043795	86044230	435	-2431	CYR61		Proximal promoter	Shore	100	AFE	x	c-Fos, CTCF, Max
chr1	86047433	86047911	478	1228	CYR61		Gene Body	Shore	100		x	c-Jun, CEBPB, ERalpha_a, JunD, p300, Pol2, TAF7_(SQ-8), USF1_(SC-8983), USF2
chr1	87617142	87617972	830	19877	LOC339524		Gene Body	CGI	87.5	ALE	x	BCL11A, BCL3, CtBP2, MafF_(M8194), MEF2A, MEF2C_(SC-13268), POU2F2, Rad21, SMC3_(ab9263), SP1, SRF, TCF12, Znf143_(16618-1-AP)
chr1	89357908	89358043	135	-675	GTF2B		Proximal promoter	Shore	100		x	FOXA2_(SC-6554), Pol2, SETDB1, TCF4
chr1	89664338	89664782	444	73	GBP4		Proximal promoter	non-CGI	100		x	BATF, BCL11A, EBF, IRF4_(M-17), MEF2A, NFKB, PU.1
chr1	91192798	91193193	395	-10202	BARHL2		Intergenic	CGI	66.6667
chr1	91300215	91301962	1747	-118295	BARHL2		Intergenic	Shore	61.5385	CE	x	CtBP2, USF-1
chr1	92414221	92414344	123	-3426	BRDT		Proximal promoter	Shore	100		x
chr1	92946132	92947588	1456	4768	GFI1		Gene Body	CGI	100		x	SUZ12
chr1	92952655	92953279	624	-1339	GFI1		Proximal promoter	Shore	100		x	Mafk
chr1	94560851	94561088	237	25735	ABCA4		Gene Body	non-CGI	100		x	CTCF
chr1	95006322	95006539	217	982	F3		Gene Body	Shore	100	CE	x	Pol2
chr1	95698378	95698954	576	-1045	RWDD3		Proximal promoter	Shore	100		x	FOXA1, HNF4A, HNF4G_(SC-6558), Pol2
chr1	100110390	100111727	1337	-372	PALMD		Proximal promoter	non-CGI	100		x	GATA3_(SC-268), HEY1, TBP
chr1	109849854	109850562	708	-545	MYBPHL		Proximal promoter	non-CGI	100		x	AP-2gamma, CCNT2, CEBPB, CTCF, eGFP-GATA2, eGFP-JunB, Egr-1, FOSL1_(SC-183), GATA-1, HMGN3, IRF1, PU.1, YY1, ZNF263
chr1	110166563	110166664	101	3338	AMPD2		Proximal promoter	Shelf	100	AFE, CE	x
chr1	110210439	110210925	486	11984	GSTM4		Proximal promoter	CGI	75		x	Egr-1, ELF1_(SC-631), HMGN3, Pol2, TAF1, TBP, TFIIIC-110, USF-1, USF1_(SC-8983), ZBTB7A_(SC-34508)
chr1	110254662	110255096	434	15	GSTM5		Proximal promoter	non-CGI	100
chr1	110452482	110453144	662	-420	CSF1		Proximal promoter	Shore	80	AFE	x	CTCF, ELF1_(SC-631), MafF_(M8194), NFKB, Pol2
chr1	110612044	110612474	430	1063	ALX3		Gene Body	CGI	100		x
chr1	110933248	110933767	519	196	SLC16A4		Proximal promoter	non-CGI	100		x	KAP1, TCF4
chr1	111742515	111743411	896	-27318	CHI3L2		Proximal promoter	Shelf	85.7143	AFE, CE, II, IR	x	c-Fos, c-Myc, ELF1_(SC-631), Max, NF-E2, POU2F2, PU.1, SP1, TBP, USF-1
chr1	112057879	112058750	871	-11572	ADORA3		Gene Body	CGI	66.6667	AFE, CE	x	c-Fos, CTCF, ELF1_(SC-631), Max, PAX5-N19, Pol2
chr1	113265410	113265709	299	2371	FAM19A3		Gene Body	CGI	80	CNE	x
chr1	113499731	113500384	653	-1083	SLC16A1		Proximal promoter	Shore	100	II	x	c-Fos, GTF2F1_(RAP-74), IRF3, Max, Mxi1_(bHLH), NF-YA, NF-YB, Pol2, SP1, STAT1, TAF1, TBP, TCF4
chr1	114414042	114414408	366	150	PTPN22		Proximal promoter	non-CGI	100	CE	x	BATF, BCL11A, BCLAF1_(M33-P5B11), c-Myc, E2F6, EBF, eGFP-JunD, FOSL1_(SC-183), IRF4_(M-17), Max, MEF2A, NFKB, POU2F2, Sin3Ak-20, SP1, TAF1, TBP, TCF12, Znf143_(16618-1-AP)
chr1	114429815	114430280	465	121	BCL2L15		Proximal promoter	non-CGI	100	CE, II, MXE	x
chr1	115238213	115238559	346	-147	AMPD1		Proximal promoter	non-CGI	100		x
chr1	116311341	116311749	408	-119	CASQ2		Proximal promoter	non-CGI	100		x
chr1	116653399	116654415	1016	134788	SLC22A15		Proximal promoter	non-CGI	100		x	c-Myc, FOXA1, NFKB, SP1, USF-1
chr1	117213980	117214163	183	-3758	IGSF3		Proximal promoter	Shelf	100
chr1	117529772	117530009	237	-14491	CD101		Gene Body	non-CGI	100	IR	x	Max
chr1	118165133	118166402	1269	255683	MAN1A2		Gene Body	non-CGI	100	CNE		c-Myc, CTCF
chr1	119521928	119522855	927	9787	TBX15		Gene Body	CGI	50		x
chr1	119527111	119528164	1053	4541	TBX15		Gene Body	Shore	71.4286		x	Pol2
chr1	119531857	119532925	1068	-212	TBX15		Proximal promoter	Shore	60	AFE	x	c-Fos
chr1	119534088	119536064	1976	-2897	TBX15		Distal promoter	Shore	60		x	Max, SUZ12, USF-1
chr1	119541833	119543590	1757	-10533	TBX15		Intergenic	Shore	50	CNE	x	Egr-1, SUZ12
chr1	119548527	119549145	618	-16657	TBX15		Intergenic	Shore	75		x
chr1	119549948	119550983	1035	-18287	TBX15		Intergenic	CGI	100		x	SUZ12
chr1	120311439	120311653	214	9	HMGCS2		Proximal promoter	non-CGI	100		x	c-Myc, FOXA2_(SC-6554), RXRA
chr1	144994318	144995889	1571	-71	PDE4DIP		Proximal promoter	non-CGI	88.8889	AFE, CE, II, IR, MXE	x	KAP1, Sin3Ak-20
chr1	145395607	145395846	239	-17464	HFE2		Intergenic	non-CGI	100		x	BAF155, BATF, BDP1, BRCA1_(C-1863), BRF1, c-Fos, c-Myc, CEBPB, CHD2_(N-1250), CTCF, E2F4, ETS1, GATA-1, GATA-2, GATA3_(SC-268), GR, GTF2F1_(RAP-74), HDAC2_(SC-6296), HSF1, IRF1, JunD, Mafk, Max, MEF2A, Mxi1_(bHLH), NFKB, NRSF, p300, Pol3, POU2F2, POU5F1_(
chr1	145412774	145413337	563	-135	HFE2		Proximal promoter	Shelf	100		x	Egr-1, NRSF
chr1	145715571	145715672	101	-57	CD160		Proximal promoter	Shore	100		x
chr1	145727247	145727762	515	-161	PDZK1		Proximal promoter	non-CGI	100	AFE	x	FOXA2_(SC-6554), HDAC2_(SC-6296), HEY1, p300, SP1, TBP
chr1	146552102	146552390	288	91883	PRKAB2		Intergenic	CGI	66.6667		x
chr1	146649635	146649851	216	313	PDIA3P		Proximal promoter	CGI	100	ALE, IR		CTCF
chr1	147781600	147782472	872	-157567	NBPF11		Intergenic	CGI	50
chr1	147789480	147791203	1723	165077	PPIAL4A		Intergenic	Shore	66.6667	CNE	x	CEBPB
chr1	149908313	149909548	1235	-140	MTMR11		Proximal promoter	non-CGI	100	II	x	CTCF, FOXA1, FOXA2_(SC-6554), HA-E2F1, JunD, NF-YB, STAT3, TBP, TCF4
chr1	150123037	150123734	697	1216	PLEKHO1		Gene Body	Shore	60		x	ELF1_(SC-631), GABP, NFKB, Pbx3, POU2F2, TCF12
chr1	150245044	150245988	944	333	C1orf54		Proximal promoter	Shelf	66.6667		x	BATF, c-Fos, CTCF, IRF4_(M-17), MEF2A
chr1	150522266	150523231	965	851	ADAMTSL4		Proximal promoter	CGI	66.6667	A5SS, CNE	x	AP-2alpha, AP-2gamma, CTCF, Pol2, Rad21, SMC3_(ab9263)
chr1	150947896	150948030	134	-484	CERS2		Proximal promoter	CGI	50	CNE	x
chr1	150953943	150954826	883	-114	ANXA9		Proximal promoter	non-CGI	100		x	CEBPB, Egr-1, ELF1_(SC-631), HDAC2_(SC-6296), HNF4G_(SC-6558), Pol2, SP1, TAF1, TCF4, USF-1
chr1	151030968	151031295	327	993	CDC42SE1		Proximal promoter	Shore	100	CE, CNE	x	TAF1
chr1	151103642	151105049	1407	14794	SEMA6C		Gene Body	CGI	57.1429	CNE, IR	x	c-Fos, CTCF, Egr-1, Pbx3, SP1, TBP
chr1	151129062	151129844	782	348	TNFAIP8L2		Proximal promoter	non-CGI	80	CNE	x	ELF1_(SC-631), Max, NFKB
chr1	151137274	151137676	402	895	LYSMD1		Proximal promoter	non-CGI	100	II	x	CEBPB, GATA3_(SC-268)
chr1	151148231	151148689	458	87	TMOD4		Proximal promoter	non-CGI	100	CE, II	x	Pol2, PU.1, Rad21, ZBTB7A_(SC-34508)
chr1	151344806	151345248	442	137	SELENBP1		Proximal promoter	non-CGI	100	AFE, II	x	AP-2alpha, AP-2gamma, c-Myc, ELF1_(SC-631), FOXA2_(SC-6554), GATA3_(SC-268), GR, HEY1, HNF4G_(SC-6558), p300, RFX5_(N-494), SP1, TAF1, TBP, TCF4
chr1	151809534	151812710	3176	-6774	RORC		Proximal promoter	CGI	53.3333	CNE	x	AP-2alpha, BRCA1_(C-1863), Egr-1, ELF1_(SC-631), HA-E2F1, RFX5_(N-494), TCF12
chr1	152730361	152730718	357	34	KPRP		Proximal promoter	Shelf	100		x
chr1	153329882	153330776	894	-1	S100A9		Proximal promoter	non-CGI	100	CNE	x	BAF155, CEBPB, E2F1, HA-E2F1, p300, Pol2, STAT3
chr1	153518384	153518476	92	-148	S100A4		Proximal promoter	non-CGI	100	AFE	x	EBF, TBP
chr1	153521758	153522553	795	-422	S100A3		Proximal promoter	non-CGI	100	AFE	x	c-Fos, c-Jun, CTCF, FOSL2, GTF2F1_(RAP-74), JunD, Pol2, Rad21
chr1	153538764	153539404	640	-778	S100A2		Proximal promoter	non-CGI	100	AFE	x	BAF155, BAF170, BCLAF1_(M33-P5B11), BRCA1_(C-1863), c-Jun, c-Myc, CCNT2, CEBPB, CHD2_(N-1250), EBF, eGFP-JunD, GABP, GATA-1, GR, HEY1, HMGN3, NRSF, Rad21, RFX5_(N-494), SMC3_(ab9263), STAT3, TAF1, TAF7_(SQ-8), TAL1_(SC-12984), TBP, TCF12, TCF4, ZBTB7A_(SC
chr1	153581494	153581793	299	3870	S100A16		Gene Body	non-CGI	100	AFE, II	x	BAF155, c-Fos, c-Jun, ELK4, FOSL2, GABP, GATA-2, GATA3_(SC-268), GR, GTF2F1_(RAP-74), HA-E2F1, HEY1, Ini1, IRF1, JunD, Pbx3, RXRA, Sin3Ak-20, STAT3, YY1
chr1	153599479	153599831	352	462	S100A13		Proximal promoter	non-CGI	100	A5SS, AFE, CE, II, IR, MXE	x	BAF170, Egr-1, ETS1, FOXA1, GR, KAP1, YY1, ZBTB7A_(SC-34508), ZNF263
chr1	153600762	153601878	1116	447	S100A1		Proximal promoter	non-CGI	100	CE, IR, MXE	x	CTCF, Egr-1, HEY1, Pol2, TAF1, ZBTB7A_(SC-34508), ZNF263
chr1	153605715	153606178	463	-511	CHTOP		Proximal promoter	Shore	66.6667	CE	x	c-Myc, CEBPB, FOXA1, PU.1
chr1	153670787	153671011	224	19735	NPR1		Downstream	non-CGI	100		x	CEBPB, E2F1, E2F4, Egr-1, Max, ZBTB7A_(SC-34508)
chr1	153746211	153746899	688	-1213	SLC27A3		Proximal promoter	Shore	75	IR	x	Egr-1
chr1	153762201	153762434	233	14550	SLC27A3		Intergenic	non-CGI	100		x	GABP, Pol2, ZNF263
chr1	154127629	154128041	412	-243	NUP210L		Proximal promoter	non-CGI	100	ALE	x	GATA-1
chr1	154164699	154167437	2738	-1459	TPM3		Proximal promoter	non-CGI	100		x	ERalpha_a
chr1	154376344	154377379	1035	-807	IL6R		Proximal promoter	Shore	100	CNE	x	AP-2gamma, Max
chr1	154379696	154380705	1009	2532	IL6R		Gene Body	Shore	66.6667		x	NFKB, ZEB1_(SC-25388)
chr1	154519846	154520187	341	11103	UBE2Q1		Gene Body	non-CGI	100	II, IR
chr1	154600682	154600788	106	-20011	ADAR		Proximal promoter	Shore	100		x	Pol2, TBP, WHIP
chr1	154732993	154733435	442	109540	KCNN3		Gene Body	CGI	100		x	c-Myc, E2F6, Egr-1, HDAC2_(SC-6296), HMGN3, Rad21, SMC3_(ab9263), SUZ12, TCF12, ZBTB7A_(SC-34508), ZEB1_(SC-25388)
chr1	154832235	154833121	886	10076	KCNN3		Proximal promoter	non-CGI	100	AFE	x	Max, MEF2A, PU.1, TAF1, TBP, TCF12, USF2
chr1	154929317	154929791	474	-987	PBXIP1		Proximal promoter	non-CGI	100		x
chr1	154942910	154944357	1447	-411	SHC1		Proximal promoter	Shelf	85.7143	A3SS, CE	x	c-Fos, FOSL2, FOXA1, FOXA2_(SC-6554), GATA-2, GR, GTF2B, JunD, Mafk, NRSF, TAF1, TBP, ZBTB7A_(SC-34508)
chr1	155103569	155104050	481	3461	EFNA1		Gene Body	Shelf	100		x	GR
chr1	155161211	155162756	1545	722	MUC1		Gene Body	Shore	42.8571	A3SS, A5SS, CE, II, IR, MXE		Ini1, Pol2
chr1	155270943	155271762	819	-128	PKLR		Proximal promoter	non-CGI	100	AFE	x	Brg1, CCNT2, GATA-1, GTF2B, HDAC2_(SC-6296), HEY1, HNF4A, HNF4G_(SC-6558), Ini1, NRSF, p300, TAF1, TAL1_(SC-12984), TBP, ZBTB7A_(SC-34508)
chr1	155290535	155292227	1692	741	RUSC1		Gene Body	Shore	45.4545	CE	x	BCL3, CCNT2, ELF1_(SC-631), HMGN3, Ini1, IRF1, Nrf1, SP1
chr1	155910526	155911361	835	-536	RXFP4		Proximal promoter	non-CGI	100		x	AP-2alpha, AP-2gamma, BAF155, CEBPB, E2F6, EBF, Egr-1, ELK4, GABP, GATA-2, GTF2F1_(RAP-74), HEY1, PU.1, TAF1, USF2
chr1	155948698	155949839	1141	-933	ARHGEF2		Proximal promoter	Shore	80	AFE	x	AP-2alpha, AP-2gamma, Egr-1, ELF1_(SC-631), NFKB, PU.1, Sin3Ak-20, TBP
chr1	156030809	156031182	373	30	RAB25		Proximal promoter	non-CGI	100		x	c-Jun, c-Myc, JunD, p300, SP1, TAF1
chr1	156093948	156096301	2353	10664	LMNA		Proximal promoter	non-CGI	85.7143	AFE, CE, II	x	AP-2alpha, AP-2gamma, BAF155, c-Fos, c-Jun, c-Myc, CCNT2, CEBPB, CTCFL_(SC-98982), eGFP-FOS, eGFP-JunB, eGFP-JunD, ELF1_(SC-631), ETS1, FOSL1_(SC-183), GABP, GATA-1, Ini1, JunD, Max, MEF2A, MEF2C_(SC-13268), SMC3_(ab9263), SP2_(SC-643), SRF, TBP, TCF4, US
chr1	156119457	156119618	161	-3784	SEMA4A		Proximal promoter	non-CGI	100	AFE	x	NFKB, p300, Pol2, POU2F2, PU.1
chr1	156123352	156124322	970	515	SEMA4A		Proximal promoter	non-CGI	75	AFE, CE, IR	x	NFKB, PAX5-N19, TBP
chr1	156211434	156211896	462	-286	BGLAP		Proximal promoter	Shelf	100	CE, IR	x
chr1	156217178	156218113	935	146	PAQR6		Proximal promoter	Shelf	71.4286	A3SS, CE, II	x	GR, ZNF263
chr1	156400432	156401601	1169	-1677	C1orf61		Distal promoter	Shelf	66.6667			PU.1
chr1	156459986	156462202	2216	9435	MEF2D		Proximal promoter	non-CGI	85.7143	CE	x	AP-2gamma, BATF, CTCF, E2F6, eGFP-FOS, eGFP-JunB, eGFP-JunD, Egr-1, FOSL1_(SC-183), GABP, HEY1, Max, MEF2A, PAX5-N19, POU2F2, USF2, YY1, ZBTB7A_(SC-34508)
chr1	156465749	156467188	1439	4060	MEF2D		Gene Body	Shelf	100	CE	x	CTCF, NFKB
chr1	156630343	156631242	899	16396	NES		Downstream	Shelf	100		x	eGFP-HDAC8, FOXA2_(SC-6554), IRF4_(M-17), Max, Nrf1, Pol2, TAF1
chr1	156786601	156786653	52	13	SH2D2A		Proximal promoter	Shelf	100		x	ELF1_(SC-631), GABP, HEY1, Mafk, SP1, STAT3, TAF1, TAL1_(SC-12984), TBP, TCF12, ZBTB7A_(SC-34508)
chr1	156877970	156878573	603	14749	PEAR1		Gene Body	CGI	100	IR
chr1	156889128	156889882	754	25982	PEAR1		Proximal promoter	Shore	100		x
chr1	159046451	159047034	583	-96	AIM2		Proximal promoter	non-CGI	100	CE	x	BCL11A, c-Jun, CCNT2, eGFP-FOS, eGFP-GATA2, eGFP-JunB, eGFP-JunD, FOSL1_(SC-183), GATA-2, HDAC2_(SC-6296), HEY1, IRF1, IRF4_(M-17), MEF2A, NFKB, PAX5-N19, Pol2, SIX5, STAT1, STAT2, STAT3, TAF1, TBP
chr1	159557257	159558512	1255	269	APCS		Proximal promoter	non-CGI	80	CNE
chr1	159684337	159684684	347	-132	CRP		Proximal promoter	non-CGI	100	A3SS
chr1	159795589	159796658	1069	-355	SLAMF8		Proximal promoter	non-CGI	100	AFE	x	c-Myc, Max, NFKB
chr1	159825049	159825761	712	7042	VSIG8		Proximal promoter	Shore	100	CNE
chr1	159869927	159870915	988	-515	CCDC19		Proximal promoter	CGI	66.6667	AFE	x	c-Myc, Egr-1, ELF1_(SC-631), ERalpha_a, GATA3_(SC-268), HA-E2F1, IRF1, KAP1, Mxi1_(bHLH), Pol2, SP1, TAF1
chr1	159893182	159894061	879	1662	TAGLN2		Gene Body	Shore	100	AFE	x	BCL11A, BCL3, CCNT2, CEBPB, CHD2_(N-1250), E2F6, Egr-1, ELF1_(SC-631), ETS1, FOXA1, GABP, HEY1, IRF4_(M-17), KAP1, MEF2A, Mxi1_(bHLH), NFKB, p300, PAX5-N19, Pbx3, PU.1, Sin3Ak-20, STAT3, TAL1_(SC-12984), TBP, TCF12, THAP1_(SC-98174), ZBTB7A_(SC-34508), ZE
chr1	160084263	160085581	1318	-598	ATP1A2		Proximal promoter	non-CGI	100		x	Pol2, TAF1, TBP
chr1	160159453	160160587	1134	-265	CASQ1		Proximal promoter	non-CGI	100		x	c-Jun
chr1	160616870	160617124	254	84	SLAMF1		Proximal promoter	non-CGI	100		x	ELF1_(SC-631), NFKB, Pbx3, POU2F2, PU.1, Rad21, SP1, TAF1, TBP, TCF12, ZEB1_(SC-25388)
chr1	160681404	160682655	1251	-445	CD48		Proximal promoter	non-CGI	100		x	BCL3, IRF4_(M-17), POU2F2, PU.1, SRF, TCF12, YY1, ZBTB33
chr1	161008750	161008977	227	6893	USF1		Proximal promoter	CGI	80	AFE	x	Egr-1, ELF1_(SC-631), GABP, PAX5-N19, TBP, TCF12, ZEB1_(SC-25388)
chr1	161039681	161040044	363	-103	ARHGAP30		Proximal promoter	non-CGI	100		x	BCLAF1_(M33-P5B11), c-Myc, CHD2_(N-1250), Egr-1, ELF1_(SC-631), ETS1, GABP, Max, MEF2A, NFKB, POU2F2, PU.1, SIX5, SP1, SRF, TAF1, TBP, TCF12, ZEB1_(SC-25388)
chr1	161059267	161060000	733	-249	PVRL4		Proximal promoter	non-CGI	100	IR	x	c-Myc, FOXA1, GATA3_(SC-268), p300, Pol2
chr1	161088957	161089118	161	-1172	PFDN2		Proximal promoter	Shore	100	IR	x	CTCF, YY1
chr1	161168145	161169164	1019	190	ADAMTS4		Proximal promoter	Shelf	100	AFE	x	AP-2alpha, AP-2gamma, Rad21, STAT3
chr1	161171211	161171810	599	-426	NDUFS2		Proximal promoter	Shore	80		x	c-Fos, c-Jun, CEBPB, ELF1_(SC-631), GATA-1, GATA-2, Pol2, PU.1, STAT3
chr1	161184305	161185092	787	-388	FCER1G		Proximal promoter	non-CGI	100		x	Max
chr1	161192549	161195527	2978	-620	APOA2		Proximal promoter	non-CGI	88.8889	AFE, CE, II, IR	x	CHD2_(N-1250), CtBP2, ELF1_(SC-631), FOSL2, HDAC2_(SC-6296), HNF4A, HNF4G_(SC-6558), NANOG_(SC-33759), NF-YA, NF-YB, NFKB, NRSF, Rad21, Sin3Ak-20, SMC3_(ab9263), SP1, SREBP1, TBP, TCF12, USF-1, USF2
chr1	161676266	161676581	315	-338	FCRLA		Proximal promoter	non-CGI	100		x	BATF, BCL11A, c-Fos, c-Jun, EBF, eGFP-GATA2, eGFP-JunD, Egr-1, JunD, KAP1, MEF2A, MEF2C_(SC-13268), NFKB, NRSF, Pol2, POU2F2, SRF
chr1	162601807	162602533	726	-58	DDR2		Proximal promoter	non-CGI	100	AFE	x	CEBPB, NRSF, p300, Pol2, Rad21
chr1	164545553	164546143	590	17251	PBX1		Gene Body	CGI	80	AFE, ALE	x	Max, Pol2
chr1	165321224	165324679	3455	2526	LMX1A		Gene Body	CGI	53.8462		x	c-Fos, CtBP2, JunD, USF-1
chr1	165326269	165327005	736	-1159	LMX1A		Proximal promoter	CGI	50		x	NRSF, SUZ12
chr1	167063581	167064091	510	-235	DUSP27		Proximal promoter	non-CGI	100	AFE	x
chr1	167090618	167090974	356	26725	DUSP27		Gene Body	CGI	100		x	GABP
chr1	167598521	167599124	603	-75767	CREG1		Proximal promoter	Shore	100	CNE	x	CHD2_(N-1250), eGFP-GATA2, Pol2
chr1	167882440	167883379	939	543	ADCY10		Gene Body	non-CGI	50	CE	x	CHD2_(N-1250)
chr1	168698463	168698867	404	-223	DPT		Proximal promoter	non-CGI	100	CNE	x	p300, Rad21
chr1	170114946	170115351	405	-39	METTL11B		Proximal promoter	non-CGI	100	AFE	x	ATF3, BCL11A, BCL3, HDAC2_(SC-6296), JunD, NANOG_(SC-33759), p300, RXRA, SP1
chr1	170628856	170630397	1541	-3686	PRRX1		Distal promoter	Shore	100		x	Rad21
chr1	170635960	170636363	403	2849	PRRX1		Gene Body	Shelf	66.6667		x	USF-1, USF1_(SC-8983)
chr1	170638807	170639289	482	5735	PRRX1		Gene Body	non-CGI	100		x
chr1	171059935	171060071	136	-15	FMO3		Proximal promoter	non-CGI	100	A5SS
chr1	172113506	172114419	913	299267	PIGC		Proximal promoter	non-CGI	100	ALE, CNE	x	c-Jun, p300, Pol2, Rad21, YY1
chr1	173176362	173176523	161	28	TNFSF4		Proximal promoter	non-CGI	100	AFE	x	EBF, MEF2A, NFKB, TBP
chr1	173886454	173887360	906	-391	SERPINC1		Proximal promoter	non-CGI	100		x	CEBPB, CHD2_(N-1250), FOXA1, FOXA2_(SC-6554), HNF4G_(SC-6558), p300, Pol2, RXRA, SP1, TAL1_(SC-12984), TBP, ZBTB33
chr1	174843754	174844490	736	-124770	CACYBP		Proximal promoter	non-CGI	100	AFE, CE	x	EBF, PU.1, Sin3Ak-20, TAF1, TBP, ZEB1_(SC-25388)
chr1	175162515	175163045	530	125786	TNN		Proximal promoter	Shore	100		x
chr1	177225850	177225888	38	85236	FAM5B		Gene Body	non-CGI	100		x	CTCF, KAP1, Rad21
chr1	177938408	177939546	1138	73	SEC16B		Proximal promoter	non-CGI	80	AFE, CE	x	FOSL2, GR, HEY1, HNF4G_(SC-6558), MafF_(M8194), Mafk, p300, SP1, TBP
chr1	178310534	178310650	116	-171620	C1orf49		Proximal promoter	non-CGI	100		x	FOXA1, GATA3_(SC-268), GR, p300, SP1, STAT3, TAF1, TAF7_(SQ-8), TBP
chr1	180882591	180882681	90	109410	STX6		Proximal promoter	Shore	66.6667		x
chr1	180904018	180904703	685	87685	STX6		Gene Body	CGI	66.6667	CE
chr1	181056650	181057360	710	54444	MR1		Proximal promoter	Shore	100		x	c-Jun, CEBPB, CTCF, eGFP-JunD, FOXA1, JunD, NFKB, PU.1, TAF1, Znf143_(16618-1-AP)
chr1	182026044	182026510	466	4570	ZNF648		Gene Body	CGI	100	CNE	x
chr1	182584068	182584578	510	-10775	RGS16		Proximal promoter	CGI	66.6667	CNE	x	AP-2alpha, AP-2gamma, BATF, BCL11A, c-Myc, CEBPB, CTCF, E2F6, EBF, Egr-1, ELF1_(SC-631), GATA3_(SC-268), HA-E2F1, Max, MEF2A, MEF2C_(SC-13268), NFKB, p300, PRDM1_(Val90), Sin3Ak-20, STAT1, STAT3, SUZ12, TAF1, YY1, ZNF263
chr1	183155116	183155644	528	206	LAMC2		Proximal promoter	non-CGI	100		x	c-Fos, JunD, Rad21, SRF, STAT3, TAF1, TBP, TCF4, USF-1, YY1
chr1	196865686	196866512	826	-46835	CFHR2		Gene Body	non-CGI	100	AFE, CE, II, MXE	x	FOXA1
chr1	197745025	197745238	213	-509	DENND1B		Proximal promoter	Shore	100		x	Egr-1, HDAC2_(SC-6296), JunD, Max, Mxi1_(bHLH), Sin3Ak-20, TCF12
chr1	199717229	199717464	235	-279423	NR5A2		Intergenic	non-CGI	100		x	Max
chr1	200002343	200007863	5520	8333	NR5A2		Gene Body	Shore	72.7273	AFE, CE, MXE	x	CEBPB, CtBP2, Egr-1, Max, USF-1, USF2, YY1, ZNF263
chr1	201081382	201081686	304	160	CACNA1S		Proximal promoter	Shore	66.6667		x
chr1	201346784	201348231	1447	-703	TNNT2		Proximal promoter	non-CGI	100		x
chr1	201368390	201369650	1260	-351	LAD1		Proximal promoter	CGI	81.8182	II	x	c-Myc, GATA3_(SC-268), HA-E2F1, SUZ12, TAF1, TBP, USF-1, USF2, YY1
chr1	201476557	201476775	218	-699	CSRP1		Proximal promoter	Shore	100		x
chr1	201509152	201509415	263	-33317	CSRP1		Intergenic	CGI	75		x	c-Fos, Egr-1, GATA-2, HA-E2F1, SUZ12
chr1	201708932	201709390	458	-89127	IPO9		Proximal promoter	CGI	100	AFE, ALE	x	TAF1, TBP, TCF4
chr1	201856763	201857591	828	-628	SHISA4		Proximal promoter	non-CGI	100		x	Pol2
chr1	201979478	201979938	460	18	ELF3		Proximal promoter	non-CGI	100	CE, II, IR	x	CTCF, ELK4, ERalpha_a, FOSL2, FOXA1, GATA3_(SC-268), GTF2F1_(RAP-74), HEY1, NFKB, POU2F2, Rad21, RFX5_(N-494), Sin3Ak-20, SIX5, SMC3_(ab9263), SP1, STAT1, STAT3, TAF1, TAF7_(SQ-8), TBP, TCF12, USF-1
chr1	202091865	202092005	140	-94	GPR37L1		Proximal promoter	non-CGI	100	CNE	x	AP-2gamma, c-Myc, CtBP2, CTCFL_(SC-98982), E2F6, Rad21, SMC3_(ab9263), TAF1, TBP
chr1	202128682	202131184	2502	783	PTPN7		Proximal promoter	non-CGI	100	A3SS, AFE, CE, II, MXE	x	CCNT2, CHD2_(N-1250), eGFP-GATA2, eGFP-JunD, GATA-1, GTF2F1_(RAP-74), NF-YB, PAX5-N19, Pbx3, Sin3Ak-20, SP1
chr1	202172848	202172912	64	9762	LGR6		Proximal promoter	non-CGI	100	AFE	x
chr1	203044677	203045044	367	10516	MYOG		Gene Body	CGI	75	IR
chr1	203053787	203056150	2363	408	MYOG		Proximal promoter	non-CGI	90	CNE	x	Rad21, SMC3_(ab9263), TCF4
chr1	203444518	203444945	427	-151	PRELP		Proximal promoter	non-CGI	100		x	c-Myc, GATA3_(SC-268), Rad21, TAF1
chr1	203595061	203595283	222	-743	ATP2B4		Proximal promoter	Shelf	100		x	GR
chr1	203598330	203599089	759	2795	ATP2B4		Gene Body	CGI	57.1429		x	CCNT2, HMGN3, NRSF, YY1
chr1	203767572	203768517	945	1394	ZBED6		Gene Body	Shelf	100	AFE, CE, CNE, II, IR	x	Pol2, STAT3
chr1	203829481	203830200	719	-899	SNRPE		Proximal promoter	Shore	100		x	GR, Pol2, STAT3, TBP
chr1	204010639	204011461	822	-31196	SOX13		Proximal promoter	non-CGI	100		x
chr1	204328377	204329222	845	52144	PPP1R15B		Proximal promoter	non-CGI	87.5		x	CTCF, GATA-2, Max, NRSF, p300, USF-1, USF1_(SC-8983), USF2
chr1	204346643	204346839	196	34203	PPP1R15B		Distal promoter	CGI	66.6667		x	c-Fos, E2F1, E2F4, E2F6, FOSL2, GATA-2, HA-E2F1, HNF4A, HNF4G_(SC-6558), Max, Pol2
chr1	205011227	205012569	1342	-442	CNTN2		Proximal promoter	non-CGI	100		x	USF-1
chr1	205181237	205181581	344	-682	DSTYK		Proximal promoter	Shore	100		x
chr1	205537752	205537837	85	-317	MFSD4		Proximal promoter	CGI	100
chr1	205602036	205603040	1004	47092	SLC45A3		Proximal promoter	Shore	100		x	MEF2A, STAT3
chr1	205779678	205780912	1234	1866	SLC41A1		Gene Body	Shore	66.6667		x	CTCF, Egr-1, ETS1, GABP, GATA-1, GATA-2, NRSF, TAF1, TAL1_(SC-12984), USF-1
chr1	206729613	206730120	507	48988	RASSF5		Proximal promoter	Shore	100		x	BATF, BHLHE40, FOSL2, FOXA2_(SC-6554), IRF4_(M-17), p300, TCF4
chr1	206730839	206731616	777	50349	RASSF5		Gene Body	Shore	75		x	c-Myc, FOXA1, NFKB, NRSF, Pol2, YY1
chr1	206945924	206946187	263	-217	IL10		Proximal promoter	non-CGI	100		x	MafF_(M8194)
chr1	207095153	207095668	515	-33	FAIM3		Proximal promoter	non-CGI	100	CE, II	x	HNF4A, MEF2A, NFKB, PU.1, TAF1, TBP, ZEB1_(SC-25388)
chr1	207262190	207262553	363	160	C4BPB		Proximal promoter	non-CGI	100	AFE	x	CEBPB, ELF1_(SC-631), FOSL2, GR, HEY1, HNF4G_(SC-6558), p300, Rad21, RXRA, SP1, TAF1, TBP, TCF4
chr1	207277018	207278324	1306	64	C4BPA		Proximal promoter	non-CGI	88.8889	II	x	CEBPB, FOXA2_(SC-6554), HDAC2_(SC-6296), p300, SP1, STAT1, STAT3
chr1	207990250	207992548	2298	66016	CD46		Proximal promoter	non-CGI	78.5714	CE	x	c-Fos, c-Jun, CEBPB, eGFP-JunD, GATA-1, USF-1, YY1
chr1	207995752	207997166	1414	71076	CD46		Downstream	non-CGI	80			CHD2_(N-1250), FOXA1, POU2F2, RFX5_(N-494), TBP, USF-1, USF2
chr1	208083913	208084071	158	691	CD34		Gene Body	Shore	100
chr1	208084942	208085455	513	-516	CD34		Proximal promoter	Shore	100			GATA-2
chr1	209527491	209527581	90	-229509	CAMK1G		Intergenic	non-CGI	100			AP-2alpha, AP-2gamma, GATA-2, GATA3_(SC-268), p300
chr1	209798721	209799353	632	26783	LAMB3		Gene Body	CGI	80		x
chr1	209877941	209878389	448	29	HSD11B1		Proximal promoter	non-CGI	100	AFE, II	x
chr1	209929496	209930127	631	418	TRAF3IP3		Proximal promoter	non-CGI	80	AFE, CE	x	BCL11A, EBF, POU2F2, PU.1, SP1, SRF, TAF1, TBP, TCF12
chr1	210000883	210001082	199	-329	DIEXF		Proximal promoter	Shore	100		x	eGFP-GATA2, GATA-2, TAL1_(SC-12984)
chr1	210425852	210426358	506	-75491	HHAT		Intergenic	non-CGI	100		x	Pol2
chr1	211500852	211501629	777	1093	TRAF5		Gene Body	Shore	100	AFE	x	EBF, GATA-1, KAP1, NFKB
chr1	211667297	211667682	385	-1231	RD3		Proximal promoter	non-CGI	100		x
chr1	211872042	211872318	276	-23208	NEK2		Intergenic	non-CGI	100		x	BCLAF1_(M33-P5B11), c-Myc, CHD2_(N-1250), CTCFL_(SC-98982), ELF1_(SC-631), GATA3_(SC-268), Max, MEF2A, NRSF, PAX5-N19, POU2F2, Rad21, Sin3Ak-20, SMC3_(ab9263), YY1, ZEB1_(SC-25388), Znf143_(16618-1-AP)
chr1	212588580	212589072	492	-559	TMEM206		Proximal promoter	Shore	100		x	TCF12, ZBTB7A_(SC-34508)
chr1	214151615	214154936	3321	-8584	PROX1		Distal promoter	Shore	66.6667		x	CtBP2, CTCF, SUZ12
chr1	214157565	214159610	2045	-3272	PROX1		Distal promoter	Shore	80		x	c-Myc, CtBP2, Egr-1, FOXA1, GATA-2, GATA3_(SC-268), KAP1, SUZ12
chr1	214169912	214170993	1081	8593	PROX1		Gene Body	non-CGI	100	A5SS	x	FOXA1, FOXA2_(SC-6554), p300, TCF4
chr1	215178658	215179216	558	-77623	KCNK2		Proximal promoter	non-CGI	100	AFE	x
chr1	217309568	217310572	1004	-413256	ESRRG		Gene Body	Shore	100	AFE, CE	x	SUZ12
chr1	217311511	217312478	967	-415181	ESRRG		Proximal promoter	CGI	50			SUZ12
chr1	217313699	217314284	585	-417178	ESRRG		Distal promoter	Shelf	66.6667		x
chr1	221049931	221050742	811	-2406	HLX		Distal promoter	CGI	60		x	CtBP2, GATA-2
chr1	221053841	221055719	1878	2037	HLX		Gene Body	Shore	53.8462	AFE, IR	x	CEBPB, CtBP2, Rad21
chr1	221057561	221058198	637	5137	HLX		Gene Body	CGI	60			SUZ12
chr1	221068171	221069699	1528	16192	HLX		Intergenic	CGI	55.5556		x	KAP1
chr1	223888431	223889141	710	-11333	CAPN2		Proximal promoter	non-CGI	100		x	AP-2alpha, AP-2gamma, BAF155, BAF170, c-Jun, CCNT2, E2F6, eGFP-FOS, eGFP-JunB, eGFP-JunD, ERalpha_a, FOSL1_(SC-183), GTF2F1_(RAP-74), HDAC2_(SC-6296), HEY1, Ini1, JunD, SMC3_(ab9263), SRF, STAT3, TAF1, TBP, ZBTB7A_(SC-34508)
chr1	223936508	223937196	688	36733	CAPN2		Gene Body	CGI	83.3333		x	CCNT2, E2F6, HMGN3, PAX5-N19, Pol2, Rad21, SMC3_(ab9263), Znf143_(16618-1-AP)
chr1	226011953	226013212	1259	14786	EPHX1		Proximal promoter	non-CGI	100	AFE, II	x	FOXA2_(SC-6554), GATA-1, HDAC2_(SC-6296), HNF4G_(SC-6558), MafF_(M8194), p300, Pol2, RXRA, SP1, TAF1, TAL1_(SC-12984)
chr1	226077628	226078237	609	-1087	LEFTY1		Proximal promoter	Shelf	66.6667		x	NANOG_(SC-33759), POU5F1_(SC-9081)
chr1	226127694	226130366	2672	53	LEFTY2		Proximal promoter	Shore	50	IR	x	USF1_(SC-8983), USF2, ZNF263
chr1	226825435	226825606	171	89020	C1orf95		Gene Body	non-CGI	66.6667		x	CTCFL_(SC-98982)
chr1	226924257	226925181	924	2157	ITPKB		Gene Body	CGI	71.4286		x
chr1	227015418	227015727	309	-42700	PSEN2		Intergenic	non-CGI	100		x	ZBTB7A_(SC-34508)
chr1	227160866	227162127	1261	33559	ADCK3		Gene Body	Shore	66.6667	CE	x	CTCF, STAT3, USF-1
chr1	227173653	227175077	1424	46427	ADCK3		Gene Body	non-CGI	100	CE, II
chr1	228075423	228075749	326	60090	WNT9A		Intergenic	CGI	100		x	Nrf1
chr1	228345324	228346347	1023	-7593	IBA57		Gene Body	CGI	85.7143	CNE
chr1	228394509	228395347	838	-933	OBSCN		Proximal promoter	non-CGI	100	CE
chr1	228395756	228396098	342	66	OBSCN		Proximal promoter	Shelf	100	CE	x
chr1	228403127	228404947	1820	8176	OBSCN		Gene Body	CGI	90.9091		x
chr1	228463634	228464232	598	68072	OBSCN		Gene Body	CGI	100		x	Egr-1, ELF1_(SC-631), HEY1, TAF1, ZBTB7A_(SC-34508), ZNF263
chr1	228501816	228502681	865	92268	TRIM11		Gene Body	Shore	100
chr1	228548644	228548842	198	45774	TRIM11		Gene Body	Shore	100		x
chr1	228558987	228559321	334	35363	TRIM11		Gene Body	CGI	80		x	c-Myc, CTCF, ZNF263
chr1	228644750	228644963	213	703	HIST3H2A		Proximal promoter	Shore	100		x
chr1	229406360	229406534	174	-432	RAB4A		Proximal promoter	Shore	100		x	Pol2, TAF1
chr1	230249965	230250356	391	47205	GALNT2		Gene Body	non-CGI	100	CE	x	Pol2, STAT3
chr1	230272542	230272656	114	69643	GALNT2		Gene Body	non-CGI	100	CE
chr1	230457631	230458334	703	55408	PGBD5		Gene Body	non-CGI	100		x	E2F6
chr1	230560318	230561200	882	-47368	PGBD5		Gene Body	Shore	66.6667	AFE	x
chr1	230777685	230777875	190	-422	COG2		Proximal promoter	Shore	100		x	CTCF, Pol2, Rad21, TAF1, ZBTB7A_(SC-34508)
chr1	230849519	230851502	1983	-175	AGT		Proximal promoter	non-CGI	71.4286	CNE	x	ELF1_(SC-631), ERRA, FOXA2_(SC-6554), HDAC2_(SC-6296), HEY1, HNF4G_(SC-6558), p300, Pol2, RXRA, SP1, STAT3, TBP, TR4, USF-1
chr1	231155818	231156359	541	41266	ARV1		Proximal promoter	non-CGI	100		x	CTCF, STAT3
chr1	231295786	231296818	1032	-2372	TRIM67		Distal promoter	CGI	60			CCNT2, eGFP-JunD, GATA-1, HMGN3, SIRT6, SUZ12, TAL1_(SC-12984)
chr1	231471504	231472424	920	1614	EXOC8		Gene Body	Shore	60		x	CEBPB, E2F6, ZNF263
chr1	233248709	233249267	558	162618	NTPCR		Gene Body	non-CGI	100	ALE, CE	x	AP-2alpha, AP-2gamma, BAF155, c-Fos, CCNT2, eGFP-FOS, eGFP-JunB, eGFP-JunD, ELF1_(SC-631), ELK4, FOSL1_(SC-183), GATA3_(SC-268), GTF2F1_(RAP-74), HMGN3, KAP1, Mafk, Max, RFX5_(N-494), TBP, TCF4, USF-1, ZNF263
chr1	234667087	234667549	462	-52469	TARBP1		Proximal promoter	non-CGI	100		x
chr1	234852797	234852892	95	-107574	IRF2BP2		Distal promoter	non-CGI	100		x	FOXA1, Pol2, Rad21, TAF1
chr1	234908226	234908514	288	-163099	IRF2BP2		Intergenic	non-CGI	100		x	AP-2alpha, AP-2gamma, BAF155, BATF, BCL11A, c-Fos, c-Jun, c-Myc, CHD2_(N-1250), E2F1, EBF, eGFP-FOS, eGFP-JunD, ELF1_(SC-631), FOSL1_(SC-183), FOSL2, FOXA1, FOXA2_(SC-6554), GABP, GATA-1, GATA-2, GR, HA-E2F1, HEY1, Ini1, JunD, MafF_(M8194), Max, MEF2A, ME
chr1	235256497	235256863	366	35576	TOMM20		Intergenic	non-CGI	100		x	Rad21
chr1	235805690	235806070	380	8174	GNG4		Gene Body	CGI	66.6667	AFE, CE	x	BATF, c-Jun, eGFP-FOS, eGFP-JunD, Egr-1, FOSL1_(SC-183), JunD, NFKB, STAT3
chr1	236306640	236306767	127	872	GPR137B		Gene Body	CGI	66.6667	AFE, CE	x	SUZ12
chr1	236557473	236557758	285	-64	EDARADD		Proximal promoter	Shore	100	AFE	x	GATA3_(SC-268)
chr1	236686564	236686671	107	-121	LGALS8		Proximal promoter	Shore	100	AFE, CE, MXE	x	HDAC2_(SC-6296), NRSF
chr1	240776162	240776316	154	-777	GREM2		Proximal promoter	non-CGI	100		x
chr1	240783328	240783389	61	-7897	GREM2		Distal promoter	non-CGI	100		x	GATA-2, GATA3_(SC-268)
chr1	242612787	242613245	458	74982	PLD5		Proximal promoter	non-CGI	100	AFE	x
chr1	243645911	243647204	1293	227251	SDCCAG8		Gene Body	CGI	50		x	GATA-2
chr1	244318867	244319093	226	104419	ZNF238		Intergenic	non-CGI	100
chr1	246859889	246860416	527	-27225	SCCPDH		Intergenic	non-CGI	100		x	CTCFL_(SC-98982), E2F6, Egr-1, FOSL1_(SC-183), FOXA2_(SC-6554), GABP, HDAC2_(SC-6296), HNF4A, HNF4G_(SC-6558), Max, NANOG_(SC-33759), Rad21, RXRA, SMC3_(ab9263), SP1, TCF4, TR4, ZBTB7A_(SC-34508), Znf143_(16618-1-AP)
chr1	246958862	246958957	95	71532	SCCPDH		Downstream	non-CGI	100		x	RFX5_(N-494), USF2
chr1	247335702	247336686	984	-876	ZNF124		Proximal promoter	Shore	100		x
chr1	247579131	247580565	1434	390	NLRP3		Proximal promoter	non-CGI	100	II	x	Pol2, PU.1, TBP
chr1	247611842	247611931	89	3397	OR2B11		Gene Body	Shelf	100		x	CTCF, GABP, Rad21, TBP
chr1	247711595	247712591	996	-14952	OR2C3		Proximal promoter	non-CGI	100	A3SS, AFE, CE, II, MXE	x	CCNT2, eGFP-GATA2, GATA-1, GATA-2, PU.1, TAL1_(SC-12984)
chr2	193256	194026	770	-71228	ACP1		Intergenic	non-CGI	50		x
chr2	430882	430929	47	-142598	FAM150B		Intergenic	Shelf	100
chr2	660363	660856	493	16829	TMEM18		Intergenic	CGI	75		x
chr2	662396	662887	491	14797	TMEM18		Intergenic	Shore	100		x	CTCFL_(SC-98982), Pol2, Rad21, SMC3_(ab9263)
chr2	794683	796476	1793	-118141	TMEM18		Gene Body	non-CGI	100		x
chr2	857746	858127	381	-88617	SNTG2		Gene Body	non-CGI	100	CE
chr2	947515	947634	119	1021	SNTG2		Gene Body	Shore	100		x	USF-1
chr2	1544321	1544474	153	127165	TPO		Gene Body	CGI	100	CE, II, IR	x
chr2	1565727	1568007	2280	149634	TPO		Intergenic	non-CGI	85.7143		x
chr2	1605890	1606016	126	142338	PXDN		Intergenic	non-CGI	100		x	c-Jun, JunD
chr2	1609119	1609832	713	138815	PXDN		Intergenic	non-CGI	100		x	c-Jun, Pol2
chr2	1647185	1647260	75	101068	PXDN		Gene Body	non-CGI	100
chr2	1656557	1658233	1676	90896	PXDN		Gene Body	non-CGI	80	CE, IR	x	Pol2, STAT3
chr2	1667404	1667492	88	80843	PXDN		Gene Body	Shelf	100	IR
chr2	1690592	1691165	573	57412	PXDN		Gene Body	non-CGI	100	CE	x
chr2	1732172	1732454	282	15978	PXDN		Gene Body	non-CGI	100
chr2	1796076	1796228	152	-47861	PXDN		Gene Body	non-CGI	100	II	x	AP-2alpha, AP-2gamma, c-Myc, CEBPB, CTCF, E2F6, GTF2F1_(RAP-74), Max, Pol2, Rad21, ZNF263
chr2	1820169	1821101	932	-72344	PXDN		Gene Body	non-CGI	100		x
chr2	2581285	2581557	272	-246376	MYT1L		Intergenic	non-CGI	100		x
chr2	2773427	2773984	557	-438661	MYT1L		Intergenic	CGI	66.6667		x	CTCF
chr2	3044737	3045331	594	-338412	TRAPPC12		Intergenic	non-CGI	100		x
chr2	3063115	3063598	483	-320089	TRAPPC12		Intergenic	Shore	57.1429
chr2	3128823	3128984	161	-254542	TRAPPC12		Intergenic	non-CGI	100		x
chr2	3131276	3131372	96	-252122	TRAPPC12		Intergenic	non-CGI	100		x	GATA-2, p300, Rad21, USF1_(SC-8983), YY1
chr2	3286338	3286479	141	-97037	TRAPPC12		Gene Body	CGI	100	CE, MXE	x	CTCF, Rad21, YY1
chr2	3317860	3318039	179	-65496	TRAPPC12		Gene Body	CGI	66.6667	CE, MXE	x	p300
chr2	3463558	3464167	609	59487	ADI1		Gene Body	Shelf	75	ALE, CE	x	CTCF
chr2	3479637	3480658	1021	43202	ADI1		Gene Body	non-CGI	100	AFE, ALE, CE, II, MXE
chr2	3633333	3633519	186	-9211	COLEC11		Distal promoter	non-CGI	100		x	FOSL2, FOXA2_(SC-6554), HDAC2_(SC-6296), HNF4A, HNF4G_(SC-6558), NRSF, p300, Pol2, RXRA, SP1, TCF4, TR4, USF-1, ZNF263
chr2	3714315	3715039	724	8891	ALLC		Gene Body	non-CGI	100		x	CTCF
chr2	3826610	3827356	746	121197	ALLC		Intergenic	non-CGI	100		x	CTCF
chr2	4600947	4601053	106	895214	ALLC		Intergenic	non-CGI	100
chr2	6072744	6072981	237	240064	SOX11		Proximal promoter	non-CGI	100		x	CTCF, Rad21
chr2	6910518	6910631	113	95361	CMPK2		Proximal promoter	non-CGI	100
chr2	7171869	7172297	428	114560	RNF144A		Gene Body	Shore	80		x	c-Myc, CEBPB, CTCF, ELF1_(SC-631), FOXA2_(SC-6554), GATA3_(SC-268), HA-E2F1, HDAC2_(SC-6296), JunD, Max, p300, Pol2, Rad21, RXRA, SP1, STAT3, TCF4, USF-1
chr2	8627933	8628196	263	-194048	ID2		Intergenic	non-CGI	100		x	ELF1_(SC-631), GABP, Pol2, PU.1, TBP
chr2	8683945	8684126	181	-138077	ID2		Intergenic	non-CGI	100	CNE	x	BCL11A, BCL3, ELF1_(SC-631), ETS1, GATA-1, NFKB, p300, PU.1, Rad21, RXRA, SP1, STAT3, TBP, TCF12
chr2	8685621	8686087	466	-136259	ID2		Intergenic	non-CGI	100		x	EBF, GATA-1, HEY1, POU2F2, PU.1, TAF7_(SQ-8)
chr2	8714248	8714417	169	-107780	ID2		Intergenic	non-CGI	100		x	BHLHE40, CHD2_(N-1250), HA-E2F1, HEY1, HNF4A, HNF4G_(SC-6558), NFKB, p300, Pol2, PU.1, USF-1, USF2
chr2	8823090	8823756	666	1310	ID2		Gene Body	Shore	100		x	CEBPB, GATA-1, GATA-2, HA-E2F1, HEY1, p300, Sin3Ak-20, ZNF263
chr2	10220816	10221331	515	-536	CYS1		Proximal promoter	CGI	50	AFE	x	NFKB
chr2	10231486	10231846	360	-11128	CYS1		Intergenic	non-CGI	100		x	ELF1_(SC-631), PAX5-N19, Pol2
chr2	10395189	10395333	144	-47779	HPCAL1		Intergenic	non-CGI	100			STAT1, STAT3
chr2	10471301	10472214	913	28718	HPCAL1		Gene Body	non-CGI	100		x	CTCF, E2F6, eGFP-JunD, Egr-1, ELF1_(SC-631), GR, Pol2, PU.1, RFX5_(N-494), ZNF263
chr2	10687962	10688317	355	-99687	ODC1		Intergenic	non-CGI	100		x	USF-1, USF2
chr2	11118387	11118564	177	66413	KCNF1		Intergenic	non-CGI	100
chr2	11123476	11123616	140	71483	KCNF1		Intergenic	non-CGI	100		x
chr2	11515031	11515164	133	-30387	ROCK2		Intergenic	non-CGI	100		x	AP-2gamma, GR, Max, STAT3
chr2	11679605	11679879	274	5500	GREB1		Proximal promoter	non-CGI	100	AFE	x	BHLHE40, c-Myc, FOSL2, GR, HEY1, HNF4A, Max, p300, Pol2, RXRA, SP1, TBP, TCF4, USF-1, USF2
chr2	11924984	11925375	391	38440	LPIN1		Gene Body	CGI	75		x	NRSF, Rad21, SMC3_(ab9263), TCF4, ZBTB7A_(SC-34508), Znf143_(16618-1-AP)
chr2	11990297	11990493	196	103655	LPIN1		Intergenic	non-CGI	100		x
chr2	16124662	16124940	278	44118	MYCN		Intergenic	non-CGI	100		x	YY1
chr2	19550754	19551860	1106	7065	OSR1		Gene Body	CGI	60		x	SUZ12
chr2	19553237	19553950	713	4778	OSR1		Gene Body	CGI	60		x	Rad21, SUZ12
chr2	19555572	19557201	1629	1985	OSR1		Gene Body	CGI	75		x	CTCF, GATA3_(SC-268), HA-E2F1
chr2	20647987	20649480	1493	1899	RHOB		Gene Body	Shore	50	CNE	x	TAF1, TBP, ZNF263
chr2	21267113	21267334	221	-279	APOB		Proximal promoter	Shore	100			Rad21
chr2	23746926	23747197	271	402874	ATAD2B		Gene Body	Shore	66.6667	CNE	x	STAT1
chr2	23839710	23840763	1053	309699	ATAD2B		Gene Body	non-CGI	100		x	CTCF
chr2	23913568	23913912	344	236196	ATAD2B		Gene Body	Shore	66.6667			TAL1_(SC-12984)
chr2	25050403	25051151	748	34446	CENPO		Gene Body	non-CGI	100	A5SS, II	x	CTCF, Pol2, USF-1, ZNF263
chr2	25142117	25142391	274	-199	ADCY3		Proximal promoter	Shore	100	AFE, IR	x	Egr-1, Pol2, PU.1
chr2	25391666	25391720	54	-134	POMC		Proximal promoter	CGI	100		x	Max, ZEB1_(SC-25388)
chr2	25473529	25474327	798	-82369	POMC		Gene Body	Shore	100	AFE, CE	x	E2F6, ELF1_(SC-631), HEY1, HNF4A, Pol2, TAF1, TBP, TR4
chr2	25475583	25475916	333	-84191	POMC		Proximal promoter	CGI	100		x	CCNT2, HEY1, NANOG_(SC-33759), p300, TBP
chr2	25499619	25500416	797	64756	DNMT3A		Gene Body	CGI	80		x	CTCF, EBF, Egr-1, ELF1_(SC-631), NFKB, Pol2, SMC3_(ab9263), SRF, TCF12, YY1, ZBTB7A_(SC-34508)
chr2	25562512	25563141	629	1947	DNMT3A		Gene Body	Shore	100		x	TAF1
chr2	25585619	25585669	50	-20870	DNMT3A		Intergenic	non-CGI	100		x	BATF, BCL11A, BCL3, CHD2_(N-1250), ELF1_(SC-631), IRF4_(M-17), NFKB, p300, POU2F2, PU.1, TAF1, TBP, TCF12, YY1
chr2	26045189	26045287	98	56074	ASXL2		Gene Body	non-CGI	100	CE	x	CTCF, ELF1_(SC-631), Pol2, Znf143_(16618-1-AP)
chr2	27371818	27371891	73	-90	TCF23		Proximal promoter	Shore	100		x	Egr-1
chr2	27504695	27505755	1060	-72	TRIM54	Blood	Proximal promoter	non-CGI	100		x	HDAC2_(SC-6296), NANOG_(SC-33759)
chr2	27529325	27529981	656	1477	UCN	Blood	Gene Body	CGI	100		x	CTCF
chr2	27530884	27531535	651	-80	UCN	Blood	Proximal promoter	CGI	90	CNE	x	BCL3, CtBP2, NRSF, Sin3Ak-20
chr2	27718710	27720440	1730	-131	GCKR	Blood	Proximal promoter	Shore	83.3333		x	c-Fos, FOSL2, GATA-1, HDAC2_(SC-6296), HEY1, HNF4G_(SC-6558), p300, PU.1, RXRA, Sin3Ak-20, SP1, TBP
chr2	31637348	31637849	501	12	XDH	Blood	Proximal promoter	non-CGI	100		x	FOXA1, STAT3
chr2	33359198	33359550	352	187005	LTBP1	Blood	Proximal promoter	non-CGI	100		x	CTCF, GR, p300, Pol2, Rad21, STAT3
chr2	38304720	38304804	84	-1439	CYP1B1	Blood	Proximal promoter	Shore	100		x	HA-E2F1
chr2	38742622	38742843	221	87445	HNRPLL	Blood	Intergenic	non-CGI	100		x	eGFP-JunD, ELF1_(SC-631), FOXA1, GABP, GATA-1, HA-E2F1, HEY1, KAP1, MafF_(M8194), NF-E2, Nrf1, NRSF, PU.1, STAT3, TAF1, TBP, YY1
chr2	40739515	40740063	548	-82345	SLC8A1	Blood	Proximal promoter	non-CGI	100	AFE	x
chr2	42276442	42277840	1398	1980	PKDCC	Blood	Gene Body	non-CGI	100		x	USF-1
chr2	42328410	42329760	1350	53924	PKDCC		Intergenic	CGI	75		x	BCL11A, BCL3, BCLAF1_(M33-P5B11), CHD2_(N-1250), EBF, Egr-1, ELF1_(SC-631), ERalpha_a, ETS1, HNF4A, Max, MEF2C_(SC-13268), NFKB, p300, POU2F2, PU.1, RXRA, SP1, TAF1, TCF12, USF-1, USF2, YY1
chr2	43038067	43038584	517	-18575	HAAO		Intergenic	CGI	75		x	CTCF, HEY1, JunD, KAP1, Pol2, TAF1, USF-1, USF1_(SC-8983), USF2, ZBTB7A_(SC-34508)
chr2	43188839	43188940	101	-169139	HAAO		Intergenic	non-CGI	100		x	c-Jun, Max
chr2	43398079	43398271	192	55570	ZFP36L2		Intergenic	CGI	100
chr2	44058766	44059094	328	7028	ABCG5		Gene Body	CGI	100	CNE, II		USF1_(SC-8983)
chr2	44065003	44067042	2039	-65	ABCG5		Proximal promoter	non-CGI	100	CNE, IR	x	FOXA2_(SC-6554), GABP, HEY1, HNF4G_(SC-6558), Pol2, RXRA, Sin3Ak-20, TAF1, TR4
chr2	45028225	45028802	577	-140523	SIX3		Intergenic	Shore	100		x	Pol2, SUZ12, TAF1, TBP
chr2	45157613	45159972	2359	-10244	SIX3		Distal promoter	Shore	50		x	USF-1
chr2	45170322	45171340	1018	1794	SIX3		Gene Body	CGI	100		x	CtBP2
chr2	45172972	45173548	576	4223	SIX3		Downstream	Shore	66.6667	CNE	x
chr2	45227645	45229649	2004	7895	SIX2		Downstream	CGI	62.5		x	SUZ12
chr2	45231226	45233773	2547	4042	SIX2		Downstream	CGI	46.1538	CNE	x	CtBP2
chr2	45237781	45239247	1466	-1972	SIX2		Distal promoter	Shore	50		x
chr2	45397776	45398381	605	-161537	SIX2		Downstream	CGI	66.6667		x	MafF_(M8194), RFX5_(N-494)
chr2	54086854	54087469	615	8	GPR75-ASB3		Proximal promoter	CGI	83.3333	AFE, CE, CNE	x	BCL3, Pol2, TAF1
chr2	63274476	63275602	1126	-2898	OTX1		Proximal promoter	CGI	100	AFE, II	x	ELF1_(SC-631), PU.1, Rad21, SUZ12, USF-1
chr2	63278831	63280625	1794	1791	OTX1		Gene Body	Shore	87.5	II, IR	x	SUZ12
chr2	63281844	63283939	2095	4955	OTX1		Gene Body	Shore	55.5556		x
chr2	63284066	63284481	415	6337	OTX1		Gene Body	CGI	66.6667		x
chr2	64834106	64834430	324	46778	SERTAD2		Proximal promoter	Shore	66.6667	AFE	x	BATF, c-Fos, E2F6, Egr-1, ELF1_(SC-631), HEY1, IRF4_(M-17), NF-YA, NF-YB, NFKB, Nrf1, RFX5_(N-494), SP1, SP2_(SC-643), STAT3, TBP, ZEB1_(SC-25388)
chr2	65085243	65085764	521	-130991	SLC1A4		Intergenic	Shore	100		x	CTCF
chr2	66659348	66659590	242	-3063	MEIS1		Gene Body	Shore	100		x
chr2	66664667	66665428	761	2516	MEIS1		Gene Body	Shelf	100	AFE, CE	x	SUZ12
chr2	66666470	66668012	1542	4709	MEIS1		Gene Body	non-CGI	100	AFE, CE, II	x	YY1
chr2	66671478	66673985	2507	10200	MEIS1	Liver	Gene Body	CGI	54.5455	AFE	x	CTCF, Rad21
chr2	66804145	66805939	1794	142510	MEIS1	Liver	Intergenic	Shore	55.5556		x	CtBP2, HA-E2F1, SMC3_(ab9263), SUZ12
chr2	66809780	66811157	1377	147937	MEIS1	Liver	Intergenic	Shore	100		x	CTCF
chr2	67442559	67443148	589	-181588	ETAA1	Liver	Proximal promoter	non-CGI	100		x	p300, Rad21
chr2	68592345	68592737	392	219	PLEK	Liver	Proximal promoter	non-CGI	100		x	ELF1_(SC-631), Max, NFKB, POU2F2, PU.1, TAF1, TBP, YY1
chr2	68961495	68962012	517	-159	ARHGAP25		Proximal promoter	non-CGI	100	AFE, CE	x	NFKB, p300, Pol2, PU.1
chr2	69001665	69002378	713	40109	ARHGAP25		Proximal promoter	non-CGI	100	ALE, CE, II	x	BATF, BCL11A, c-Myc, CCNT2, eGFP-JunD, ELF1_(SC-631), GABP, HMGN3, MEF2A, NFKB, PAX5-N19, PU.1, TAF1, TBP, TCF12, ZBTB7A_(SC-34508)
chr2	69665094	69665232	138	-403	NFU1		Proximal promoter	Shore	100		x
chr2	70312492	70313295	803	-1691	PCBP1		Gene Body	Shore	50	A3SS, AFE, CE, II, IR, MXE	x	BCLAF1_(M33-P5B11), CCNT2, eGFP-JunD, GABP, GATA-1, JunD, NANOG_(SC-33759), NRSF, PU.1, TAF1, TAF7_(SQ-8), TAL1_(SC-12984), TBP, ZEB1_(SC-25388)
chr2	71116411	71116765	354	-11132	VAX2		Intergenic	Shore	75	CNE	x	CtBP2, SUZ12
chr2	71123233	71126691	3458	-2758	VAX2		Proximal promoter	Shore	46.1538		x	SUZ12
chr2	71131201	71134936	3735	5349	VAX2		Gene Body	CGI	56.25		x
chr2	71211981	71212504	523	9758	TEX261		Gene Body	non-CGI	100		x	CTCFL_(SC-98982), E2F6, EBF, ELF1_(SC-631), Max, Nrf1, PAX5-N19, Rad21, Sin3Ak-20, SMC3_(ab9263), TCF4, YY1, ZBTB33, ZEB1_(SC-25388), Znf143_(16618-1-AP)
chr2	71250779	71251453	674	-29115	TEX261		Proximal promoter	non-CGI	100		x	BATF, ELF1_(SC-631), FOSL2, NFKB, Rad21, SMC3_(ab9263)
chr2	71679675	71679959	284	-14015	DYSF		Proximal promoter	Shore	100		x	AP-2alpha, AP-2gamma, BAF155, c-Fos, CEBPB, CTCFL_(SC-98982), E2F6, eGFP-JunD, FOSL1_(SC-183), GABP, GATA-2, HDAC2_(SC-6296), JunD, Mafk, Pol2, Rad21, SMC3_(ab9263), STAT3, TAF1, ZBTB7A_(SC-34508)
chr2	71693090	71693228	138	-673	DYSF		Proximal promoter	CGI	66.6667	AFE
chr2	71787615	71788134	519	94043	DYSF		Gene Body	CGI	80		x
chr2	72371255	72371552	297	3559	CYP26B1		Gene Body	CGI	100	AFE, CE	x	SUZ12
chr2	73495839	73496203	364	827	FBXO41		Gene Body	CGI	66.6667	A5SS	x	AP-2gamma, E2F6, HA-E2F1, Max, Pol2, TAF1
chr2	73868736	73870653	1917	-158	NAT8		Proximal promoter	non-CGI	66.6667	CNE	x	ELF1_(SC-631), FOSL2, GABP, HDAC2_(SC-6296), HEY1, HNF4A, p300, Sin3Ak-20, TR4
chr2	73927710	73928492	782	366	NAT8B		Proximal promoter	non-CGI	66.6667	CNE	x
chr2	74210857	74210960	103	56956	DGUOK		Intergenic	Shore	100		x	c-Myc, CTCF, FOXA1, GATA3_(SC-268), GR, HA-E2F1, p300, TAF1
chr2	74375469	74375930	461	-661	BOLA3		Proximal promoter	Shore	100	II, IR	x	CHD2_(N-1250), Pol2, TAF1
chr2	74645626	74645769	143	-854	C2orf81		Proximal promoter	CGI	66.6667		x
chr2	74663416	74663698	282	5503	RTKN		Gene Body	CGI	100	CE, II
chr2	74668072	74668477	405	785	RTKN		Proximal promoter	CGI	100	AFE, II	x	AP-2gamma, Egr-1, ELF1_(SC-631), GABP, Sin3Ak-20, SP1, TAF1, TBP
chr2	74725206	74725369	163	5155	LBX2		Gene Body	CGI	100		x	ELF1_(SC-631), ZEB1_(SC-25388)
chr2	74731354	74731413	59	-941	LBX2		Proximal promoter	Shore	100	AFE, CNE	x	Pol2
chr2	74782684	74783088	404	1374	DOK1		Gene Body	Shore	75	AFE, ALE, CE, II, IR, MXE	x	Egr-1
chr2	85133831	85134468	637	1387	TMSB10		Downstream	Shore	100		x	ELF1_(SC-631), GR, PU.1, USF-1
chr2	85361485	85362480	995	1400	TCF7L1		Gene Body	CGI	100		x	CtBP2, Pol2, TAF1
chr2	85660497	85661127	630	-23136	CAPG		Proximal promoter	Shelf	66.6667	CE	x	GR, NRSF, p300, SMC3_(ab9263), TBP
chr2	85803209	85805621	2412	-199	VAMP8		Proximal promoter	non-CGI	87.5	AFE	x	Egr-1, ELF1_(SC-631), HEY1, p300, Sin3Ak-20, SP1, TAF1, TBP, ZEB1_(SC-25388)
chr2	85810844	85811662	818	-278	VAMP5		Proximal promoter	CGI	66.6667		x	BATF, ELF1_(SC-631), FOSL2, FOXA1, HDAC2_(SC-6296), HEY1, HNF4A, HNF4G_(SC-6558), IRF4_(M-17), p300, RXRA, Sin3Ak-20, TAF1, TBP, USF-1
chr2	85980044	85980742	698	-516	ATOH8		Proximal promoter	CGI	83.3333	AFE	x	USF2
chr2	86255119	86255804	685	77816	POLR1A		Gene Body	non-CGI	100		x
chr2	88366145	88367503	1358	-475	SMYD1		Proximal promoter	non-CGI	100	AFE	x	GATA-2
chr2	88427027	88428542	1515	-135	FABP1		Proximal promoter	non-CGI	87.5	CE	x	CTCF, ELF1_(SC-631), FOSL2, FOXA2_(SC-6554), HDAC2_(SC-6296), HEY1, HNF4G_(SC-6558), p300, Pol2, Rad21, RXRA, Sin3Ak-20, SP1, SREBP1, TAF1, TBP, TR4
chr2	95940031	95940705	674	167	PROM2		Proximal promoter	non-CGI	75	AFE	x	CTCF
chr2	95971840	95971994	154	8845	KCNIP3		Gene Body	non-CGI	100	AFE, CE, MXE	x
chr2	96054917	96055346	429	-13316	FAHD2A		Downstream	CGI	75		x	CTCFL_(SC-98982), E2F6, NRSF, Rad21, SMC3_(ab9263), Znf143_(16618-1-AP)
chr2	96905601	96906221	620	25840	TMEM127		Gene Body	non-CGI	100
chr2	96990549	96990861	312	-1240	ITPRIPL1		Proximal promoter	Shore	60		x	USF-1, YY1
chr2	97171137	97171449	312	-199	NEURL3		Gene Body	Shelf	100	AFE	x	NFKB, Pol2, RFX5_(N-494), TBP, USF-1, USF2
chr2	97203640	97204931	1291	1822	ARID5A		Gene Body	Shore	66.6667	AFE	x	EBF, TAF7_(SQ-8)
chr2	97215789	97216131	342	13496	ARID5A		Gene Body	CGI	100	IR	x	ATF3, c-Myc, CCNT2, CTCFL_(SC-98982), Egr-1, HA-E2F1, HDAC2_(SC-6296), HEY1, HNF4G_(SC-6558), Rad21, RXRA, Sin3Ak-20, SMC3_(ab9263), SP1, TCF4, USF-1
chr2	97509831	97510370	539	-343	ANKRD23		Proximal promoter	non-CGI	100			USF-1
chr2	98329811	98330087	276	-82	ZAP70		Proximal promoter	non-CGI	100		x	ELF1_(SC-631), MafF_(M8194), Mafk, Pol2, TAF1, USF-1
chr2	98377791	98377939	148	47834	ZAP70		Gene Body	non-CGI	100	IR
chr2	100170766	100171136	370	-64471	REV1		Gene Body	non-CGI	100	II	x	CTCFL_(SC-98982), Rad21, SMC3_(ab9263), YY1
chr2	100759014	100759159	145	-37042	AFF3		Proximal promoter	non-CGI	100	AFE	x	BATF, BCL11A, BCL3, BCLAF1_(M33-P5B11), EBF, Egr-1, ELF1_(SC-631), IRF4_(M-17), MEF2A, MEF2C_(SC-13268), NFKB, NRSF, p300, POU2F2, PU.1, SP1, SRF, TAF1, TCF12
chr2	100863359	100863404	45	75813	LONRF2		Intergenic	non-CGI	100
chr2	100937072	100937584	512	1867	LONRF2		Gene Body	Shore	100	AFE	x	Pol2
chr2	102091195	102091656	461	-261	RFX8		Proximal promoter	Shore	100		x	Pol2
chr2	102608155	102608349	194	-54	IL1R2		Proximal promoter	non-CGI	100	AFE	x	CTCF, EBF, ERalpha_a, PU.1
chr2	102803290	102804576	1286	500	IL1RL2		Proximal promoter	Shore	42.8571	AFE, CE, II	x	CTCF, Max
chr2	103378474	103379054	580	274	TMEM182		Proximal promoter	non-CGI	75	AFE, CE	x
chr2	105273376	105273432	56	-198565	POU3F3		Intergenic	Shelf	100		x
chr2	105274747	105276153	1406	-196519	POU3F3		Intergenic	CGI	57.1429	CNE	x	Max, USF-1
chr2	105697589	105697777	188	43200	MRPS9		Gene Body	non-CGI	100		x
chr2	106054920	106055507	587	-39533	FHL2		Proximal promoter	non-CGI	100	AFE	x	GABP, NRSF, p300, Pol2, TAL1_(SC-12984), USF-1, USF1_(SC-8983)
chr2	106776775	106777038	263	33888	UXS1		Gene Body	non-CGI	100	AFE, CE	x
chr2	109203905	109204845	940	-66893	LIMS1		Proximal promoter	non-CGI	100	AFE	x	c-Fos, c-Jun, GATA-1, GATA-2, p300, Pol2, Rad21, USF-1
chr2	109622481	109622566	85	-16696	EDAR		Intergenic	non-CGI	100			ELF1_(SC-631), GABP, USF-1, USF2
chr2	109647956	109649281	1325	-42791	EDAR		Intergenic	CGI	50		x	CCNT2, CEBPB, CTCF, ELF1_(SC-631), KAP1, Max, PU.1, USF-1, USF1_(SC-8983), USF2, ZNF263
chr2	109934728	109934860	132	188797	SH3RF3		Gene Body	non-CGI	100		x	CEBPB, CTCF, TCF4
chr2	110373161	110373776	615	-1686	SEPT10		Gene Body	Shore	66.6667	CNE	x	CTCF, HNF4A, HNF4G_(SC-6558), Sin3Ak-20, SMC3_(ab9263), USF-1, ZNF263
chr2	111875749	111877177	1428	-2028	BCL2L11		Distal promoter	CGI	55.5556	ALE	x	c-Fos, HA-E2F1, TCF4
chr2	113593785	113594654	869	136	IL1B		Proximal promoter	non-CGI	83.3333	AFE, II, IR	x	c-Fos, c-Jun, CEBPB, E2F6, Max, PU.1, STAT3
chr2	113884376	113885838	1462	-31	IL1RN		Proximal promoter	non-CGI	83.3333	CE, MXE	x	CHD2_(N-1250), CTCF, ELF1_(SC-631), HDAC2_(SC-6296), HNF4G_(SC-6558), JunD, MafF_(M8194), Mafk, NFKB, p300, Pol2, SP1, SRF, STAT3, TBP, TCF4
chr2	113931518	113931565	47	-18	PSD4		Proximal promoter	non-CGI	100		x	Egr-1, ELF1_(SC-631), ETS1, GABP, GATA-1, HEY1, NFKB, PAX5-N19, POU2F2, PU.1, Sin3Ak-20, TAF1, TBP
chr2	114033490	114034595	1105	2455	PAX8	Muscle	Gene Body	CGI	60	CE	x	CtBP2
chr2	114048829	114049041	212	-12437	PAX8	Muscle	Intergenic	CGI	100			Sin3Ak-20
chr2	118982580	118982679	99	136580	INSIG2	Muscle	Intergenic	Shore	100		x	Pol2, PU.1
chr2	119566109	119566332	223	39538	EN1	Muscle	Intergenic	non-CGI	100		x
chr2	119589844	119592754	2910	14460	EN1	Muscle	Intergenic	Shore	45.4545	IR	x
chr2	119606055	119610526	4471	-2532	EN1	Muscle	Distal promoter	Shore	40		x	CtBP2, JunD, SP1
chr2	119611101	119612787	1686	-6185	EN1	Muscle	Distal promoter	Shore	71.4286		x	SUZ12
chr2	119614489	119617128	2639	-10050	EN1		Distal promoter	CGI	33.3333		x
chr2	120188912	120190297	1385	159	TMEM37		Gene Body	CGI	37.5		x	AP-2alpha, AP-2gamma, CCNT2, E2F1, E2F4, E2F6, Egr-1, ELF1_(SC-631), ERalpha_a, FOSL2, HEY1, HMGN3, HNF4A, IRF1, MafF_(M8194), NF-E2, NRSF, p300, RFX5_(N-494), RXRA, SRF, TBP, TCF4, ZBTB7A_(SC-34508), ZNF263
chr2	121071122	121071625	503	-32345	INHBB		Intergenic	non-CGI	100		x	FOXA1, FOXA2_(SC-6554)
chr2	121105464	121106721	1257	2374	INHBB		Gene Body	Shore	100	CNE	x	c-Myc, CEBPB, CTCF, FOXA2_(SC-6554), GR, HA-E2F1
chr2	121200256	121200690	434	96754	INHBB		Intergenic	CGI	66.6667		x	Nrf1, Pol2
chr2	121523609	121523682	73	-31221	GLI2		Intergenic	non-CGI	100	AFE	x
chr2	121625577	121625735	158	70789	GLI2		Gene Body	Shore	100	CE, MXE	x
chr2	121776314	121776604	290	221592	GLI2		Intergenic	non-CGI	100		x	Egr-1, ELF1_(SC-631), GABP, NF-YB, THAP1_(SC-98174)
chr2	127414802	127415590	788	1512	GYPC		Gene Body	Shore	100	CE	x	AP-2alpha, AP-2gamma, BCL3, c-Fos, c-Jun, CCNT2, CEBPB, eGFP-FOS, eGFP-JunB, ELF1_(SC-631), ERalpha_a, ETS1, FOSL1_(SC-183), GABP, GATA-1, JunD, KAP1, NFKB, PU.1, SETDB1, SRF, STAT3, TBP, TCF4, THAP1_(SC-98174), USF-1, YY1, ZBTB7A_(SC-34508)
chr2	127818000	127818226	226	46790	BIN1		Gene Body	CGI	100	CE
chr2	127825935	127826149	214	38861	BIN1	Muscle	Gene Body	non-CGI	100	CE	x	CTCF
chr2	127951364	127951465	101	11928	CYP27C1	Muscle	Gene Body	non-CGI	100	CNE
chr2	128168798	128169860	1062	-6667	PROC	Muscle	Distal promoter	Shelf	100		x	c-Jun, c-Myc, FOXA2_(SC-6554), GR, JunD, KAP1, Max, p300, SETDB1, STAT3, USF-1, USF2, ZNF263
chr2	128175300	128176454	1154	-119	PROC	Muscle	Proximal promoter	Shelf	80	II		c-Myc, FOXA2_(SC-6554), GR, p300, Pol2, Rad21, RXRA, Sin3Ak-20, SP1, TBP, TCF4, USF-1, USF2
chr2	128180488	128181325	837	4911	PROC	Muscle	Proximal promoter	CGI	66.6667	A3SS, CE, II, IR	x	CTCF, HA-E2F1, Max
chr2	128422307	128422717	410	-345	LIMS2	Muscle	Proximal promoter	Shore	100	AFE, CE
chr2	128438947	128439345	398	-16979	LIMS2	Muscle	Proximal promoter	non-CGI	100	AFE	x
chr2	131129567	131130836	1269	16622	PTPN18	Muscle	Gene Body	CGI	71.4286	II, IR	x	c-Myc, CTCF, E2F1, E2F4, eGFP-JunD, ERalpha_a, ETS1, GTF2F1_(RAP-74), HA-E2F1, HEY1, HMGN3, IRF1, NFKB, p300, Rad21, SMC3_(ab9263), SP1, STAT3, ZBTB7A_(SC-34508), Znf143_(16618-1-AP), ZNF263
chr2	131673771	131674175	404	1187	ARHGEF4	Muscle	Proximal promoter	CGI	80	IR
chr2	131721099	131722307	1208	48917	ARHGEF4	Muscle	Gene Body	CGI	66.6667	CE	x	c-Myc, CEBPB, KAP1, Rad21, TBP, TCF12, ZNF263
chr2	131797606	131798869	1263	-64182	PLEKHB2	Muscle	Gene Body	CGI	80	CE, IR	x	CTCF
chr2	132152814	132152960	146	-31156	WTH3DI		Distal promoter	CGI	100	CNE
chr2	133428836	133429299	463	-587	LYPD1		Proximal promoter	Shore	80	AFE	x	AP-2gamma, c-Fos, c-Jun, CEBPB, FOXA1, GATA-2, JunD, Mxi1_(bHLH), Rad21, STAT3
chr2	134326204	134326913	709	-528	NCKAP5		Proximal promoter	non-CGI	100		x
chr2	138721315	138721566	251	-367	HNMT		Proximal promoter	non-CGI	100		x	c-Fos, HEY1, TBP
chr2	143886326	143886940	614	-266	ARHGAP15		Proximal promoter	non-CGI	100		x	BATF, BCL11A, CTCF, EBF, GATA-1, IRF4_(M-17), Max, Sin3Ak-20, TAF1, TBP, TCF12, USF-1, USF2, ZEB1_(SC-25388)
chr2	145146928	145147558	630	-57160	GTDC1		Gene Body	CGI	66.6667	ALE, CE	x	TBP
chr2	152590396	152591303	907	151	NEB		Proximal promoter	non-CGI	66.6667
chr2	152830505	152830665	160	125008	CACNB4		Proximal promoter	non-CGI	100	AFE	x	ELF1_(SC-631), GATA-2, HA-E2F1, HEY1, Pol2, RFX5_(N-494), USF-1, USF1_(SC-8983)
chr2	157178889	157180144	1255	9770	NR4A2		Downstream	Shelf	75		x	Pol2, SUZ12
chr2	157184401	157187204	2803	3484	NR4A2		Gene Body	CGI	60	A5SS, AFE, CE, II	x	ELF1_(SC-631), YY1
chr2	158300475	158301005	530	-136	CYTIP		Proximal promoter	non-CGI	100	AFE, CE, MXE	x	c-Myc, GR, Max, MEF2A, NFKB, POU2F2, SP1, TAF1
chr2	161056520	161056639	119	9	ITGB6		Proximal promoter	non-CGI	100	IR	x	ERalpha_a, Pol2
chr2	161127261	161128123	862	-71103	ITGB6		Downstream	Shore	100		x	CTCF, GATA-2
chr2	161264607	161265259	652	85385	RBMS1		Proximal promoter	Shore	100	AFE, CE	x	JunD, p300, TAF1, TBP
chr2	161503843	161504905	1062	-154056	RBMS1		Intergenic	non-CGI	100		x	GATA3_(SC-268), p300
chr2	162101083	162101506	423	-63491	PSMD14		Intergenic	Shore	75	ALE, CE	x	BRCA1_(C-1863), CHD2_(N-1250), ELF1_(SC-631), TAF1, TBP, YY1, ZBTB33, ZEB1_(SC-25388)
chr2	162931175	162932048	873	-560	DPP4		Proximal promoter	Shore	100	CNE	x	FOXA2_(SC-6554), HDAC2_(SC-6296), MafF_(M8194), p300, SP1
chr2	164204628	164205343	715	387527	FIGN		Intergenic	CGI	57.1429		x	AP-2alpha, AP-2gamma, c-Myc, CEBPB, FOXA1, GATA-2, GATA3_(SC-268), GR, HA-E2F1, p300, TAF1, USF-1, USF2, ZNF263
chr2	169658981	169659182	201	191	NOSTRIN		Proximal promoter	non-CGI	100	AFE	x	CEBPB, ELF1_(SC-631), ELK4, GR, HEY1, KAP1, PU.1, TBP, YY1
chr2	169887275	169888373	1098	9	ABCB11		Proximal promoter	non-CGI	75		x
chr2	171569144	171570003	859	-2283	SP5		Gene Body	Shore	80	CNE		SUZ12
chr2	171572902	171574592	1690	1890	SP5	Blood	Gene Body	CGI	62.5		x	CTCF, HNF4G_(SC-6558), Rad21, SETDB1, YY1
chr2	172945058	172947075	2017	-4141	DLX1	Blood	Gene Body	CGI	50	IR	x	ERalpha_a, GATA3_(SC-268)
chr2	173330296	173330395	99	38032	ITGA6	Blood	Gene Body	non-CGI	100		x	c-Jun, c-Myc, CTCF, E2F6, GATA-2, KAP1, p300, SP1, TCF4, ZNF263
chr2	173792545	173792879	334	-147853	ZAK	Blood	Gene Body	non-CGI	100	CE, MXE	x	CEBPB
chr2	174877447	174878565	1118	-47576	SP3		Intergenic	Shore	75		x	E2F6, ELF1_(SC-631), Max, Pol2
chr2	174889675	174890420	745	-59618	SP3		Intergenic	Shore	75	CNE	x	GATA-2
chr2	175197431	175199349	1918	-1431	SP9		Proximal promoter	Shore	50		x	Egr-1, FOXA2_(SC-6554), Rad21
chr2	175203497	175205852	2355	4854	SP9		Downstream	CGI	77.7778		x	NANOG_(SC-33759), Pol2
chr2	175208144	175209255	1111	8879	SP9		Downstream	CGI	71.4286		x	CtBP2, SUZ12
chr2	175499113	175499639	526	-69	WIPF1		Proximal promoter	non-CGI	100	AFE, II	x	c-Myc, CEBPB, EBF, eGFP-GATA2, eGFP-JunD, GATA-2, Max, NFKB, PU.1, SMC3_(ab9263), STAT1, TAF1, TBP
chr2	175628739	175629267	528	197	CHRNA1		Proximal promoter	non-CGI	100		x
chr2	176951595	176952826	1231	-29281,	HOXD10		Distal promoter	CGI	60
chr2	176977773	176979788	2015	-2711	HOXD10		Distal promoter	Shore	100	CE	x	HA-E2F1
chr2	176983519	176986261	2742	-2523	HOXD9		Gene Body	Shore	50	CE	x	Rad21, SMC3_(ab9263), TCF4
chr2	176988480	176989586	1106	1620	HOXD9		Gene Body	Shore	62.5	II	x	Egr-1
chr2	176990595	176991040	445	3405	HOXD9		Distal promoter	Shore	100		x
chr2	176993017	176993221	204	-1349	HOXD8		Proximal promoter	CGI	60	CNE	x	SUZ12
chr2	177012117	177017797	5680	-1156	HOXD4		Proximal promoter	CGI	27.7778	CNE	x	USF-1, USF1_(SC-8983), USF2
chr2	177021702	177030228	8526	-2840	HOXD3		Distal promoter	Shore	36	AFE	x	CTCF, TCF4, USF-1, USF1_(SC-8983), USF2
chr2	177036809	177040226	3417	9713	HOXD3		Gene Body	Shore	64.2857		x	CtBP2, CTCF, FOXA2_(SC-6554), SP1, SUZ12
chr2	177355072	177356276	1204	221551	MTX2		Intergenic	CGI	50		x	BCL11A, c-Myc, E2F6, eGFP-FOS, eGFP-JunB, eGFP-JunD, Egr-1, FOSL1_(SC-183), Max, p300, POU2F2, PU.1, RFX5_(N-494), SIX5, TAF1, TCF12, YY1
chr2	179184854	179184866	12	125652	OSBPL6		Proximal promoter	non-CGI	100
chr2	179395885	179396750	865	51119	PLEKHA3		Gene Body	non-CGI	100	CE, MXE		PAX5-N19
chr2	179672121	179672691	570	-256	TTN		Proximal promoter	non-CGI	100
chr2	183387392	183387885	493	-386	PDE1A		Proximal promoter	non-CGI	100	AFE, II	x	GR, KAP1
chr2	189839015	189839474	459	146	COL3A1		Proximal promoter	non-CGI	100		x	Pol2
chr2	192711243	192712530	1287	119	SDPR		Proximal promoter	non-CGI	66.6667	CNE	x	c-Fos, CTCF, eGFP-JunD, ERalpha_a, FOXA2_(SC-6554), GR, HDAC2_(SC-6296), Max, NF-YB, p300, PU.1, TAF1, TBP, TCF4
chr2	196933852	196934154	302	-467	DNAH7		Proximal promoter	Shore	100			Mafk
chr2	198063653	198063781	128	111804	ANKRD44		Gene Body	non-CGI	100	AFE, CNE	x	BCL11A, BCLAF1_(M33-P5B11), c-Myc, ELF1_(SC-631), ETS1, GABP, IRF4_(M-17), Max, MEF2A, NFKB, Pbx3, POU2F2, PU.1, Rad21, SP1, TAF1, TBP, TCF12, USF2, WHIP, YY1
chr2	200468626	200469026	400	-138995	SATB2		Intergenic	CGI	75		x	E2F6, Max, p300
chr2	201342532	201342647	115	32202	KCTD18		Gene Body	non-CGI	100		x
chr2	202047246	202048100	854	52	CASP10		Proximal promoter	non-CGI	100		x	c-Jun, CEBPB, eGFP-GATA2, eGFP-JunB, ELF1_(SC-631), FOSL2, FOXA1, GATA-1, GATA-2, GTF2B, HDAC2_(SC-6296), IRF1, JunD, KAP1, MafF_(M8194), Mafk, NFKB, p300, Pol2, Rad21, RFX5_(N-494), RXRA, Sin3Ak-20, SMC3_(ab9263), STAT3, TAF1, TBP, YY1, Znf143_(16618-1-A
chr2	202097173	202098951	1778	-24692	CASP8		Proximal promoter	non-CGI	80	CE, II	x	c-Myc, EBF, ELF1_(SC-631), GTF2F1_(RAP-74), HA-E2F1, HEY1, HNF4G_(SC-6558), IRF1, Max, Mxi1_(bHLH), NFKB, POU2F2, RFX5_(N-494), Sin3Ak-20, SP1, STAT2, STAT3, TAF1, TBP, USF-1, USF2, YY1, ZNF263
chr2	202122309	202122669	360	-265	CASP8		Proximal promoter	non-CGI	100	CE, II	x	ELF1_(SC-631), Pol2, PU.1
chr2	202563127	202563587	460	60	MPP4		Proximal promoter	non-CGI	100	AFE, II	x	c-Fos, GATA-2, p300
chr2	204571146	204571377	231	64	CD28		Proximal promoter	non-CGI	100	II	x	BATF, BCL11A, CHD2_(N-1250), EBF, ELF1_(SC-631), IRF4_(M-17), MEF2A, NFKB, NRSF, p300, PAX5-N19, POU2F2, PU.1, SP1, TCF12, USF-1, USF2
chr2	208631081	208632393	1312	2406	FZD5		Gene Body	CGI	60	CNE	x	BHLHE40, Pol2, Rad21
chr2	208635549	208636363	814	-1813	FZD5		Distal promoter	Shore	70		x	CEBPB
chr2	208794914	208795859	945	94897	PLEKHM3		Gene Body	CGI	80	CE, CNE	x	CTCF, HA-E2F1, HNF4A, KAP1, p300
chr2	211179707	211180386	679	-152	MYL1		Proximal promoter	non-CGI	100
chr2	216877947	216878345	398	200	MREG		Proximal promoter	CGI	100	AFE	x	E2F6, ELF1_(SC-631), Pol2, TAF1, TBP, ZEB1_(SC-25388), ZNF263
chr2	218843229	218843504	275	-34571	TNS1		Intergenic	Shore	66.6667	AFE, CNE	x	Sin3Ak-20, TAF1
chr2	218898511	218898788	277	-35088	RUFY4		Proximal promoter	CGI	100		x	Pol2
chr2	218989983	218990976	993	-256	CXCR2		Proximal promoter	non-CGI	100	AFE, II, IR	x
chr2	219030752	219031719	967	480	CXCR1		Gene Body	non-CGI	50	CNE	x	CEBPB, CTCF
chr2	219267198	219267443	245	2843	CTDSP1		Proximal promoter	Shore	100	CNE, II		ZNF263
chr2	219472218	219472724	506	-17	PLCD4		Proximal promoter	non-CGI	100	AFE	x	AP-2gamma, CTCF, FOXA1, GATA-2, Pol2, Rad21, YY1
chr2	219696472	219697159	687	-304	PRKAG3		Proximal promoter	non-CGI	100		x
chr2	219866072	219866437	365	-8128	CRYBA2		Proximal promoter	CGI	75	CNE		CTCF
chr2	220117599	220117945	346	-193	TUBA4B		Proximal promoter	Shore	85.7143	AFE, CE, II	x	EBF, ELF1_(SC-631), HA-E2F1, Pol2, PU.1, SUZ12, TAF1, TBP
chr2	220282165	220282977	812	-528	DES		Proximal promoter	Shore	100		x	Egr-1, STAT1
chr2	220312021	220313972	1951	13297	SPEG		Gene Body	CGI	75	A3SS, CE, II	x	Max
chr2	220324649	220325375	726	25312	SPEG		Proximal promoter	non-CGI	100	AFE	x
chr2	220348312	220349615	1303	-14623	GMPPA		Gene Body	Shore	57.1429		x	CTCF, SUZ12
chr2	220406470	220407171	701	1666	CHPF		Gene Body	CGI	75		x	ATF3, c-Myc, CTCFL_(SC-98982), E2F6, EBF, ELF1_(SC-631), ETS1, GABP, HMGN3, NFKB, Pol2, Rad21, SMC3_(ab9263), SRF, TAF7_(SQ-8), TBP, TCF12, YY1, ZNF263
chr2	223156901	223160569	3668	4980	PAX3		Gene Body	Shore	53.8462	A5SS, II, IR	x	CtBP2
chr2	223161771	223162666	895	1496	PAX3		Proximal promoter	Shore	60		x	SUZ12
chr2	223164635	223169609	4974	-3407	PAX3		Gene Body	Shore	58.0645		x	CtBP2, CTCF
chr2	223171473	223173061	1588	-8552	PAX3		Distal promoter	Shore	100		x	CtBP2, CTCF
chr2	223174977	223176167	1190	-11857	PAX3		Intergenic	Shore	100		x
chr2	223916502	223918000	1498	389	KCNE4		Proximal promoter	Shore	63.6364		x	CTCF, Pol2, USF-1
chr2	225265371	225266880	1509	585	FAM124B		Proximal promoter	non-CGI	78.5714	CE	x	c-Fos, c-Jun, c-Myc, CTCF, eGFP-GATA2, eGFP-JunD, ELF1_(SC-631), GTF2B, HEY1, KAP1, Max, SETDB1, TAF1, TBP, YY1
chr2	227661213	227663034	1821	1382	IRS1		Gene Body	Shore	57.1429		x	CTCF, Pol2, Rad21
chr2	227665799	227665895	96	-2341	IRS1		Distal promoter	Shore	100		x	c-Fos, HA-E2F1, HEY1, Nrf1, Pol2, SP1, TAF1
chr2	231090329	231090531	202	-15	SP140		Proximal promoter	non-CGI	100	AFE	x	BCLAF1_(M33-P5B11), ELF1_(SC-631), IRF4_(M-17), NFKB, POU2F2, RFX5_(N-494), TAF1, TBP, USF2, YY1
chr2	231191662	231191876	214	-125	SP140L		Proximal promoter	non-CGI	100		x	CEBPB, PU.1
chr2	232258012	232260139	2127	-1259	B3GNT7		Proximal promoter	CGI	33.3333	II, IR	x	Egr-1, GABP, SMC3_(ab9263), SRF, TCF12, USF2, YY1
chr2	232265004	232265670	666	5002	B3GNT7		Gene Body	Shore	66.6667		x	AP-2alpha, AP-2gamma, GATA-1, GR, Pol2, Rad21, TAL1_(SC-12984)
chr2	233251770	233253378	1608	9226	ALPP		Proximal promoter	CGI	85.7143		x	NANOG_(SC-33759), Nrf1, ZNF263
chr2	233367781	233368543	762	-15630	ECEL1		Intergenic	CGI	100		x	BRCA1_(C-1863), Egr-1, STAT1, SUZ12
chr2	233390969	233391274	305	200	CHRND		Proximal promoter	Shelf	66.6667	CNE
chr2	233765872	233766118	246	31001	C2orf82		Gene Body	CGI	100	AFE, II	x
chr2	233791890	233793311	1421	57607	C2orf82		Proximal promoter	CGI	71.4286		x
chr2	233877857	233878714	857	-335	NGEF		Proximal promoter	non-CGI	100	IR	x	ELF1_(SC-631), FOSL2, FOXA2_(SC-6554), GABP, HDAC2_(SC-6296), HEY1, HNF4G_(SC-6558), p300, Pol2, Rad21, RFX5_(N-494), RXRA, Sin3Ak-20, SP1, TAF1, TBP, TR4, USF-1
chr2	233924713	233925923	1210	282	INPP5D		Proximal promoter	Shore	69.2308	AFE	x	CTCF, ELF1_(SC-631), HEY1, Max, Sin3Ak-20, SP1
chr2	234296280	234297039	759	33507	DGKD		Proximal promoter	non-CGI	100	AFE, CE, CNE	x	CEBPB, ERRA, GR, HDAC2_(SC-6296), HEY1, HNF4A, HNF4G_(SC-6558), p300, Pol2, RXRA, SP1, TCF4
chr2	234369787	234370070	283	104307	USP40		Gene Body	CGI	100		x	Pol2
chr2	235859442	235859792	350	-1011	SH3BP4		Proximal promoter	Shore	100		x	CTCF, NRSF
chr2	235863365	235864091	726	3100	SH3BP4		Gene Body	Shore	66.6667	AFE, CE	x	CTCF, Egr-1, Pol2
chr2	235883549	235883680	131	22987	SH3BP4		Gene Body	non-CGI	100	AFE, CE	x	Max, NRSF
chr2	235907647	235908503	856	47447	SH3BP4		Gene Body	non-CGI	100	ALE, CE, II	x
chr2	235935606	235936394	788	75372	SH3BP4		Gene Body	non-CGI	100	CE, II	x	c-Fos, c-Jun, c-Myc, CEBPB, E2F4, E2F6, FOXA1, GATA3_(SC-268), HA-E2F1, JunD, Max, TCF4, ZNF263
chr2	236415734	236416064	330	13166	AGAP1		Gene Body	non-CGI	100	AFE, CNE	x	Mafk
chr2	236579469	236580208	739	177106	AGAP1		Gene Body	CGI	80	AFE	x	Rad21, USF-1
chr2	236877288	236877492	204	199262	GBX2		Gene Body	non-CGI	100	CE	x	CEBPB, Pol2
chr2	237068072	237068750	678	8241	GBX2		Intergenic	CGI	100		x	Max, POU5F1_(SC-9081), TCF12
chr2	237071182	237072391	1209	4865	GBX2		Downstream	CGI	66.6667		x	YY1
chr2	237172796	237174072	1276	-446	ASB18		Proximal promoter	non-CGI	100	AFE	x
chr2	238499464	238500389	925	-158	RAB17		Proximal promoter	non-CGI	100	CE	x	BHLHE40, ELF1_(SC-631), ERalpha_a, FOSL2, FOXA1, FOXA2_(SC-6554), GATA3_(SC-268), HA-E2F1, HDAC2_(SC-6296), HEY1, HNF4A, HNF4G_(SC-6558), JunD, RXRA, Sin3Ak-20, SP1, TAF1, TAF7_(SQ-8), TBP, TCF4, TR4, USF-1, USF2
chr2	238578376	238578491	115	-22373	LRRFIP1		Gene Body	non-CGI	100	AFE	x	BATF, BCL11A, ELF1_(SC-631), FOXA2_(SC-6554), HDAC2_(SC-6296), HEY1, IRF4_(M-17), JunD, KAP1, NFKB, p300, Rad21, SETDB1, SP1, TBP, TCF12, USF-1, USF1_(SC-8983), ZNF263
chr2	238581924	238582364	440	-18663	LRRFIP1		Gene Body	non-CGI	100	AFE	x	FOXA2_(SC-6554), Pol2, Rad21, SMC3_(ab9263), YY1, Znf143_(16618-1-AP)
chr2	238598832	238600061	1229	-1360	LRRFIP1		Proximal promoter	CGI	40	AFE	x	HA-E2F1, Pol2, PU.1, ZNF263
chr2	238647755	238647913	158	47027	LRRFIP1		Gene Body	Shelf	100	CE	x
chr2	238794837	238795355	518	26909	RAMP1		Gene Body	non-CGI	100		x	CTCF, GATA-2, NFKB, p300, Rad21, USF1_(SC-8983), YY1
chr2	239045701	239048202	2501	-25681	FAM132B		Proximal promoter	Shore	76.9231		x	BAF155, USF-1
chr2	239195537	239196219	682	1329	PER2		Gene Body	Shore	100		x	JunD, Pol2, STAT3
chr2	239312601	239312993	392	-22829	ASB1		Downstream	non-CGI	100			ELF1_(SC-631), FOSL2, FOXA2_(SC-6554), HEY1, HNF4A, RXRA, TCF4
chr2	239930734	239930900	166	174144	TWIST2		Intergenic	CGI	66.6667	CNE	x
chr2	239948617	239949301	684	192286	TWIST2		Intergenic	non-CGI	100		x
chr2	240019466	240020174	708	263147	TWIST2		Gene Body	non-CGI	100	II	x	CTCF
chr2	240152257	240153337	1080	169846	HDAC4		Gene Body	Shore	100	AFE	x
chr2	240161794	240162323	529	160584	HDAC4		Gene Body	non-CGI	100		x	GR, HDAC2_(SC-6296), Max, NRSF, p300
chr2	240168283	240168836	553	154083	HDAC4		Gene Body	non-CGI	100		x
chr2	240170857	240171748	891	151340	HDAC4		Gene Body	non-CGI	100		x
chr2	240174613	240174659	46	148007	HDAC4		Gene Body	non-CGI	100		x
chr2	240196078	240197131	1053	126038	HDAC4		Gene Body	Shore	57.1429		x	BATF, BCL11A, c-Myc, CCNT2, CEBPB, E2F6, eGFP-FOS, eGFP-JunB, eGFP-JunD, GABP, GATA-2, GR, HA-E2F1, HEY1, JunD, Mafk, Max, Mxi1_(bHLH), PAX5-N19, Pbx3, Rad21, STAT3, TAF1, TCF4, YY1, ZBTB7A_(SC-34508)
chr2	240212763	240213173	410	109675	HDAC4		Gene Body	non-CGI	100		x	CTCF
chr2	240230452	240230892	440	91971	HDAC4		Gene Body	non-CGI	100	AFE	x	CTCF, GATA-2
chr2	240233043	240233240	197	89501	HDAC4		Gene Body	non-CGI	100		x
chr2	240279976	240280217	241	42546	HDAC4		Gene Body	non-CGI	100		x	CTCF, KAP1
chr2	240291068	240291657	589	31280	HDAC4		Gene Body	non-CGI	100		x	Egr-1, ELF1_(SC-631), Max, NFKB, PU.1, SP1
chr2	240302637	240302855	218	19897	HDAC4		Gene Body	non-CGI	100		x	c-Myc, GATA-2, Max, USF-1, USF2
chr2	240650018	240650148	130	314736	NDUFA10		Intergenic	CGI	100		x
chr2	241290446	241290895	449	-84444	GPC1		Intergenic	Shelf	100		x	CTCF, NRSF
chr2	241393351	241395755	2404	19438	GPC1		Proximal promoter	CGI	45.4545	AFE, II	x	FOXA1
chr2	241458886	241459638	752	38143	ANKMY1		Gene Body	Shore	83.3333		x
chr2	241535685	241536098	413	9759	CAPN10		Gene Body	CGI	75	A3SS, CE, II, IR		RXRA
chr2	241561237	241562898	1661	-2594	GPR35		Gene Body	CGI	62.5		x	CTCF
chr2	241585833	241585888	55	21199	GPR35		Intergenic	Shore	100		x	GABP
chr2	241807708	241808595	887	-10	AGXT		Proximal promoter	non-CGI	100		x	c-Myc, CEBPB, FOXA2_(SC-6554), HDAC2_(SC-6296), HEY1, Max, RXRA, SP1, TCF4
chr2	241815057	241816190	1133	7462	AGXT		Gene Body	non-CGI	100			HEY1, p300
chr2	241855379	241856143	764	47599	AGXT		Intergenic	CGI	100		x	ERalpha_a, p300, Pol2, Rad21, STAT3
chr2	242127759	242127948	189	-70	ANO7		Proximal promoter	non-CGI	100		x	c-Myc
chr2	242209506	242210639	1133	2173	HDLBP		Gene Body	Shore	100	CE, II, MXE	x
chr2	242480249	242480504	255	-17769	BOK		Downstream	Shore	66.6667		x	E2F6, GR, HEY1, SRF, TAF1, TBP
chr2	242499464	242500484	1020	1828	BOK		Proximal promoter	Shore	75		x	FOXA2_(SC-6554), GATA-2, HNF4A, Max, USF-1
chr2	242616758	242617028	270	9490	DTYMK		Gene Body	CGI	80
chr2	242702553	242702881	328	-13523	GAL3ST2		Gene Body	non-CGI	100	II	x	BATF, ELF1_(SC-631), GATA-2, Max, Pbx3, TCF12, YY1
chr2	242709673	242711009	1336	-5899	GAL3ST2		Distal promoter	CGI	66.6667		x	c-Myc, CEBPB, CTCF, HNF4G_(SC-6558), Max, Sin3Ak-20, TBP, TCF4, USF-1, USF2
chr2	242749925	242750705	780	155	NEU4		Proximal promoter	non-CGI	62.5	AFE, CE, II	x	FOSL2, HEY1, HNF4A, Pol2, RFX5_(N-494), RXRA, SP1, SRF, TBP, TCF4
chr2	242751796	242752475	679	1976	NEU4		Proximal promoter	Shelf	80	AFE, CE, II, IR
chr2	242785116	242785524	408	15738	PDCD1		Intergenic	Shore	100		x	Max, PAX5-N19, Pol2
chr2	242801252	242802192	940	-664	PDCD1		Proximal promoter	Shelf	85.7143		x	BATF, BCL11A, CTCF, EBF, ELF1_(SC-631), IRF4_(M-17), MEF2A, MEF2C_(SC-13268), NFKB, p300, Pol2, PU.1, SP1, TBP, TCF12
chr2	242832796	242834074	1278	21549	CXXC11		Intergenic	Shore	66.6667	CE	x	c-Myc, GATA3_(SC-268), HA-E2F1, p300
chr2	242841239	242842668	1429	30068	CXXC11		Intergenic	Shelf	60	AFE, CE
chr2	242869012	242869281	269	57261	CXXC11		Intergenic	non-CGI	100	CE	x
chr3	1133865	1134730	865	-331	CNTN6		Proximal promoter	non-CGI	100		x
chr3	3151899	3152916	1017	-350	IL5RA		Proximal promoter	non-CGI	100	AFE	x	eGFP-GATA2, NF-YB, PU.1
chr3	4794020	4794082	62	-227046	BHLHE40		Proximal promoter	non-CGI	100	CE, MXE	x	BHLHE40, EBF, FOSL2, HDAC2_(SC-6296), HNF4A, HNF4G_(SC-6558), p300, SP1, TBP
chr3	5023394	5025570	2176	3385	BHLHE40		Gene Body	CGI	62.5		x	POU2F2
chr3	8693706	8693859	153	-81703	CAV3		Proximal promoter	non-CGI	100	AFE, CE	x	c-Jun, ELF1_(SC-631), FOSL2, FOXA2_(SC-6554), HDAC2_(SC-6296), HEY1, HNF4G_(SC-6558), JunD, p300, Pol2, RXRA, Sin3Ak-20, SP1, SRF, TAF1, TBP, TCF4, USF-1, USF2
chr3	8775320	8775601	281	-25	CAV3		Proximal promoter	non-CGI	100		x
chr3	9289747	9289893	146	1491	SRGAP3		Gene Body	non-CGI	100	AFE		NRSF
chr3	9943828	9944537	709	-113	IL17RE		Proximal promoter	non-CGI	100		x	c-Fos
chr3	9993934	9994280	346	-29	PRRT3		Proximal promoter	CGI	50		x	c-Myc, CCNT2, Egr-1, ELF1_(SC-631), HA-E2F1, HMGN3, PAX5-N19, Pol2, PU.1, Sin3Ak-20, SRF, TR4, ZEB1_(SC-25388)
chr3	10325494	10326540	1046	8614	GHRL		Proximal promoter	non-CGI	100	ALE, CE	x	EBF, NFKB, Pol2
chr3	10334717	10334760	43	-108	GHRL		Proximal promoter	non-CGI	100		x	BCL11A, BCL3, CCNT2, E2F6, eGFP-GATA2, eGFP-JunD, ELF1_(SC-631), HDAC2_(SC-6296), HNF4A, IRF4_(M-17), Max, NFKB, PAX5-N19, Pbx3, PU.1, SP1, SRF, TAF1, TBP
chr3	11036537	11037574	1037	2636	SLC6A1		Gene Body	Shore	80
chr3	11078979	11079298	319	44719	SLC6A1		Gene Body	non-CGI	100		x
chr3	11178593	11178798	205	-17518	HRH1		Proximal promoter	non-CGI	100		x	AP-2gamma, BAF155, c-Jun, c-Myc, CEBPB, ELK4, GR, GTF2F1_(RAP-74), JunD, Max, Mxi1_(bHLH), Rad21, SMC3_(ab9263), STAT1, STAT3, TAF1, TBP, TCF4, USF-1, USF1_(SC-8983), USF2
chr3	11267020	11267627	607	-46686	ATG7		Proximal promoter	non-CGI	100		x	c-Fos, c-Jun, PU.1, TAF1
chr3	11610138	11610613	475	75022	VGLL4		Proximal promoter	CGI	71.4286	AFE	x	c-Fos, c-Jun, Max, p300, Pol2, STAT3, USF-1, USF1_(SC-8983)
chr3	11623526	11625154	1628	61058	VGLL4		Proximal promoter	non-CGI	100	AFE	x	p300, Rad21, SP1, USF2, Znf143_(16618-1-AP), ZNF263
chr3	11651536	11651881	345	33689	VGLL4		Gene Body	non-CGI	100	AFE, CE	x	TCF4
chr3	11763045	11763707	662	-77978	VGLL4		Proximal promoter	Shore	100	CNE	x
chr3	12858269	12858549	280	20238	CAND2		Gene Body	Shore	100
chr3	13028573	13028642	69	86009	IQSEC1		Gene Body	non-CGI	100	AFE	x	c-Myc, HA-E2F1, USF-1
chr3	13060741	13060974	233	53759	IQSEC1		Gene Body	non-CGI	100	AFE	x	Mafk, NRSF
chr3	13063165	13064001	836	51034	IQSEC1		Gene Body	non-CGI	100	AFE	x	c-Fos, EBF, JunD, p300, Rad21, ZBTB7A_(SC-34508)
chr3	13113959	13115843	1884	-284	IQSEC1		Proximal promoter	CGI	50	AFE	x	CEBPB, CTCF, EBF, MEF2C_(SC-13268), Pol2, RFX5_(N-494), SUZ12, TCF12
chr3	13245693	13246196	503	-131328	IQSEC1		Intergenic	CGI	100			E2F6
chr3	13520685	13520771	86	-987	HDAC11		Proximal promoter	Shore	100
chr3	13611924	13612319	395	21497	FBLN2		Gene Body	CGI	100		x	Rad21
chr3	14443428	14443473	45	-655	SLC6A6		Proximal promoter	Shore	100
chr3	14581937	14582901	964	1169	GRIP2		Gene Body	non-CGI	100		x
chr3	15311021	15311269	248	62959	SH3BP5		Gene Body	non-CGI	100	CE	x	BATF, Brg1, c-Fos, c-Jun, c-Myc, CCNT2, CEBPB, CTCF, E2F4, EBF, eGFP-FOS, eGFP-GATA2, eGFP-JunB, eGFP-JunD, Egr-1, ELF1_(SC-631), GATA-2, GR, GTF2F1_(RAP-74), HDAC2_(SC-6296), HEY1, HMGN3, Ini1, IRF1, JunD, Mafk, Max, Mxi1_(bHLH), NF-E2, Nrf1, Rad21, RFX5
chr3	15540137	15541262	1125	22558	COLQ		Proximal promoter	non-CGI	100	AFE	x	CEBPB, NRSF, STAT3
chr3	16215315	16216215	900	-419	GALNTL2		Proximal promoter	non-CGI	100		x	p300, Pol2, Rad21
chr3	16553499	16553855	356	1545	RFTN1		Gene Body	Shore	100	II	x	BATF, BCL11A, BCL3, CHD2_(N-1250), CTCF, ELF1_(SC-631), IRF4_(M-17), MEF2A, MEF2C_(SC-13268), NFKB, p300, POU2F2, PU.1, Rad21, RXRA, Sin3Ak-20, SP1, SRF, TAF1, TBP, TCF12, USF2, YY1
chr3	26666060	26666855	795	2158	LRRC3B		Gene Body	CGI	66.6667	IR	x	SUZ12
chr3	27761408	27762095	687	2033	EOMES		Gene Body	Shore	100	CNE, II	x	SP1
chr3	32432642	32432942	300	-371	CMTM7		Proximal promoter	Shore	100		x	HA-E2F1
chr3	32509018	32509212	194	35288	CMTM6		Intergenic	Shore	100		x
chr3	32861150	32861407	257	1769	TRIM71		Gene Body	CGI	100			TAF7_(SQ-8)
chr3	35706038	35706161	123	22251	ARPP21		Gene Body	non-CGI	100	AFE, II	x	p300, USF1_(SC-8983)
chr3	35720528	35721284	756	37057	ARPP21		Proximal promoter	non-CGI	100	AFE, II, IR	x
chr3	36949957	36950004	47	36567	TRANK1		Gene Body	non-CGI	100	AFE	x	BAF155, CEBPB, ELF1_(SC-631), ELK4, GABP, GATA-2, Pol2, TAF1, TBP
chr3	37494403	37495166	763	972	ITGA9		Gene Body	CGI	50		x
chr3	38010715	38010902	187	-24269	VILL		Proximal promoter	non-CGI	100	CNE	x
chr3	38035463	38036060	597	684	VILL		Gene Body	Shore	57.1429	A5SS, CE	x	c-Myc, CCNT2, CEBPB, CTCF, eGFP-JunD, Egr-1, ELF1_(SC-631), GABP, GTF2F1_(RAP-74), HEY1, HMGN3, IRF1, Max, NFKB, PAX5-N19, Sin3Ak-20, TAF1, TBP, USF-1, USF1_(SC-8983), USF2, YY1
chr3	38080203	38080790	587	-199	DLEC1		Proximal promoter	CGI	66.6667		x	EBF, ELF1_(SC-631), GABP, Max, Sin3Ak-20, SUZ12
chr3	39192215	39193251	1036	2369	CSRNP1		Gene Body	Shore	66.6667		x	CTCF, EBF, KAP1, Mxi1_(bHLH), Pol2, USF-1, USF2
chr3	39233858	39235366	1508	-527	XIRP1		Proximal promoter	non-CGI	100	CE, II	x	Egr-1, STAT3
chr3	39323202	39323221	19	14	CX3CR1		Proximal promoter	non-CGI	100	AFE	x	PU.1
chr3	42694783	42695035	252	-267	ZBTB47		Proximal promoter	Shore	100	CE	x
chr3	42700007	42700585	578	5120	ZBTB47		Gene Body	CGI	66.6667	IR
chr3	42726812	42727014	202	17406	HHATL		Proximal promoter	Shore	100	CNE	x
chr3	42743077	42745757	2680	-98	HHATL		Proximal promoter	non-CGI	100	AFE, ALE, CE, CNE, II	x	NRSF, Znf143_(16618-1-AP)
chr3	42918546	42919025	479	-1153	CYP8B1	Muscle	Proximal promoter	Shelf	100	ALE, CE, MXE	x
chr3	43405550	43405871	321	77707	SNRK	Muscle	Downstream	CGI	66.6667		x
chr3	46394845	46395356	511	-134	CCR2	Muscle	Proximal promoter	non-CGI	100		x
chr3	46448084	46449636	1552	139	CCRL2	Muscle	Proximal promoter	non-CGI	92.3077	AFE, CE, CNE, II, IR	x	BATF, CCNT2, eGFP-GATA2, eGFP-JunB, eGFP-JunD, ELF1_(SC-631), GABP, GATA-1, HDAC2_(SC-6296), HEY1, IRF1, Mafk, Max, p300, PU.1, STAT1, TAF1, TAL1_(SC-12984), USF-1, USF2, YY1, ZBTB7A_(SC-34508)
chr3	46506104	46506554	450	269	LTF	Muscle	Proximal promoter	Shore	60	AFE, CE
chr3	46538716	46539018	302	-618	RTP3	Muscle	Proximal promoter	non-CGI	100	CNE
chr3	46608139	46608802	663	-7574	TDGF1	Muscle	Proximal promoter	Shore	100	AFE	x
chr3	46671334	46672436	1102	55840	TDGF1		Downstream	non-CGI	100		x	ATF3, c-Myc, CCNT2, CtBP2, ELF1_(SC-631), HEY1, Mafk, Max, PAX5-N19, Rad21, SMC3_(ab9263), TAF7_(SQ-8), Znf143_(16618-1-AP), ZNF263
chr3	47029335	47029475	140	8232	NBEAL2		Gene Body	non-CGI	100		x	c-Myc, CCNT2, CHD2_(N-1250), E2F6, EBF, eGFP-JunD, Egr-1, ELF1_(SC-631), ETS1, HDAC2_(SC-6296), HEY1, HMGN3, IRF1, Mafk, MEF2A, NFKB, NRSF, PU.1, SP1, SRF, STAT1, STAT2, STAT3, TAF1, TCF12, TFIIIC-110, USF-1, YY1, ZBTB7A_(SC-34508)
chr3	47050950	47051546	596	30075	NBEAL2		Proximal promoter	CGI	50		x	CTCF, EBF, ELF1_(SC-631), GABP, NFKB, Pbx3, Pol2, SP1, TAF1, TBP
chr3	48413550	48413769	219	-43829	SPINK8		Proximal promoter	non-CGI	100
chr3	49170496	49170794	298	-46	LAMB2		Proximal promoter	non-CGI	100		x	CTCF, GABP, JunD, NRSF, Pol2, Sin3Ak-20, SP1, TAF1, TBP, YY1
chr3	49235826	49236800	974	27295	KLHDC8B		Proximal promoter	Shore	66.6667	AFE	x
chr3	49377951	49378124	173	-502	USP4		Proximal promoter	Shore	100	AFE	x	AP-2gamma, c-Myc, E2F6, ELF1_(SC-631), FOXA2_(SC-6554), GR, Max, MEF2A, NFKB, Rad21, Sin3Ak-20, SMC3_(ab9263), TBP, TCF12, USF-1, ZBTB7A_(SC-34508), Znf143_(16618-1-AP)
chr3	49459855	49460521	666	-77	AMT		Proximal promoter	non-CGI	100	A3SS, CE, CNE, II, IR	x	ATF3, ERRA, GABP, HEY1, p300, Rad21, RXRA, SIX5, SP1, SRF, TAF1, TBP
chr3	49757438	49757476	38	-219	AMIGO3		Proximal promoter	Shore	100	IR
chr3	49967669	49967713	44	-246	MON1A		Proximal promoter	Shore	100		x
chr3	50275112	50275694	582	1756	GNAI2		Gene Body	CGI	66.6667	AFE, CE	x	Egr-1, ELF1_(SC-631), GABP, NFKB, PU.1, SP1, TAF1, TBP
chr3	50284010	50284305	295	10511	GNAI2		Proximal promoter	non-CGI	100	AFE, CE	x	CEBPB, EBF, ELF1_(SC-631), GABP, GATA-2, HEY1, Mafk, Max, NRSF, PU.1, STAT3, TAF1, TBP, USF1_(SC-8983)
chr3	50306107	50307037	930	1532	SEMA3B		Gene Body	Shelf	60	IR	x	BAF155, c-Myc, CEBPB, ELK4, ERalpha_a, FOXA1, HA-E2F1, HDAC2_(SC-6296), HNF4G_(SC-6558), JunD, Mxi1_(bHLH), p300, TBP
chr3	50310766	50311213	447	-5528	C3orf45		Gene Body	CGI	100	A3SS, A5SS, CE, II, IR	x	Egr-1
chr3	50312389	50313996	1607	-3325	C3orf45		Gene Body	CGI	83.3333	CE, II, IR	x	Max, TAF1
chr3	50340564	50341293	729	75	HYAL1		Proximal promoter	non-CGI	80	II, IR	x	GTF2B, GTF2F1_(RAP-74), Rad21, SMC3_(ab9263), SP1, TAF1, TBP
chr3	50359363	50359978	615	610	HYAL2		Proximal promoter	CGI	60	AFE, ALE, CE, IR	x	HDAC2_(SC-6296), HEY1, HNF4G_(SC-6558), p300, Rad21, RXRA, SP1, TAF1
chr3	50375613	50376475	862	2323	RASSF1		Proximal promoter	Shore	80	AFE, CE, II	x	GATA-2, PU.1
chr3	50377755	50379032	1277	-27	RASSF1		Proximal promoter	CGI	66.6667	AFE, CE, CNE, II	x	CEBPB, ELF1_(SC-631), ELK4, GABP, HEY1, Ini1, Mxi1_(bHLH), SRF, TAF1, TBP, USF-1, YY1, ZNF263
chr3	50383079	50383167	88	33	ZMYND10		Proximal promoter	CGI	100	A3SS, CNE	x
chr3	50402333	50403227	894	-5841	TMEM115		Gene Body	CGI	60	A3SS, A5SS, IR	x	CTCF, ELF1_(SC-631), Pol2, PU.1, Rad21, THAP1_(SC-98174)
chr3	50487955	50488230	275	52799	CACNA2D2		Gene Body	non-CGI	100		x	FOXA1
chr3	51997033	51998051	1018	3940	PCBP4		Proximal promoter	non-CGI	100	AFE, CE, II, MXE	x
chr3	52351680	52351963	283	1487	DNAH1		Gene Body	non-CGI	100		x	ELF1_(SC-631), GABP, Pol2, Sin3Ak-20, TBP
chr3	52488037	52488229	192	-76	TNNC1		Proximal promoter	Shore	100		x	Pol2
chr3	52528955	52529524	569	-116	STAB1		Proximal promoter	non-CGI	100		x	c-Fos, GATA-2
chr3	52567010	52567510	500	533	NT5DC2		Gene Body	CGI	66.6667	AFE, II	x
chr3	52811297	52813920	2623	1007	ITIH1		Proximal promoter	non-CGI	100	A5SS, II	x	FOXA1, NFKB
chr3	52827704	52828818	1114	-523	ITIH3		Proximal promoter	non-CGI	100		x	ELF1_(SC-631), HEY1, p300, Pol2, SRF, TBP
chr3	52864659	52865917	1258	-571	ITIH4		Proximal promoter	non-CGI	100	CE	x	AP-2alpha, AP-2gamma, BAF155, c-Fos, c-Jun, eGFP-JunD, JunD, STAT3, TCF4
chr3	52868999	52870543	1544	-5054	ITIH4		Proximal promoter	non-CGI	100	AFE, CE	x	CEBPB, EBF
chr3	53529387	53530075	688	700	CACNA1D		Gene Body	CGI	60		x	USF-1
chr3	55508460	55508686	226	12758	WNT5A		Gene Body	CGI	100			Rad21
chr3	55515168	55518441	3273	4526	WNT5A		Gene Body	Shore	47.619	AFE	x
chr3	55523099	55523895	796	-2166	WNT5A		Distal promoter	Shore	80		x
chr3	57743163	57743599	436	207	SLMAP		Proximal promoter	Shore	100		x	c-Fos, JunD, TAF1
chr3	57995069	57995782	713	1299	FLNB		Gene Body	CGI	66.6667		x	Max, Pol2, TAF1, ZNF263
chr3	58522771	58523373	602	-143	ACOX2		Proximal promoter	non-CGI	100	II		HNF4A, HNF4G_(SC-6558), Pol2, TAF1
chr3	58563097	58563693	596	96	FAM107A	Liver	Proximal promoter	non-CGI	100	AFE	x	GR
chr3	61235829	61236016	187	1210	FHIT	Liver	Gene Body	Shore	100		x	BCLAF1_(M33-P5B11), c-Myc, CHD2_(N-1250), CTCF, CTCFL_(SC-98982), ELF1_(SC-631), ETS1, GABP, HEY1, IRF4_(M-17), KAP1, Max, NFKB, Nrf1, PAX5-N19, RXRA, Sin3Ak-20, SIX5, SMC3_(ab9263), SRF, TAF1, TBP, TCF12, USF-1, USF2, ZEB1_(SC-25388), Znf143_(16618-1-AP)
chr3	64210991	64211659	668	-194	PRICKLE2	Liver	Proximal promoter	non-CGI	100	AFE	x	c-Fos, ELF1_(SC-631), PAX5-N19, Pol2, POU2F2, Rad21
chr3	65342216	65342971	755	-669229	ADAMTS9	Liver	Gene Body	CGI	83.3333	CE	x	CTCF, Pol2
chr3	65582925	65583617	692	441238	MAGI1	Liver	Gene Body	non-CGI	100	AFE, CE	x	p300, Pol2, Rad21, SP1, TAF1, USF-1, USF1_(SC-8983)
chr3	67706047	67706500	453	-1236	SUCLG2	Liver	Proximal promoter	Shore	100	AFE	x	BCL11A, NF-YA, NF-YB, NFKB, PAX5-N19, POU2F2, SRF, TBP, TCF12
chr3	69061356	69061827	471	1182	C3orf64		Gene Body	Shore	100	A3SS, II	x	STAT3
chr3	69171495	69172551	1056	-277	LMOD3		Proximal promoter	non-CGI	100	AFE, IR	x	c-Fos, c-Jun, GATA-2
chr3	69812125	69812885	760	23919	MITF		Proximal promoter	non-CGI	100	AFE, CE	x	GR
chr3	69915189	69915449	260	126733	MITF		Proximal promoter	non-CGI	100	AFE, CE	x	Pol2, PRDM1_(Val90), RFX5_(N-494), TBP
chr3	71180032	71180071	39	114264	FOXP1		Proximal promoter	non-CGI	100	AFE	x
chr3	71804139	71804859	720	1298	GPR27		Proximal promoter	CGI	66.6667	CNE	x
chr3	72149324	72149514	190	-315062	PROK2		Intergenic	non-CGI	100	AFE	x	NANOG_(SC-33759), YY1
chr3	72226488	72227294	806	268883	RYBP		Downstream	non-CGI	100	AFE	x	BCL11A, EBF, eGFP-JunD, MEF2A, POU2F2, PU.1, SP1, STAT3, TCF12, ZBTB7A_(SC-34508), ZNF263
chr3	73671377	73672998	1621	1884	PDZRN3		Gene Body	Shore	100	CNE	x	NRSF
chr3	81811322	81812214	892	-818	GBE1		Proximal promoter	Shore	100		x
chr3	89156071	89156478	407	-399	EPHA3		Proximal promoter	non-CGI	100
chr3	99832772	99833735	963	95	FILIP1L		Proximal promoter	non-CGI	100	AFE, CE, MXE	x	FOXA2_(SC-6554), p300, RXRA, SP1, STAT3
chr3	100328186	100328745	559	33	GPR128		Proximal promoter	non-CGI	100		x	GATA-2
chr3	101497475	101497779	304	-402	FAM55C		Proximal promoter	Shore	100		x	PU.1
chr3	107810678	107810716	38	-762	CD47		Proximal promoter	Shore	100		x	CTCF, FOXA1
chr3	109056349	109057564	1215	-538	DPPA4		Proximal promoter	non-CGI	100	AFE	x	Sin3Ak-20, SP1, TAF1, TAF7_(SQ-8), TBP
chr3	111260783	111261010	227	-29	CD96		Proximal promoter	non-CGI	100	CNE	x	NFKB
chr3	111451090	111451470	380	57757	PLCXD2		Proximal promoter	non-CGI	100	CE	x	HEY1, MafF_(M8194), Mafk, Pol2
chr3	111697479	111697575	96	-301	ABHD10		Proximal promoter	Shore	100			c-Myc, Pol2
chr3	111852156	111852325	169	-89	GCET2		Proximal promoter	non-CGI	100	CNE	x	BCL11A, BCLAF1_(M33-P5B11), CHD2_(N-1250), IRF4_(M-17), MEF2A, NFKB, Nrf1, p300, POU2F2, RFX5_(N-494), Sin3Ak-20, SMC3_(ab9263), SP1, STAT3, TBP, TCF12, ZEB1_(SC-25388)
chr3	112051808	112052405	597	191	CD200		Proximal promoter	CGI	83.3333	CE	x	CTCF, NRSF, TAF1, TBP, ZEB1_(SC-25388)
chr3	112359488	112360754	1266	-144	CCDC80		Proximal promoter	non-CGI	100	II, IR	x	BCLAF1_(M33-P5B11), eGFP-JunD, HEY1, KAP1, Mafk, p300, POU2F2, Rad21, TAF7_(SQ-8), TR4, USF-1
chr3	113932855	113933175	320	23410	ZNF80		Intergenic	non-CGI	100		x	c-Fos, c-Myc, CTCF, ELF1_(SC-631), GATA-2, IRF4_(M-17), PAX5-N19, POU2F2, PU.1
chr3	114343068	114343825	757	-240958	ZBTB20		Proximal promoter	non-CGI	100	AFE, CE, MXE	x	BAF170, c-Fos, c-Jun, CEBPB, FOSL2, HEY1, JunD, MafF_(M8194), p300, Rad21, RFX5_(N-494), STAT3, TAF1, TBP, USF1_(SC-8983)
chr3	119315354	119315590	236	-1223	PLA1A		Proximal promoter	non-CGI	100		x
chr3	119316673	119316820	147	52	PLA1A		Proximal promoter	non-CGI	100	AFE	x	EBF, NFKB, USF2
chr3	119379220	119380012	792	-212	POPDC2		Proximal promoter	non-CGI	100	AFE, IR	x	GATA-2, NRSF, p300, YY1
chr3	119528300	119529290	990	27238	NR1I2		Gene Body	CGI	50		x	c-Myc, EBF, ELF1_(SC-631), HA-E2F1, NFKB, Nrf1, PU.1, SRF, USF-1, USF2, YY1
chr3	121312127	121312241	114	14	FBXO40		Proximal promoter	non-CGI	100	CNE	x	ATF3, Max, p300, Pol2, Rad21, TAF1, TBP
chr3	121379745	121379791	46	23	HCLS1		Proximal promoter	non-CGI	100		x	Egr-1, ELF1_(SC-631), GABP, HEY1, IRF4_(M-17), NFKB, POU2F2, PU.1, Sin3Ak-20, TAF1, TBP, YY1, ZEB1_(SC-25388)
chr3	121612956	121613703	747	159	SLC15A2		Proximal promoter	non-CGI	75	AFE	x	Pol2, TAF1, YY1
chr3	121796580	121796767	187	22465	CD86	Blood,Spleen	Proximal promoter	non-CGI	100	AFE, CE, II, MXE	x	Max, NFKB, PU.1
chr3	122296369	122296778	409	125	PARP15	Blood,Spleen	Proximal promoter	Shore	71.4286		x	BCLAF1_(M33-P5B11), ELF1_(SC-631), NFKB, TAF1, TBP, YY1
chr3	124860616	124860871	255	70865	SLC12A8	Blood,Spleen	Gene Body	CGI	100	CE	x	Egr-1, MEF2A, NFKB, POU2F2, PU.1, Rad21, TAF1, TCF12
chr3	125567161	125567258	97	88677	ALG1L	Blood,Spleen	Intergenic	non-CGI	100	CNE	x
chr3	125820459	125821264	805	-17728	SLC41A3	Blood,Spleen	Proximal promoter	non-CGI	100		x	CTCF
chr3	126236504	126237462	958	-367	UROC1	Blood,Spleen	Proximal promoter	non-CGI	100			CEBPB, RXRA
chr3	126260615	126261837	1222	18095	CHST13	Blood,Spleen	Gene Body	CGI	75	CNE
chr3	127795340	127796115	775	24516	SEC61A1	Blood,Spleen	Downstream	CGI	100	ALE, CE	x	ETS1, GATA-1
chr3	128202176	128203414	1238	9235	GATA2		Gene Body	Shelf	100	II	x	c-Fos, c-Jun, CTCF, eGFP-GATA2, ELF1_(SC-631), GATA-1, NRSF, Rad21, TAL1_(SC-12984)
chr3	128215433	128216122	689	-3748	GATA2		Distal promoter	CGI	100		x	CCNT2, E2F6, eGFP-GATA2, GATA-1, HMGN3, NRSF, p300, Pol2, TAL1_(SC-12984), ZBTB7A_(SC-34508), ZNF263
chr3	128292593	128292922	329	76961	RPN1		Gene Body	non-CGI	100	CNE	x	c-Fos, c-Jun, CCNT2, GATA-1, GATA-2, Pol2, TAL1_(SC-12984)
chr3	128294970	128295134	164	74667	RPN1		Proximal promoter	non-CGI	100
chr3	128722515	128723491	976	-56642	GP9		Gene Body	CGI	80		x	ELF1_(SC-631), GATA3_(SC-268), SUZ12
chr3	128778699	128779601	902	-495	GP9		Proximal promoter	non-CGI	100
chr3	129024601	129024712	111	10463	H1FX		Downstream	non-CGI	100		x	c-Fos, CCNT2, ELF1_(SC-631), IRF1, JunD, NANOG_(SC-33759), NF-YA, NF-YB, NFKB, p300, POU2F2, SP1, TAF1, TBP, YY1
chr3	129407365	129407548	183	-81875	PLXND1		Proximal promoter	non-CGI	100	AFE	x	HEY1, Nrf1
chr3	129799733	129800573	840	-521	ALG1L2		Proximal promoter	non-CGI	100		x
chr3	133393119	133393656	537	-12651	TOPBP1		Intergenic	CGI	100		x
chr3	133464047	133465180	1133	-186	TF		Proximal promoter	Shore	75	AFE, II	x	CEBPB, ELF1_(SC-631), FOXA2_(SC-6554), GR, HDAC2_(SC-6296), HEY1, HNF4G_(SC-6558), p300, Pol2, Rad21, RXRA, SP1, SREBP1, TAL1_(SC-12984), TBP, TCF12, TCF4
chr3	134031551	134031948	397	61656	AMOTL2		Intergenic	CGI	75		x	CTCF, NFKB
chr3	135684107	135684163	56	-380	PPP2R3A		Proximal promoter	Shore	100		x	HA-E2F1, KAP1
chr3	137717580	137717607	27	-64	CLDN18	Blood,Spleen	Proximal promoter	non-CGI	100	AFE
chr3	137728810	137728997	187	11246	CLDN18	Blood,Spleen	Proximal promoter	Shore	66.6667	AFE	x	E2F6, YY1
chr3	138658704	138659021	317	7119	FOXL2	Blood,Spleen	Distal promoter	CGI	100	II	x
chr3	138662282	138663400	1118	3141	FOXL2	Blood,Spleen	Distal promoter	Shore	71.4286	CNE	x	E2F6, JunD, Pol2, SUZ12, YY1
chr3	138666118	138666732	614	-443	FOXL2		Proximal promoter	CGI	50	II	x	CCNT2, E2F1, Egr-1, HA-E2F1, HMGN3, Ini1, TBP
chr3	138667775	138668349	574	-2080	FOXL2		Gene Body	Shore	100	II	x	Max, TAF1, TCF12
chr3	139196491	139196813	322	-1300	RBP2		Proximal promoter	non-CGI	100	CE
chr3	140813769	140814133	364	43208	SPSB4		Gene Body	CGI	75	CE	x
chr3	141042988	141043480	492	179	ZBTB38		Proximal promoter	non-CGI	100		x	FOXA1
chr3	141087187	141087363	176	44220	ZBTB38		Gene Body	non-CGI	100		x	ATF3, BAF155, BRCA1_(C-1863), c-Fos, c-Jun, CCNT2, CEBPB, CHD2_(N-1250), E2F6, eGFP-FOS, eGFP-JunB, eGFP-JunD, ELF1_(SC-631), ELK4, ERalpha_a, FOSL1_(SC-183), FOSL2, GABP, GATA-2, GATA3_(SC-268), GR, GTF2B, GTF2F1_(RAP-74), HDAC2_(SC-6296), HMGN3, HNF4A,
chr3	145969579	145969718	139	-683	PLSCR4		Proximal promoter	Shore	100		x
chr3	147077127	147078019	892	44498	ZIC4		Intergenic	CGI	80		x	SUZ12
chr3	147089290	147089629	339	32611	ZIC4		Intergenic	non-CGI	100
chr3	147098395	147098585	190	23581	ZIC4		Intergenic	non-CGI	100
chr3	147105190	147109490	4300	14731	ZIC4		Gene Body	Shore	37.5	CE, CNE, II, IR	x	Max, NANOG_(SC-33759)
chr3	147112143	147116807	4664	7596	ZIC4		Gene Body	Shore	55.5556	AFE, CE	x	Pol2, YY1
chr3	147122315	147126403	4088	-2288	ZIC4		Proximal promoter	Shore	56.6667	AFE, CE	x	CtBP2, Rad21
chr3	147127662	147128679	1017	990	ZIC1		Gene Body	CGI	80	AFE	x	SUZ12
chr3	147130477	147131860	1383	3988	ZIC1		Gene Body	CGI	75		x	CtBP2, Egr-1, USF-1, USF2
chr3	147140754	147142415	1661	14404	ZIC1		Intergenic	Shore	80		x	CtBP2, TCF12, YY1
chr3	149374066	149374763	697	1397	WWTR1		Gene Body	Shore	40	A5SS, AFE	x	CTCF
chr3	149530133	149530294	161	-261	RNF13		Proximal promoter	Shore	66.6667		x
chr3	150690357	150690585	228	315	CLRN1		Proximal promoter	non-CGI	100	AFE	x	NRSF
chr3	150996078	150996563	485	-91	P2RY14		Proximal promoter	non-CGI	100	AFE	x
chr3	151058527	151058837	310	-97	P2RY12		Proximal promoter	non-CGI	100		x
chr3	151177285	151178904	1619	-1598	IGSF10		Distal promoter	CGI	50		x	USF-1
chr3	151984822	151985869	1047	-31848	MBNL1		Proximal promoter	Shore	100		x	Pol2
chr3	155394109	155394428	319	-164	PLCH1		Proximal promoter	non-CGI	100	AFE	x	GATA-2, KAP1
chr3	155421735	155422754	1019	-28140	PLCH1		Proximal promoter	non-CGI	100	AFE	x
chr3	155570275	155570809	534	1706	SLC33A1		Gene Body	Shore	66.6667	CE	x
chr3	156807379	156807691	312	70947	CCNL1		Proximal promoter	Shore	100	CNE	x	BCL11A, BCL3, CCNT2, CHD2_(N-1250), EBF, eGFP-GATA2, eGFP-JunB, eGFP-JunD, Egr-1, ELF1_(SC-631), GATA-1, GATA-2, GTF2B, HDAC2_(SC-6296), HEY1, Nrf1, Pbx3, SP1, TAF1, TAL1_(SC-12984), TBP, TCF12, WHIP
chr3	156837590	156838403	813	40485	CCNL1		Gene Body	CGI	66.6667		x	FOSL2, FOXA2_(SC-6554), GATA3_(SC-268), HEY1, MafF_(M8194), p300, Rad21, TAF1, TBP, TCF4, USF-1
chr3	156848137	156848845	708	29991	CCNL1		Distal promoter	non-CGI	100		x	c-Fos, CEBPB, eGFP-JunD, ERalpha_a, FOSL2, FOXA2_(SC-6554), GR, HDAC2_(SC-6296), HEY1, Ini1, JunD, Rad21, RXRA, SMC3_(ab9263), STAT3, TAF1, TCF4, ZBTB7A_(SC-34508), Znf143_(16618-1-AP)
chr3	157221198	157221329	131	-128	VEPH1		Proximal promoter	non-CGI	100	AFE, CE, MXE	x	GR
chr3	158390074	158390821	747	34	LXN		Proximal promoter	non-CGI	100		x	AP-2gamma, c-Myc, ELF1_(SC-631), ELK4, GATA-1, GTF2F1_(RAP-74), HA-E2F1, KAP1, Max, NANOG_(SC-33759), PU.1, Rad21, SMC3_(ab9263), TAF1, TBP, USF2, ZEB1_(SC-25388), Znf143_(16618-1-AP)
chr3	160475035	160475336	301	1190	PPM1L		Gene Body	Shore	100	AFE	x	Pol2
chr3	169377725	169377946	221	3727	MECOM		Gene Body	Shore	100	CE	x	Pol2
chr3	169531663	169531864	201	-1190	LRRC34		Proximal promoter	Shore	100		x	ATF3, BATF, BCL11A, c-Myc, CTCFL_(SC-98982), E2F6, EBF, ELF1_(SC-631), IRF4_(M-17), Max, Pbx3, POU2F2, Rad21, Sin3Ak-20, SP1, TAF1, TCF12, USF-1, USF2, YY1, ZEB1_(SC-25388)
chr3	170744540	170744964	424	16	SLC2A2		Proximal promoter	Shore	100		x	FOXA1, Sin3Ak-20, USF-1
chr3	179168156	179168760	604	913	GNB4		Gene Body	Shore	66.6667	CE	x	STAT1, STAT3, TAF1, ZNF263
chr3	181428046	181428697	651	-1340	SOX2		Proximal promoter	Shore	93.3333	ALE, CE	x	Pol2, SP1, TAF1, TAF7_(SQ-8), TBP, TCF12
chr3	182972625	182973032	407	1797	B3GNT5		Gene Body	Shore	66.6667	CE, II	x	Pol2, PU.1, STAT3
chr3	183273245	183273894	649	-71	KLHL6		Proximal promoter	non-CGI	100	AFE	x	BATF, c-Fos, c-Jun, ELF1_(SC-631), ETS1, GABP, GATA-2, NFKB, Pbx3, POU2F2, Sin3Ak-20, SP1, TAF1, TBP, TCF12, ZEB1_(SC-25388)
chr3	183542750	183543862	1112	87	MAP6D1		Proximal promoter	CGI	71.4286	II	x	c-Myc, HA-E2F1, Max, PAX5-N19, Rad21, SMC3_(ab9263), STAT1, USF-1, ZNF263
chr3	183817678	183817976	298	-140	HTR3E		Proximal promoter	non-CGI	100	AFE, IR		GATA3_(SC-268)
chr3	183894763	183895715	952	2605	AP2M1		Gene Body	Shore	66.6667	ALE, CE, MXE	x
chr3	183903129	183903315	186	-641	ABCF3		Proximal promoter	Shore	100	ALE	x
chr3	183959062	183959465	403	7495	ALG3		Proximal promoter	CGI	100	ALE		Egr-1, HA-E2F1
chr3	184035508	184035527	19	3235	EIF4G1		Gene Body	Shelf	100	A3SS, AFE, ALE, CE, II, MXE	x
chr3	184037459	184038421	962	5657	EIF4G1		Proximal promoter	non-CGI	100	AFE, ALE, CE, II, IR, MXE
chr3	184055123	184055379	256	-25	FAM131A		Proximal promoter	Shore	100	AFE, ALE, CE, MXE	x
chr3	184095245	184097440	2195	-411	THPO		Proximal promoter	Shelf	62.5	ALE	x	c-Myc, CTCF, ELF1_(SC-631), FOXA1, GABP, HDAC2_(SC-6296), HNF4A, Max, NF-YB, Pol2, RXRA, SP1, STAT1, TBP, USF-1
chr3	184099096	184099432	336	1403	CHRD		Gene Body	CGI	100	ALE, IR	x
chr3	184208856	184209412	556	-70453	EPHB3		Intergenic	CGI	60	ALE	x	CTCF, FOSL2, SUZ12, USF-1
chr3	184301211	184302124	913	22081	EPHB3		Downstream	CGI	100	ALE	x	CtBP2, CTCF
chr3	184319417	184320123	706	40183	EPHB3		Intergenic	CGI	80	ALE	x
chr3	185080816	185081403	587	274	MAP3K13		Proximal promoter	non-CGI	66.6667	ALE, CE, MXE	x	c-Fos, c-Myc, FOXA2_(SC-6554), GABP, GATA3_(SC-268), KAP1, NF-YA, NF-YB, p300, POU2F2, PU.1, RFX5_(N-494), SP1, SP2_(SC-643), TBP, TCF12, YY1
chr3	185136553	185136588	35	55735	MAP3K13		Gene Body	non-CGI	100	ALE, CE, CNE, MXE		PU.1
chr3	185912227	185912486	259	-85456	ETV5		Gene Body	Shore	66.6667	CE		TBP
chr3	186330026	186331026	1000	-324	AHSG		Proximal promoter	non-CGI	100		x	CEBPB, FOSL2, FOXA2_(SC-6554), HDAC2_(SC-6296), HEY1, HNF4G_(SC-6558), JunD, MafF_(M8194), p300, Pol2, RXRA, SP1, SRF, TAF1, TBP, TCF12, TCF4
chr3	186434169	186435060	891	-483	KNG1		Proximal promoter	non-CGI	100		x	CEBPB, FOXA2_(SC-6554), p300, RXRA, SRF, USF-1
chr3	187009486	187011187	1701	-527	MASP1		Proximal promoter	non-CGI	100	AFE	x	CtBP2, FOXA1, ZNF263
chr3	187086147	187086530	383	171	RTP4		Proximal promoter	non-CGI	100	CNE	x	NFKB, STAT2
chr3	187452863	187455371	2508	9396	BCL6		Proximal promoter	Shore	77.7778	AFE	x	c-Fos, c-Jun, eGFP-FOS, eGFP-JunB, FOSL1_(SC-183), FOSL2, FOXA1, JunD, Mafk, p300, STAT3
chr3	187870621	187871034	413	-59893	LPP		Proximal promoter	Shore	100		x	AP-2alpha, AP-2gamma, BAF155, BAF170, CtBP2, GATA3_(SC-268), HA-E2F1, Ini1, STAT1, TAF1, USF-1, USF2
chr3	188664632	188664993	361	-224950	TPRG1		Intergenic	Shore	100		x	BAF155
chr3	189348936	189349323	387	-86	TP63		Proximal promoter	non-CGI	100		x	EBF
chr3	190037695	190039141	1446	1817	CLDN1		Gene Body	Shore	66.6667		x	FOXA1, STAT3
chr3	191048308	191049285	977	-472	UTS2D		Proximal promoter	Shore	100		x	AP-2alpha, AP-2gamma, c-Jun, FOXA1, JunD, Pol2, PRDM1_(Val90), RFX5_(N-494), STAT3
chr3	192126023	192126584	561	534	FGF12		Gene Body	CGI	75	AFE, CE, II, MXE	x
chr3	193272561	193272869	308	-19	ATP13A4		Proximal promoter	non-CGI	100		x
chr3	193587490	193587939	449	-266216	HES1		Intergenic	CGI	75		x	AP-2alpha, AP-2gamma, c-Fos, ELF1_(SC-631), GATA-2, JunD, p300, TCF4, USF-1, USF2
chr3	193987426	193988639	1213	84024	CPN2		Intergenic	CGI	80		x	c-Fos, E2F6, FOXA1, GATA-2, GATA3_(SC-268), JunD, Max, p300, Pol2, Rad21, TCF4
chr3	194014481	194014928	447	57352	CPN2		Downstream	CGI	100		x	AP-2alpha, AP-2gamma, BAF155, c-Fos, c-Jun, CEBPB, GATA-2, GATA3_(SC-268), GR, GTF2F1_(RAP-74), HA-E2F1, Ini1, Max, Mxi1_(bHLH), p300, Rad21, SMC3_(ab9263), STAT1, STAT3, TAF1, TBP, TCF4
chr3	194071770	194072416	646	-36	CPN2		Proximal promoter	non-CGI	100	II	x	BHLHE40, CEBPB, HEY1, HNF4G_(SC-6558), p300, Pol2, RXRA, SP1, TAF1, TBP, TCF4, USF-1, USF2
chr3	194117018	194117679	661	2646	GP5		Gene Body	Shore	80		x	Egr-1, HNF4G_(SC-6558), NRSF
chr3	194118613	194120949	2336	214	GP5		Proximal promoter	Shore	66.6667		x	Mafk, Max, PU.1
chr3	194469052	194469144	92	-75892	LSG1		Gene Body	non-CGI	100		x
chr3	194868507	194868843	336	123220	XXYLT1	Blood	Gene Body	non-CGI	100	II	x	BATF, Egr-1, ELF1_(SC-631), IRF4_(M-17), MEF2A, NFKB, PAX5-N19, Pbx3, POU2F2, PU.1, TAF1, TBP, ZEB1_(SC-25388)
chr3	195310883	195311868	985	-300	APOD	Blood	Proximal promoter	non-CGI	100		x	Egr-1, FOXA1, TAL1_(SC-12984)
chr3	195536485	195537433	948	1885	MUC4	Blood	Gene Body	non-CGI	100	AFE, CE	x
chr3	195589996	195590056	60	32406	TNK2	Blood	Downstream	non-CGI	100		x	AP-2gamma, PAX5-N19, Rad21, SMC3_(ab9263), ZBTB33
chr3	195615302	195616361	1059	6600	TNK2	Blood	Gene Body	Shore	66.6667	CE		NRSF
chr3	195623338	195623792	454	-1133	TNK2	Blood	Proximal promoter	Shore	100	AFE	x	FOXA1, NRSF, p300, TAF1
chr3	195869691	195870092	401	-60860	TFRC		Gene Body	non-CGI	66.6667	CNE	x	AP-2alpha, AP-2gamma, c-Myc, E2F6, ETS1, FOSL1_(SC-183), HEY1, Ini1, JunD, Max, Mxi1_(bHLH), NRSF, Sin3Ak-20, USF-1, USF2
chr3	195897833	195897912	79	40427	ZDHHC19		Intergenic	non-CGI	100		x
chr3	195914017	195914113	96	24235	ZDHHC19		Intergenic	non-CGI	100		x	EBF, MEF2A, NFKB, PU.1, SRF, TCF12
chr3	195943345	195943713	368	146	OSTalpha		Proximal promoter	non-CGI	100	ALE	x	HEY1
chr3	196366897	196367555	658	570	LRRC33		Gene Body	Shore	50		x	E2F6, Max, Pol2
chr3	197281468	197283151	1683	548	BDH1		Proximal promoter	CGI	50	AFE, CE, MXE	x	c-Myc, CHD2_(N-1250), EBF, GATA-1, NRSF, SP1, TAF1, USF-1, ZNF263
chr4	660376	660957	581	7460	ATP5I		Gene Body	Shelf	100	CE
chr4	671543	671851	308	-14	MYL5		Proximal promoter	Shelf	100	AFE, CE, II	x	BCL3, Egr-1, FOXA2_(SC-6554), Nrf1, POU2F2, SP1
chr4	682834	683772	938	-330	MFSD7		Proximal promoter	Shore	66.6667	AFE	x	Pol2, Rad21, TAF1
chr4	779480	780856	1376	39777	CPLX1		Gene Body	CGI	85.7143
chr4	978723	979183	460	-1832	IDUA		Gene Body	Shore	100	AFE, ALE	x	CEBPB, CTCF, Egr-1, HEY1, HMGN3, NRSF, Pol2, TAF1, TBP
chr4	987108	987906	798	-283	SLC26A1		Proximal promoter	Shore	85.7143	AFE, CE, II	x	c-Myc, CHD2_(N-1250), E2F6, ERalpha_a, FOSL2, FOXA2_(SC-6554), HA-E2F1, HNF4G_(SC-6558), MafF_(M8194), NF-E2, p300, RFX5_(N-494), Sin3Ak-20, SP1, USF-1, YY1, ZBTB7A_(SC-34508)
chr4	1027885	1027974	89	22170	FGFRL1		Intergenic	CGI	100		x
chr4	1029410	1029654	244	23772	FGFRL1		Intergenic	CGI	75		x
chr4	1046821	1047097	276	41199	FGFRL1		Intergenic	Shelf	75		x	E2F6
chr4	1049609	1049922	313	44006	FGFRL1		Intergenic	CGI	75		x	c-Myc, Egr-1, IRF1, Max, Pol2, USF-1, USF1_(SC-8983), ZBTB7A_(SC-34508)
chr4	1093647	1093848	201	13604	RNF212		Gene Body	Shelf	100	AFE, CE, CNE
chr4	1160897	1161653	756	5382	SPON2		Gene Body	CGI	83.3333		x	CEBPB, CHD2_(N-1250), CTCFL_(SC-98982), Nrf1, PAX5-N19, Pbx3, Rad21, Sin3Ak-20, SMC3_(ab9263), SP1, TAF1, TBP, USF-1, ZBTB33, Znf143_(16618-1-AP), ZNF263
chr4	1165267	1167860	2593	93	SPON2		Proximal promoter	Shore	69.5652	CE, II	x	CEBPB, CTCF, Egr-1, FOXA1, FOXA2_(SC-6554), HEY1, p300, SP1, SUZ12, TCF4
chr4	1195318	1196179	861	-29092	SPON2		Gene Body	non-CGI	100	AFE, CE	x	c-Myc, CEBPB, GR, MafF_(M8194), USF-1, USF2
chr4	1198278	1199037	759	-32001	SPON2		Gene Body	non-CGI	85.7143	AFE, CE	x	HDAC2_(SC-6296), HNF4G_(SC-6558), RXRA, Sin3Ak-20, SP1
chr4	1201881	1203653	1772	-36110	SPON2		Proximal promoter	Shore	68.4211	AFE	x	Pol2
chr4	1205914	1206045	131	36928	CTBP1		Gene Body	CGI	100
chr4	1235292	1235781	489	7371	CTBP1		Gene Body	Shore	100	AFE, CE
chr4	1239119	1240264	1145	3216	CTBP1		Gene Body	Shelf	50	AFE, CE		c-Myc, ERalpha_a, Pol2
chr4	1243980	1244042	62	-1103	CTBP1		Proximal promoter	CGI	100	IR	x	CEBPB
chr4	1294783	1295078	295	11259	MAEA		Gene Body	non-CGI	100	AFE, CE	x	c-Myc, CEBPB, Max
chr4	1303317	1304048	731	20011	MAEA		Gene Body	CGI	60	AFE, CE, II	x	Egr-1, HEY1, Max, NRSF, p300, Pol2, Sin3Ak-20, SP1, USF1_(SC-8983), USF2, ZBTB7A_(SC-34508)
chr4	1363661	1364513	852	-21253	CRIPAK		Gene Body	Shore	62.5	AFE
chr4	1495770	1496334	564	110712	CRIPAK		Intergenic	Shore	100
chr4	1504481	1505197	716	119499	CRIPAK		Intergenic	Shore	100
chr4	1535659	1535729	70	150294	FAM53A		Intergenic	Shore	100			GATA-2
chr4	1579657	1580193	536	106063	FAM53A		Intergenic	CGI	60		x
chr4	1594995	1595726	731	90627	FAM53A		Intergenic	CGI	50		x	eGFP-JunD, GATA-2
chr4	1646117	1647016	899	39421	FAM53A		Gene Body	CGI	66.6667	CE	x	CTCF, FOXA1
chr4	1719983	1720439	456	2873	TMEM129		Gene Body	Shelf	50	CE	x	c-Myc
chr4	1749022	1749241	219	25915	TACC3		Downstream	non-CGI	100		x	FOXA2_(SC-6554), HDAC2_(SC-6296), HEY1, p300, SP1
chr4	1800154	1800284	130	5180	FGFR3		Gene Body	CGI	100		x	HNF4A, HNF4G_(SC-6558), p300, SP1
chr4	2366555	2366831	276	53677	ZFYVE28		Proximal promoter	CGI	100	AFE, CE	x	E2F6, Egr-1, GABP
chr4	2793774	2794231	457	-25909	SH3BP2		Proximal promoter	Shore	100		x	HNF4G_(SC-6558), SP1
chr4	2813458	2814122	664	-6122	SH3BP2		Proximal promoter	non-CGI	100	AFE, CE	x	Egr-1, ELF1_(SC-631), ERalpha_a, ETS1, GABP, GR, NRSF, TAF1, TCF12, USF-1, USF2, ZNF263
chr4	2819614	2820786	1172	288	SH3BP2		Proximal promoter	CGI	57.1429	AFE, CE	x	HA-E2F1, Pol2, TCF4, USF-1, USF1_(SC-8983), USF2
chr4	2933715	2934188	473	2634	MFSD10		Gene Body	CGI	75	A5SS, II, IR	x	BCL3, c-Myc, EBF, Egr-1, Max, NFKB, Pol2, PU.1
chr4	3371291	3372272	981	55908	RGS12		Proximal promoter	Shelf	88.8889	AFE, CE	x	c-Jun, CTCF, GATA-2, Max
chr4	3374830	3375144	314	59113	RGS12		Gene Body	CGI	66.6667	AFE, CE	x	CTCF
chr4	3387281	3387765	484	-56203	HGFAC		Gene Body	non-CGI	100	AFE, CE, II	x	Pol2
chr4	3409168	3410693	1525	-33795	HGFAC		Gene Body	non-CGI	83.3333	AFE, CE	x	HDAC2_(SC-6296), HNF4G_(SC-6558), RXRA, SP1, TCF4, USF2
chr4	3443608	3444147	539	152	HGFAC		Proximal promoter	non-CGI	100		x	HEY1, RXRA, SP1
chr4	3485263	3487436	2173	21317	DOK7		Proximal promoter	CGI	40	CE, II	x	c-Myc, HA-E2F1
chr4	3742181	3742357	176	-26027	ADRA2C		Intergenic	CGI	100			ELF1_(SC-631)
chr4	3773815	3773996	181	5610	ADRA2C		Downstream	CGI	80
chr4	4379636	4380019	383	-7756	D4S234E		Distal promoter	non-CGI	100	AFE, CE	x
chr4	4765299	4765389	90	-96048	MSX1		Intergenic	non-CGI	100		x	CTCF, GATA-2, KAP1, Max, p300, POU2F2, Rad21, SP1, TCF4
chr4	4860157	4860590	433	-1018	MSX1		Proximal promoter	Shore	75		x	RXRA
chr4	4863678	4864488	810	2691	MSX1		Gene Body	Shore	87.5		x
chr4	4866130	4867164	1034	5255	MSX1		Downstream	Shore	62.5		x	Pol2, SUZ12
chr4	6052527	6052554	27	149777	JAKMIP1		Gene Body	non-CGI	100		x
chr4	6690702	6691093	391	-4668	S100P		Distal promoter	non-CGI	100	CNE	x	c-Jun, c-Myc, CTCF, E2F6, eGFP-FOS, eGFP-JunB, eGFP-JunD, Egr-1, ELF1_(SC-631), FOSL1_(SC-183), FOSL2, FOXA2_(SC-6554), GATA3_(SC-268), GR, HA-E2F1, HEY1, Ini1, JunD, Max, NRSF, p300, RFX5_(N-494), RXRA, TBP, TCF4, USF-1, ZBTB7A_(SC-34508)
chr4	6754822	6755077	255	-29509	KIAA0232		Intergenic	non-CGI	100		x	CEBPB, CHD2_(N-1250), Egr-1, ELF1_(SC-631), GABP, HDAC2_(SC-6296), HEY1, HNF4A, HNF4G_(SC-6558), p300, Pol2, RXRA, Sin3Ak-20, SP1, TAF1, TBP, TCF4, ZBTB7A_(SC-34508)
chr4	7052403	7052788	385	7440	TADA2B		Gene Body	CGI	75	II		Egr-1
chr4	7252323	7252587	264	58081	SORCS2		Gene Body	non-CGI	100	AFE	x
chr4	7289482	7289858	376	95296	SORCS2		Gene Body	non-CGI	100	AFE	x
chr4	7394790	7395388	598	41611	PSAPL1		Gene Body	non-CGI	100		x	CTCF, TCF4
chr4	7462468	7462664	196	-25866	PSAPL1		Gene Body	non-CGI	100		x	USF-1, USF1_(SC-8983), USF2
chr4	7526521	7526671	150	-89896	PSAPL1		Gene Body	non-CGI	100		x
chr4	7657070	7657708	638	-220689	PSAPL1		Gene Body	non-CGI	100		x	GATA-2
chr4	8081109	8082084	975	78962	ABLIM2		Gene Body	non-CGI	100		x	BCL3, GATA-2
chr4	8153998	8154405	407	6357	ABLIM2		Gene Body	CGI	80
chr4	8193123	8193353	230	-7822	SH3TC1		Distal promoter	non-CGI	100	AFE, CE	x	AP-2gamma, BAF155, c-Fos, c-Jun, c-Myc, eGFP-FOS, eGFP-JunB, eGFP-JunD, ELK4, FOSL2, GABP, GATA-2, JunD, Max, PU.1, STAT3, TCF4
chr4	8200549	8201560	1011	-5	SH3TC1		Proximal promoter	non-CGI	100	AFE, CE	x	AP-2alpha, BCL11A, c-Fos, CCNT2, CHD2_(N-1250), Egr-1, ELF1_(SC-631), HEY1, HMGN3, HNF4A, NFKB, p300, POU2F2, Sin3Ak-20, SP1, TBP, TCF12, ZEB1_(SC-25388)
chr4	8207119	8207325	206	6162	SH3TC1		Gene Body	non-CGI	100	CE, II, IR	x
chr4	8248320	8249430	1110	-22614	HTRA3		Intergenic	non-CGI	100		x	CEBPB, HDAC2_(SC-6296)
chr4	8372691	8372840	149	69686	ACOX3		Gene Body	Shelf	100	CE	x	ERalpha_a
chr4	8395941	8396300	359	46331	ACOX3		Gene Body	non-CGI	100		x
chr4	8602556	8602619	63	8201	CPZ		Gene Body	non-CGI	100	CE, II	x
chr4	8702279	8702535	256	108020	CPZ		Intergenic	non-CGI	100
chr4	10020360	10021355	995	2256	SLC2A9		Gene Body	CGI	66.6667	CE	x	ATF3, c-Myc, CCNT2, CTCFL_(SC-98982), Egr-1, GABP, GR, HEY1, Max, NANOG_(SC-33759), NFKB, Nrf1, PAX5-N19, Rad21, SMC3_(ab9263), TAF1, TAF7_(SQ-8), USF-1, USF1_(SC-8983), USF2, ZBTB7A_(SC-34508), Znf143_(16618-1-AP), ZNF263
chr4	10686394	10686610	216	-116	CLNK		Proximal promoter	non-CGI	100		x	NFKB, PU.1, TBP
chr4	15375866	15376215	349	-53588	C1QTNF7		Proximal promoter	non-CGI	100	AFE
chr4	15429515	15429572	57	-85	C1QTNF7		Proximal promoter	non-CGI	100	AFE	x
chr4	15471214	15471377	163	-193	CC2D2A		Proximal promoter	non-CGI	100		x
chr4	15779642	15780011	369	-104	CD38		Proximal promoter	Shore	60		x	CTCF, EBF, NFKB, SUZ12, TBP
chr4	15939889	15940541	652	148	FGFBP1		Proximal promoter	non-CGI	100		x	PRDM1_(Val90)
chr4	15964743	15965425	682	-225	FGFBP2		Proximal promoter	non-CGI	100		x	BCL3, PU.1, Rad21, SMC3_(ab9263), USF2
chr4	16085716	16086085	369	-8160	PROM1		Proximal promoter	Shore	80	AFE	x
chr4	20884385	20885536	1151	182925	PACRGL		Proximal promoter	non-CGI	100	CE, MXE	x
chr4	22693739	22694667	928	-345	GBA3		Proximal promoter	non-CGI	100	AFE		CTCF, Rad21
chr4	23892515	23892621	106	-868	PPARGC1A		Proximal promoter	non-CGI	100		x
chr4	24795830	24797176	1346	-582	SOD3		Proximal promoter	non-CGI	70	CNE	x	Pol2
chr4	24801801	24802387	586	5009	SOD3		Gene Body	Shore	66.6667	CNE	x
chr4	25090198	25090665	467	-58018	LGI2		Intergenic	CGI	50		x	CCNT2, E2F6, Egr-1, GATA-2, Max, MEF2A, TAL1_(SC-12984)
chr4	25097558	25098059	501	64395	SEPSECS		Intergenic	CGI	60		x	E2F6
chr4	26030463	26030691	228	114763	C4orf52		Intergenic	CGI	100		x	CTCFL_(SC-98982), ELF1_(SC-631), IRF4_(M-17), JunD, NANOG_(SC-33759), PAX5-N19, Rad21, SMC3_(ab9263), TAF1, TAF7_(SQ-8), TBP, TCF12, YY1, Znf143_(16618-1-AP)
chr4	39408416	39408665	249	68	KLB		Proximal promoter	non-CGI	100	CNE	x	FOSL2, GR, HDAC2_(SC-6296), HEY1, p300, Pol2, Rad21, SP1, TAF1
chr4	39448653	39449130	477	11315	RPL9		Gene Body	CGI	75	CNE	x	c-Myc, CTCF, EBF, ELF1_(SC-631), NFKB, Pol2, Rad21, SMC3_(ab9263), ZEB1_(SC-25388), Znf143_(16618-1-AP)
chr4	40198392	40198776	384	57	RHOH		Proximal promoter	non-CGI	100	A3SS, AFE, CE, II	x	BCL11A, BCL3, BCLAF1_(M33-P5B11), BRF2, c-Myc, E2F6, Egr-1, ELF1_(SC-631), IRF4_(M-17), Max, MEF2A, NFKB, POU2F2, Sin3Ak-20, SP1, TAF1, TBP, TCF12
chr4	40336255	40337300	1045	-691	CHRNA9		Proximal promoter	non-CGI	100		x	AP-2alpha, AP-2gamma, BRCA1_(C-1863), c-Fos, c-Jun, CEBPB, eGFP-FOS, GTF2F1_(RAP-74), JunD, KAP1, Max, NRSF, Rad21, STAT1, STAT3, TBP, ZNF263
chr4	40517938	40518806	868	113511	RBM47		Proximal promoter	non-CGI	100	AFE, CE, MXE	x	c-Jun, CCNT2, CEBPB, CHD2_(N-1250), eGFP-JunD, Egr-1, ELF1_(SC-631), HEY1, IRF1, POU2F2, RXRA, TAF1, TBP, YY1, ZBTB7A_(SC-34508)
chr4	40632362	40633269	907	-933	RBM47		Proximal promoter	Shore	83.3333	AFE, CE, IR, MXE	x	AP-2gamma, CTCF, ELF1_(SC-631), FOXA1, HA-E2F1, NFKB, Pol2, PU.1, TBP, TCF12, ZEB1_(SC-25388)
chr4	40752838	40753247	409	1129	NSUN7		Gene Body	CGI	50		x	Max, Pol2, TAF1, TBP
chr4	40858965	40859293	328	107215	NSUN7		Proximal promoter	Shore	62.5	AFE, CE, II	x	JunD, NF-YB, TAF1, TAF7_(SQ-8), TBP, USF-1, USF1_(SC-8983), ZNF263
chr4	41614397	41614958	561	136309	PHOX2B		Proximal promoter	non-CGI	100	A5SS, AFE	x	CTCF, YY1
chr4	41869175	41869611	436	-67744	TMEM33		Intergenic	CGI	66.6667		x	SP1, SUZ12
chr4	41880280	41880440	160	-56777	TMEM33		Intergenic	CGI	100		x
chr4	41884566	41885041	475	-52333	TMEM33		Intergenic	Shore	75		x	CTCFL_(SC-98982), GATA-2, Rad21, SMC3_(ab9263), YY1, Znf143_(16618-1-AP)
chr4	42122106	42122161	55	129611	SLC30A9		Gene Body	non-CGI	100	A3SS, II
chr4	52918457	52918489	32	880	SPATA18		Gene Body	Shore	100	CE, MXE
chr4	53522821	53524296	1475	1943	USP46		Proximal promoter	Shelf	50	AFE, CE	x	CTCF, Max, Pol2, USF-1, USF2
chr4	54424280	54424787	507	33190	LNX1		Proximal promoter	non-CGI	100		x	CTCF, EBF, GATA-2, p300, STAT3
chr4	54457645	54458246	601	-222	LNX1		Proximal promoter	non-CGI	100	AFE, CE	x	c-Myc, CTCF, ELF1_(SC-631), FOXA1, GATA3_(SC-268), HEY1, Max, Rad21, Sin3Ak-20, TAF1, TBP, USF-1, YY1, ZEB1_(SC-25388)
chr4	54959419	54961668	2249	-5704	GSX2		Distal promoter	Shore	80		x	SUZ12
chr4	54974644	54974886	242	8517	GSX2		Intergenic	Shore	100			CTCF
chr4	55095148	55095529	381	75	PDGFRA		Proximal promoter	Shore	100	AFE	x	CEBPB, p300, Pol2, Rad21, YY1
chr4	62383028	62383240	212	20295	LPHN3		Gene Body	CGI	100	CE	x	TCF12
chr4	71587640	71587904	264	76	RUFY3		Proximal promoter	non-CGI	100	AFE	x	GATA-2, KAP1, p300, Pol2, USF-1, USF1_(SC-8983)
chr4	72650088	72651102	1014	19163	GC		Proximal promoter	non-CGI	100
chr4	72669773	72670093	320	-175	GC		Proximal promoter	non-CGI	100
chr4	76944785	76945459	674	-433	CXCL10		Proximal promoter	non-CGI	100	AFE, CE	x	E2F6, NFKB
chr4	76995494	76996690	1196	244	ART3		Gene Body	non-CGI	50	AFE, CE	x
chr4	77507102	77507651	549	151124	SHROOM3		Gene Body	CGI	50	AFE, ALE, CE	x	CEBPB, CtBP2, CTCF, GR, HA-E2F1, JunD, TAF1, TBP, TCF4
chr4	77819688	77820391	703	-50855	SEPT11		Proximal promoter	Shore	100		x	FOXA2_(SC-6554), p300, TCF4
chr4	78114737	78114867	130	36445	CCNG2		Intergenic	non-CGI	100	CE	x	ELF1_(SC-631), NF-YA, NF-YB, Pbx3, RFX5_(N-494), SP1, ZEB1_(SC-25388)
chr4	81109888	81111527	1639	-7949	PRDM8		Gene Body	CGI	50	CE, CNE	x	CtBP2, NANOG_(SC-33759), SUZ12
chr4	81117016	81118188	1172	-1055	PRDM8		Proximal promoter	Shore	60	CE	x	CtBP2, NANOG_(SC-33759), Pol2, SUZ12
chr4	81122314	81122726	412	3863	PRDM8		Gene Body	Shore	100
chr4	81127819	81128398	579	9452	PRDM8		Downstream	CGI	50		x
chr4	83674602	83675797	1195	44810	SCD5		Proximal promoter	non-CGI	100		x	ZNF263
chr4	84035837	84035953	116	79656	COPS4		Proximal promoter	non-CGI	100	AFE	x	HEY1, HNF4A, POU2F2, SRF, TAF1, TBP
chr4	85401758	85404099	2341	16458	NKX6-1		Intergenic	CGI	50		x	NANOG_(SC-33759), Rad21, YY1
chr4	85405132	85405618	486	14012	NKX6-1		Intergenic	CGI	66.6667		x	Egr-1
chr4	85417416	85418265	849	1546	NKX6-1		Gene Body	CGI	60	AFE	x	CtBP2, SUZ12
chr4	85422265	85424469	2204	-3980	NKX6-1		Distal promoter	Shore	70		x	Rad21
chr4	86748944	86749040	96	352708	ARHGAP24		Gene Body	non-CGI	100	AFE	x	FOXA1
chr4	87770357	87770782	425	-154	SLC10A6		Proximal promoter	non-CGI	100		x	p300, STAT3
chr4	88450506	88451346	840	-271	SPARCL1		Proximal promoter	non-CGI	100	AFE, CE	x
chr4	88570574	88570638	64	-848	DMP1		Proximal promoter	non-CGI	100
chr4	88896208	88896942	734	-227	SPP1		Proximal promoter	non-CGI	100		x	CTCF, MafF_(M8194), NRSF, Pol2
chr4	90815958	90816310	352	82	MMRN1		Proximal promoter	non-CGI	100	AFE, IR	x	GATA-2, Pol2
chr4	95264019	95264373	354	-169	HPGDS		Proximal promoter	non-CGI	100		x	ELF1_(SC-631), Pol2
chr4	100140325	100140474	149	3	ADH6		Proximal promoter	non-CGI	100		x	FOXA2_(SC-6554), HDAC2_(SC-6296), HEY1, HNF4A, HNF4G_(SC-6558), p300, Pol2, TBP, TCF4
chr4	100571622	100574653	3031	87898	MTTP		Intergenic	CGI	50	CNE
chr4	100576610	100576985	375	91558	MTTP		Intergenic	Shelf	66.6667		x	AP-2alpha, AP-2gamma, E2F6, Max
chr4	100737821	100738139	318	-1	DAPP1		Proximal promoter	non-CGI	100		x	BCL11A, IRF4_(M-17), NFKB, NRSF, Pbx3, POU2F2, PU.1, SP1, SRF, TAF1, TBP, TCF12, ZEB1_(SC-25388)
chr4	102711702	102711773	71	-26	BANK1		Proximal promoter	Shore	100	AFE	x	BATF, BCL11A, BCLAF1_(M33-P5B11), IRF4_(M-17), NFKB, NRSF, POU2F2, PU.1
chr4	106472990	106473806	816	-379	ARHGEF38		Proximal promoter	non-CGI	100		x	FOXA1, p300
chr4	110833884	110834590	706	197	EGF		Proximal promoter	non-CGI	75		x	c-Jun, Mafk
chr4	111397190	111398146	956	439	ENPEP		Proximal promoter	Shore	50	AFE	x	ZNF263
chr4	111531926	111533951	2025	30340	PITX2		Intergenic	Shore	50		x	Egr-1
chr4	111535334	111538826	3492	26199	PITX2		Downstream	Shelf	66.6667	ALE	x	BCL3, CtBP2, SUZ12
chr4	111549880	111552353	2473	12162	PITX2		Gene Body	Shore	71.4286	CE, MXE	x	CtBP2, Nrf1
chr4	113300446	113300821	375	82135	ALPK1		Gene Body	CGI	60	CE	x	JunD, Max, Pol2, Rad21, TAF1, TBP, YY1
chr4	113432595	113432911	316	4575	NEUROG2		Downstream	Shore	75			SUZ12
chr4	116034871	116035232	361	-20	NDST4		Proximal promoter	non-CGI	100		x	CTCF, TAF1, TBP, TR4
chr4	119948360	119948542	182	-108488	MYOZ2		Gene Body	non-CGI	100	CE	x	CTCF, Pol2, USF-1
chr4	124322371	124323362	991	4911	SPRY1		Gene Body	Shelf	100	CE	x	CTCF
chr4	140201539	140201580	41	-68	C4orf49		Proximal promoter	Shore	100		x	CtBP2, YY1, ZNF263
chr4	140656749	140657573	824	70239	MGST2		Gene Body	CGI	80	CE	x
chr4	141217605	141218466	861	-46561	SCOC		Gene Body	non-CGI	100	AFE	x	c-Fos, eGFP-JunD, Egr-1, FOSL1_(SC-183), FOSL2, Pol2, USF-1, USF1_(SC-8983), USF2
chr4	146600771	146601470	699	60581	MMAA		Proximal promoter	non-CGI	100		x	GR, KAP1
chr4	151500192	151501298	1106	-2332	MAB21L2		Gene Body	CGI	60	CNE	x	GATA3_(SC-268), SETDB1, SUZ12
chr4	151503501	151505467	1966	1407	MAB21L2		Gene Body	CGI	50	CNE	x	CtBP2, CTCF, Pol2, Rad21, SUZ12, YY1
chr4	154125208	154126481	1273	247	TRIM2		Proximal promoter	non-CGI	90	AFE	x	EBF, FOXA2_(SC-6554), HEY1, Mafk, PAX5-N19, TAF1, TBP
chr4	154143694	154144462	768	18480	TRIM2		Gene Body	CGI	75	AFE	x	AP-2alpha, AP-2gamma, BATF, Egr-1, GABP, HA-E2F1, HEY1, PU.1, ZNF263
chr4	154711171	154711906	735	-1311	SFRP2		Proximal promoter	Shore	93.3333		x	BCL11A, JunD, NANOG_(SC-33759), p300, POU5F1_(SC-9081), SP1, TAF1, TAF7_(SQ-8), TBP, TCF12
chr4	154714069	154714852	783	-4233	SFRP2		Distal promoter	Shore	66.6667		x	Rad21, TBP
chr4	155533784	155534149	365	-65	FGG		Proximal promoter	non-CGI	100	AFE, II	x	c-Jun, CEBPB, FOXA2_(SC-6554), HDAC2_(SC-6296), HEY1, JunD, Mafk, p300, Pol2, RXRA, Sin3Ak-20, TAF1, TBP, TCF4, USF-1, USF2
chr4	155661849	155663311	1462	-2583	LRAT		Distal promoter	Shore	80	AFE, CE	x
chr4	159091837	159092553	716	2007	FAM198B		Gene Body	non-CGI	100	AFE, CNE	x	c-Fos, c-Myc, GATA-2, Rad21, TAF1
chr4	165980112	165980885	773	27348	TRIM60		Intergenic	non-CGI	100	CNE	x
chr4	169418081	169418224	143	-64	PALLD		Proximal promoter	non-CGI	100	CE	x	Pol2
chr4	169798931	169799624	693	132190	CBR4		Gene Body	CGI	75	CE	x	CTCF, Egr-1
chr4	169929758	169930429	671	1374	CBR4		Gene Body	Shore	100	A5SS, CE, II	x
chr4	174422626	174423637	1011	28246	HAND2		Intergenic	Shore	100
chr4	174427388	174430141	2753	22613	HAND2		Intergenic	Shore	84.2105		x	CtBP2, CTCF, ELF1_(SC-631), GATA-2, NFKB, NRSF, p300, PU.1, SUZ12, YY1
chr4	174431730	174432571	841	19227	HAND2		Intergenic	Shore	100
chr4	174438930	174440681	1751	11572	HAND2		Intergenic	Shore	76.9231		x	CtBP2, GATA-2, p300, Rad21, USF1_(SC-8983)
chr4	174441703	174442812	1109	9120	HAND2		Distal promoter	Shore	100		x	CTCF, Rad21, SUZ12
chr4	174444307	174446201	1894	6124	HAND2		Distal promoter	Shore	80		x	SUZ12
chr4	174447292	174448705	1413	3379	HAND2		Gene Body	CGI	42.8571	AFE	x	SUZ12
chr4	174452159	174453287	1128	-1345	HAND2		Proximal promoter	CGI	50	A3SS, AFE, ALE, CE, IR, MXE	x
chr4	174456504	174458502	1998	-6125	HAND2		Gene Body	Shore	83.3333	ALE, CE, II, IR, MXE	x
chr4	174912071	174912278	207	-292880	CEP44		Intergenic	non-CGI	100		x	CTCF, GATA-2, NRSF, p300, Rad21
chr4	177190237	177190421	184	44	ASB5		Proximal promoter	non-CGI	100	AFE	x
chr4	183060943	183063637	2694	-182809	ODZ3		Gene Body	Shore	60	AFE, ALE, IR	x	Pol2
chr4	183795763	183795822	59	42837	DCTD		Intergenic	non-CGI	100		x	GATA-2
chr4	184908510	184909018	508	82255	STOX2		Gene Body	non-CGI	100	CNE	x	p300, Pol2, STAT3
chr4	184940436	184941494	1058	114456	STOX2		Downstream	non-CGI	100	ALE	x
chr4	184961220	184961374	154	134788	STOX2		Intergenic	non-CGI	100		x
chr4	185018391	185018682	291	120577	ENPP6		Gene Body	CGI	100		x	CTCFL_(SC-98982), ELF1_(SC-631), GABP, Rad21, SP2_(SC-643), USF-1
chr4	185724569	185724837	268	22512	ACSL1		Gene Body	CGI	66.6667	CE
chr4	186425697	186425754	57	30986	PDLIM3		Gene Body	non-CGI	100		x	c-Jun, CEBPB, E2F1, GTF2F1_(RAP-74), HA-E2F1, HNF4G_(SC-6558), JunD, p300, Pol2, PRDM1_(Val90), Sin3Ak-20, SP1, SRF, TAF1, TBP, TCF4, YY1
chr4	186434993	186435901	908	21265	PDLIM3		Gene Body	non-CGI	100	ALE, CE, II, IR, MXE		c-Fos, GATA-2
chr4	186508724	186509045	321	-52173	PDLIM3		Gene Body	non-CGI	100		x	E2F6, EBF, GABP, Max, MEF2A, NFKB, p300, Pol2, SP1, TCF12, YY1
chr4	186559412	186560403	991	46092	SORBS2		Gene Body	Shore	62.5	ALE, CE, II, MXE	x
chr4	186577902	186578455	553	27821	SORBS2		Proximal promoter	non-CGI	100	AFE	x	CTCF
chr4	186732124	186734622	2498	-127373	SORBS2		Proximal promoter	non-CGI	100	AFE, CE	x	CEBPB, ELF1_(SC-631), FOXA2_(SC-6554), GATA3_(SC-268), KAP1, NFKB, Sin3Ak-20, TAF1, USF-1, USF1_(SC-8983), ZEB1_(SC-25388)
chr4	186741362	186742139	777	-135751	SORBS2		Gene Body	non-CGI	100	AFE, CE	x	CTCF
chr4	187148009	187148563	554	-386	KLKB1		Proximal promoter	non-CGI	100		x	FOXA2_(SC-6554), MafF_(M8194), p300
chr4	187572844	187573046	202	72042	FAT1		Gene Body	non-CGI	100		x
chr4	187621972	187622164	192	22919	FAT1		Gene Body	non-CGI	100		x
chr4	188953092	188953969	877	36606	ZFP42	Liver	Intergenic	non-CGI	100		x	BCL11A, Pol2, TAF1
chr4	189321136	189321701	565	260821	TRIML1	Liver	Intergenic	non-CGI	100		x	BCL11A, c-Jun, FOXA1, HDAC2_(SC-6296), NANOG_(SC-33759), POU5F1_(SC-9081), SP1, TCF12, YY1
chr5	192470	192650	180	-25796	SDHA	Liver	Gene Body	CGI	66.6667	CNE
chr5	194530	194879	349	-23651	SDHA	Liver	Gene Body	Shore	100	CNE		E2F6
chr5	346238	346695	457	42175	AHRR	Liver	Gene Body	Shore	66.6667	CE, II	x
chr5	493262	493613	351	31111	SLC9A3	Liver	Gene Body	Shore	100		x	E2F6
chr5	497397	498024	627	26838	SLC9A3	Liver	Gene Body	Shore	100
chr5	501863	502436	573	22399	SLC9A3		Gene Body	CGI	66.6667		x
chr5	534078	534332	254	-9656	SLC9A3		Distal promoter	Shore	100
chr5	601475	601900	425	-10717	CEP72		Intergenic	Shore	100
chr5	758136	759544	1408	-65330	TPPP		Intergenic	Shelf	80		x	BHLHE40, FOXA2_(SC-6554), GATA3_(SC-268), p300, Pol2, RFX5_(N-494), SP1, TCF4
chr5	956521	959680	3159	-51067	NKD2		Intergenic	Shore	50	CNE	x	GATA-2, GR, Max, PAX5-N19, TCF4
chr5	978293	978405	112	-30819	NKD2		Intergenic	non-CGI	100
chr5	1016279	1016768	489	7356	NKD2		Gene Body	non-CGI	100
chr5	1033518	1033714	196	24448	NKD2		Gene Body	non-CGI	100
chr5	1052903	1053545	642	44056	NKD2		Gene Body	Shore	66.6667		x	CTCF, SMC3_(ab9263)
chr5	1089507	1090741	1234	22048	SLC12A7		Gene Body	Shore	100		x
chr5	1092793	1093797	1004	18877	SLC12A7		Gene Body	CGI	66.6667		x
chr5	1099476	1100209	733	12329	SLC12A7		Gene Body	CGI	100		x
chr5	1103325	1104195	870	8412	SLC12A7		Gene Body	Shelf	100		x	Max, RXRA, USF-1, USF2
chr5	1106118	1110315	4197	3955	SLC12A7		Gene Body	Shore	77.7778		x	CHD2_(N-1250), CTCF, FOSL2, FOXA1, p300, PU.1, RXRA, SP1, SREBP1
chr5	1118670	1119648	978	-6987	SLC12A7		Distal promoter	non-CGI	100		x	CEBPB, eGFP-JunD, Egr-1, HDAC2_(SC-6296), HNF4G_(SC-6558), HSF1, SP1, STAT3
chr5	1123123	1124847	1724	-11813	SLC12A7		Intergenic	non-CGI	100		x
chr5	1174426	1174666	240	-27164	SLC6A19		Intergenic	Shelf	100		x	BAF155, BRCA1_(C-1863), c-Fos, c-Jun, c-Myc, CHD2_(N-1250), CTCFL_(SC-98982), E2F6, eGFP-FOS, eGFP-GATA2, eGFP-JunB, eGFP-JunD, FOSL1_(SC-183), FOSL2, FOXA2_(SC-6554), GABP, GATA3_(SC-268), HDAC2_(SC-6296), Ini1, JunD, KAP1, Rad21, RFX5_(N-494), SMC3_(ab9
chr5	1183037	1183173	136	-18605	SLC6A19		Intergenic	non-CGI	100		x	CCNT2, FOXA2_(SC-6554), HEY1, HNF4G_(SC-6558), RXRA, SP1, TAL1_(SC-12984), TBP, TCF4
chr5	1227579	1228455	876	2547	SLC6A18		Gene Body	Shore	100		x	BAF155, CEBPB, ERalpha_a, GTF2F1_(RAP-74), Max, TBP, TCF4, USF2
chr5	1339114	1339812	698	5539	CLPTM1L		Gene Body	Shore	66.6667		x
chr5	1394296	1394633	337	-49463	CLPTM1L		Gene Body	non-CGI	100	IR
chr5	1494983	1495356	373	28906	LPCAT1		Gene Body	CGI	75		x	CTCF, PAX5-N19, TAF1
chr5	1503595	1503979	384	20289	LPCAT1		Gene Body	non-CGI	100	CE	x	c-Myc, EBF, ELF1_(SC-631), GATA-1, GATA-2, PAX5-N19, Pol2, PU.1, TAL1_(SC-12984), USF-1
chr5	1551883	1553224	1341	-28478	LPCAT1		Intergenic	Shore	60		x
chr5	1702381	1702577	196	97477	MRPL36		Intergenic	CGI	100		x	Egr-1
chr5	1836569	1836793	224	35185	NDUFS6		Intergenic	non-CGI	100
chr5	1855043	1856259	1216	27229	IRX4		Intergenic	Shore	100	CNE
chr5	1878499	1878672	173	4294	IRX4		Gene Body	CGI	100
chr5	1885174	1886309	1135	-2862	IRX4		Distal promoter	CGI	100	II		Pol2, SUZ12
chr5	1948875	1949277	402	-66196	IRX4		Intergenic	CGI	60		x	Pol2, STAT3, USF-1, USF1_(SC-8983)
chr5	2007611	2008713	1102	-125282	IRX4		Intergenic	CGI	85.7143		x
chr5	2066634	2066711	77	-183793	IRX4		Intergenic	non-CGI	100		x	E2F6
chr5	2096922	2097136	214	-214149	IRX4		Intergenic	non-CGI	100
chr5	2111458	2112561	1103	-229130	IRX4		Intergenic	CGI	77.7778		x
chr5	2278874	2279429	555	-396272	IRX4		Intergenic	non-CGI	100
chr5	2442958	2443073	115	308753	IRX2		Intergenic	non-CGI	100
chr5	2537210	2537697	487	214315	IRX2		Intergenic	non-CGI	100		x
chr5	2643172	2643534	362	108416	IRX2		Intergenic	CGI	75		x
chr5	2753852	2754753	901	2041	C5orf38		Gene Body	CGI	100	ALE, CE, II	x
chr5	2757802	2758088	286	5683	C5orf38		Distal promoter	Shore	100			GR, Pol2
chr5	2866767	2867363	596	114803	C5orf38		Intergenic	CGI	66.6667
chr5	3092997	3093118	121	340796	C5orf38		Intergenic	non-CGI	100		x
chr5	3225856	3226466	610	-370007	IRX1		Intergenic	non-CGI	100		x
chr5	3324645	3325561	916	-271065	IRX1		Intergenic	CGI	50		x
chr5	3326343	3326731	388	-269631	IRX1		Intergenic	CGI	80		x
chr5	3592435	3593809	1374	-3046	IRX1		Distal promoter	CGI	62.5		x	CTCF, JunD, Max, SP1, USF-1
chr5	3854465	3854732	267	258431	IRX1		Intergenic	CGI	80
chr5	4230502	4230872	370	634519	IRX1		Intergenic	non-CGI	100
chr5	7849836	7850327	491	19068	FASTKD3		Gene Body	CGI	75		x	CTCF
chr5	7851487	7852098	611	17357	FASTKD3		Proximal promoter	Shore	100	CE	x	c-Myc, GATA3_(SC-268), p300, USF2
chr5	10562456	10563501	1045	121005	ROPN1L		Proximal promoter	CGI	80		x	E2F6, EBF, ELF1_(SC-631), GR, PAX5-N19, PU.1, TAF1, USF1_(SC-8983), USF2, ZEB1_(SC-25388)
chr5	11385520	11385893	373	518403	CTNND2		Gene Body	Shore	75	ALE, CE	x
chr5	11588971	11589049	78	315100	CTNND2		Gene Body	non-CGI	100		x
chr5	14440492	14441261	769	297048	TRIO		Gene Body	non-CGI	100		x	p300, Rad21, YY1
chr5	16508920	16509123	203	-43128	ZNF622		Proximal promoter	non-CGI	100	AFE	x	BAF155, c-Jun, ERalpha_a, GTF2F1_(RAP-74), IRF3, JunD, Mxi1_(bHLH), RFX5_(N-494)
chr5	27038605	27038836	231	-32	CDH9		Proximal promoter	non-CGI	100	AFE	x	CTCF, NANOG_(SC-33759)
chr5	32709071	32709396	325	-2204	NPR3		Distal promoter	Shore	50	AFE	x
chr5	34042976	34043481	505	142	C1QTNF3		Proximal promoter	non-CGI	100	AFE, II	x
chr5	35046992	35048098	1106	695	AGXT2		Proximal promoter	non-CGI	66.6667	CE	x	c-Fos, HNF4A
chr5	35938675	35939420	745	-167	CAPSL		Proximal promoter	non-CGI	100	AFE	x
chr5	37834102	37834672	570	1542	GDNF		Gene Body	Shore	66.6667	II	x
chr5	37835111	37835889	778	429	GDNF		Proximal promoter	Shore	87.5	AFE	x
chr5	37952447	37952644	197	-116617	GDNF		Intergenic	non-CGI	100		x
chr5	38134954	38135185	231	-123441	EGFLAM		Intergenic	non-CGI	100
chr5	38445522	38446192	670	149650	LIFR		Proximal promoter	non-CGI	87.5	CE, II	x	Egr-1, Pol2
chr5	39203007	39203755	748	67378	FYB		Gene Body	non-CGI	100	CE, MXE	x	ELF1_(SC-631), PU.1
chr5	40841315	40841590	275	43	CARD6		Proximal promoter	non-CGI	100		x	GTF2F1_(RAP-74), MafF_(M8194), p300, STAT3, TBP
chr5	42812509	42813937	1428	-1199	SEPP1		Distal promoter	non-CGI	60	AFE	x	BCL11A, c-Jun, HEY1, JunD, p300, SP1
chr5	42953543	42954752	1209	86299	C5orf39		Intergenic	Shore	80
chr5	42991495	42991862	367	48768	C5orf39		Intergenic	Shore	100		x	Egr-1, ELF1_(SC-631), GATA-2, SETDB1, SUZ12
chr5	43017351	43018629	1278	22457	C5orf39		Gene Body	CGI	37.5		x	BAF155, BAF170, BCL11A, c-Fos, CEBPB, CtBP2, CTCF, E2F6, ELK4, FOSL2, GR, GTF2F1_(RAP-74), HA-E2F1, IRF4_(M-17), KAP1, Max, MEF2A, Mxi1_(bHLH), NFKB, NRSF, POU2F2, RFX5_(N-494), Sin3Ak-20, SP1, SUZ12, TAF1, TBP, TCF12, ZEB1_(SC-25388), ZNF263
chr5	43020451	43020716	265	19863	C5orf39		Distal promoter	Shore	75	CE, MXE	x	CEBPB, CTCF, Egr-1, Ini1, Pol2, STAT3, ZEB1_(SC-25388)
chr5	43034043	43034257	214	6297	C5orf39		Distal promoter	Shelf	100		x	CtBP2
chr5	43039410	43040174	764	655	C5orf39		Gene Body	Shore	75	CNE	x	BCLAF1_(M33-P5B11), CEBPB, CTCFL_(SC-98982), Egr-1, ELF1_(SC-631), ETS1, GR, HA-E2F1, NFKB, Rad21, Sin3Ak-20, SP1, TAF1, TBP, TCF4, YY1
chr5	43044573	43044703	130	-4191	C5orf39		Gene Body	Shore	100	A3SS, II	x
chr5	53751272	53752133	861	272	HSPB3		Proximal promoter	non-CGI	80	CNE	x	Max
chr5	54281668	54282459	791	-650	ESM1		Proximal promoter	non-CGI	100		x	c-Fos, c-Jun, GATA-2, JunD, Pol2
chr5	54397592	54398555	963	-400	GZMA		Proximal promoter	non-CGI	100	CNE	x
chr5	54516372	54516879	507	6517	IDAS		Gene Body	CGI	100		x	CtBP2, CTCF, GABP, Max, Rad21, SUZ12, USF-1, USF2, YY1
chr5	54518136	54519686	1550	4232	IDAS		Gene Body	Shore	72.7273	CNE, II	x	E2F6, SUZ12
chr5	55529124	55530135	1011	-238809	IL6ST		Proximal promoter	non-CGI	100	A3SS, AFE, II		USF1_(SC-8983)
chr5	55775841	55776401	560	-334779	MAP3K1		Intergenic	Shore	100	II	x	GATA-1, GATA-2, HDAC2_(SC-6296), HEY1, HNF4A, HNF4G_(SC-6558), Pol2, PU.1, SP1, TCF4
chr5	57786356	57787167	811	-568	GAPT		Proximal promoter	non-CGI	100		x
chr5	58334676	58334910	234	455854	RAB3C		Proximal promoter	CGI	66.6667	AFE, ALE, CE, IR	x	Pol2, Rad21, TBP
chr5	58882753	58883392	639	306548	PDE4D		Proximal promoter	non-CGI	100	AFE, CE	x	Pol2
chr5	59783668	59784203	535	212057	DEPDC1B		Proximal promoter	non-CGI	100	AFE, CE, MXE	x	GATA-2, GATA3_(SC-268), Pol2
chr5	60138761	60138883	122	1279	ELOVL7		Gene Body	Shore	100	CE, II
chr5	66461884	66462662	778	30344	CD180		Gene Body	Shelf	100		x	CTCF, Egr-1, TAF1, TBP, TCF4
chr5	67585399	67586928	1529	74580	PIK3R1		Proximal promoter	Shore	80	AFE, CE, II, IR	x	CEBPB, GATA-1, TAL1_(SC-12984)
chr5	68710808	68711640	832	285	MARVELD2		Proximal promoter	CGI	77.7778	AFE	x	AP-2gamma, c-Myc, CEBPB, ELF1_(SC-631), HA-E2F1, Ini1, Mxi1_(bHLH), Nrf1, Rad21, SMC3_(ab9263), TAF1, USF-1, USF2, YY1, ZNF263
chr5	68787747	68787919	172	-286	OCLN		Proximal promoter	Shore	100		x	FOXA1, FOXA2_(SC-6554)
chr5	71475111	71475356	245	72116	MAP1B		Gene Body	non-CGI	100	CE	x	CEBPB
chr5	72415687	72415998	311	-545	TMEM171		Proximal promoter	CGI	100		x
chr5	72510218	72511412	1194	41792	TMEM174		Intergenic	Shore	100		x
chr5	72526137	72526964	827	57528	TMEM174		Intergenic	CGI	50		x	CtBP2, Rad21, TCF12
chr5	72528111	72528678	567	59372	TMEM174		Intergenic	Shore	100		x	CtBP2, SUZ12
chr5	72530186	72530472	286	61306	TMEM174		Intergenic	Shore	100		x
chr5	72592688	72593933	1245	124288	TMEM174		Intergenic	Shore	100		x	c-Fos, c-Jun, CCNT2, CTCF, eGFP-FOS, eGFP-JunD, FOSL1_(SC-183), GABP, GATA-1, HDAC2_(SC-6296), NRSF, SUZ12, TAL1_(SC-12984)
chr5	74162771	74162924	153	99745	NSA2		Proximal promoter	Shore	100	AFE	x	CtBP2, FOXA2_(SC-6554), HDAC2_(SC-6296), HEY1, HNF4G_(SC-6558), p300, RXRA, SP1, TAF1, TBP, TCF4
chr5	76010444	76010658	214	-1317	F2R		Proximal promoter	Shore	100		x
chr5	76145809	76146148	339	153	S100Z		Proximal promoter	non-CGI	100		x	BCL3, BCLAF1_(M33-P5B11), Brg1, CCNT2, CEBPB, CTCF, eGFP-GATA2, eGFP-JunB, eGFP-JunD, Egr-1, ELF1_(SC-631), ETS1, GABP, GATA-1, HDAC2_(SC-6296), HEY1, HMGN3, Mxi1_(bHLH), NRSF, p300, SIRT6, SP1, TAF1, TAL1_(SC-12984), ZBTB33, ZBTB7A_(SC-34508)
chr5	76247647	76248749	1102	-482	CRHBP		Proximal promoter	Shore	100
chr5	76373022	76373719	697	9659	ZBED3		Gene Body	CGI	100		x	ELF1_(SC-631), HA-E2F1, ZBTB7A_(SC-34508), ZNF263
chr5	78364769	78365255	486	437	DMGDH		Proximal promoter	Shore	100	CE, MXE		Egr-1
chr5	78406928	78408347	1419	34	BHMT		Proximal promoter	non-CGI	76.9231		x	HEY1, SUZ12
chr5	78985425	78986160	735	134	CMYA5		Proximal promoter	non-CGI	91.6667		x	c-Myc, FOXA1, GATA3_(SC-268), HA-E2F1, p300
chr5	80528609	80529187	578	-241	CKMT2		Proximal promoter	non-CGI	100	CE	x	ERalpha_a, HEY1, TAF1, TBP
chr5	88018481	88018605	124	181379	MEF2C		Gene Body	non-CGI	100	ALE, CNE	x
chr5	92684137	92684412	275	-234768	NR2F1		Intergenic	non-CGI	100		x
chr5	92904875	92907151	2276	-13030	NR2F1		Proximal promoter	CGI	62.5	CE	x	CtBP2, ELF1_(SC-631), GABP, SRF, SUZ12, ZNF263
chr5	92909069	92911154	2085	-8931	NR2F1		Gene Body	Shore	85.7143	CE	x
chr5	92914036	92914828	792	-4611	NR2F1		Gene Body	Shore	83.3333	CE	x	CTCF, Rad21
chr5	92923396	92925524	2128	5417	NR2F1		Gene Body	Shore	60		x	Rad21
chr5	92929319	92931994	2675	11614	NR2F1		Gene Body	Shore	57.1429		x	CtBP2
chr5	92934027	92935283	1256	15612	NR2F1		Gene Body	Shelf	75		x	AP-2gamma, CEBPB, GATA-2, KAP1
chr5	94982161	94982211	50	-295	RFESD		Proximal promoter	Shore	100			ERalpha_a, FOXA1, GATA-1, GATA-2
chr5	95159365	95159639	274	-925	GLRX		Proximal promoter	non-CGI	100		x	c-Fos, c-Jun, CTCF, FOXA2_(SC-6554), GATA-2, GTF2F1_(RAP-74), HEY1, JunD, p300, Pol2, RFX5_(N-494), SP1, STAT3, TBP
chr5	100240048	100240223	175	-1149	ST8SIA4		Proximal promoter	Shore	100		x	EBF, ELF1_(SC-631), MEF2A, MEF2C_(SC-13268), NFKB, Pbx3
chr5	112073348	112074043	695	140	APC		Proximal promoter	non-CGI	100	AFE, CE, II	x	AP-2gamma, ATF3, c-Fos, c-Myc, CCNT2, CHD2_(N-1250), Egr-1, ELF1_(SC-631), HA-E2F1, HEY1, HMGN3, Ini1, Max, Mxi1_(bHLH), NF-E2, NF-YA, NF-YB, NFKB, SETDB1, SP1, TAF1, TBP, TCF12, USF-1, USF1_(SC-8983), USF2
chr5	112824614	112825132	518	-346	MCC		Proximal promoter	Shore	100		x	BATF, c-Fos, c-Jun, CEBPB, CTCF, FOSL2, JunD, STAT3
chr5	115697214	115697588	374	213150	SEMA6A		Intergenic	CGI	100		x
chr5	119799220	119799531	311	834122	FAM170A		Proximal promoter	Shore	100
chr5	122428653	122430434	1781	4703	PRDM6		Gene Body	Shore	100		x	CtBP2, SUZ12
chr5	125800366	125800916	550	130441	ALDH7A1		Proximal promoter	non-CGI	100	AFE, CE, II, IR	x	c-Myc, FOXA1, GATA3_(SC-268), HA-E2F1
chr5	126205009	126205081	72	92730	LMNB1		Gene Body	non-CGI	100		x	Egr-1, Pol2, TAF1
chr5	126564681	126565698	1017	-61266	MEGF10		Intergenic	CGI	50		x	c-Myc, CTCF, E2F6, ELF1_(SC-631), FOXA1, HA-E2F1, Pol2, YY1
chr5	127871927	127872329	402	1607	FBN2		Gene Body	CGI	60	CE	x	CTCF
chr5	131408461	131409352	891	-578	CSF2		Proximal promoter	non-CGI	100		x	c-Fos, FOXA1, GATA-2, HNF4G_(SC-6558)
chr5	132113601	132113776	175	-622	SEPT8		Proximal promoter	Shore	57.1429	AFE	x	CEBPB, E2F6, YY1
chr5	132155233	132155555	322	6608	SHROOM1		Downstream	CGI	60		x
chr5	132161127	132162441	1314	218	SHROOM1		Proximal promoter	Shore	50	CE, IR	x
chr5	132208181	132209564	1383	-485	LEAP2		Proximal promoter	non-CGI	100	IR	x	CEBPB, FOSL2, FOXA2_(SC-6554), HDAC2_(SC-6296), HNF4G_(SC-6558), p300, RXRA, SP1, TBP, TCF12
chr5	134363053	134366162	3109	5356	PITX1		Gene Body	CGI	64.2857		x	CtBP2, Max, STAT1
chr5	134366534	134367394	860	3000	PITX1		Gene Body	CGI	66.6667		x	CtBP2, SUZ12, TCF12
chr5	134376247	134377058	811	-6689	PITX1		Distal promoter	CGI	60		x	CTCF, SUZ12
chr5	134735613	134735701	88	-729	H2AFY		Proximal promoter	Shore	100		x	CtBP2, NANOG_(SC-33759), SP1, YY1
chr5	135266673	135266896	223	23938	LECT2		Gene Body	Shore	100	ALE, II	x
chr5	135415190	135416029	839	51026	TGFBI		Downstream	Shore	37.5		x	Rad21
chr5	135467951	135468041	90	-540	SMAD5		Proximal promoter	Shore	100		x
chr5	137203358	137204467	1109	368	MYOT		Proximal promoter	non-CGI	75		x	TCF4
chr5	137610127	137611496	1369	-559	GFRA3		Proximal promoter	Shore	72.7273		x	Egr-1, GATA-1, GATA-2, KAP1, NRSF, ZNF263
chr5	138211071	138211155	84	-56	LRRTM2		Proximal promoter	non-CGI	100	A5SS, AFE, CE	x	p300
chr5	138725482	138726419	937	-346	MZB1		Proximal promoter	Shore	66.6667	IR	x	BATF, BCL11A, BCLAF1_(M33-P5B11), c-Myc, CHD2_(N-1250), Egr-1, ELF1_(SC-631), IRF4_(M-17), Max, NFKB, POU2F2, PU.1, RFX5_(N-494), Sin3Ak-20, SP1, TAF1, TBP, TCF12, USF-1, USF2, YY1, ZEB1_(SC-25388), Znf143_(16618-1-AP), ZNF263
chr5	138727711	138728685	974	-2593	MZB1		Gene Body	CGI	100	CNE	x	ELK4, PAX5-N19, PU.1, Rad21, SMC3_(ab9263), Znf143_(16618-1-AP), ZNF263
chr5	138730783	138731822	1039	-5698	MZB1		Proximal promoter	Shore	60	CNE	x	BATF, IRF4_(M-17), Pol2, THAP1_(SC-98174), ZNF263
chr5	138861241	138862441	1200	502	TMEM173		Proximal promoter	non-CGI	71.4286	A5SS, CE, II, IR	x	c-Fos, CCNT2, eGFP-JunD, ELF1_(SC-631), ELK4, GABP, GATA-2, GATA3_(SC-268), HEY1, KAP1, NRSF, p300, PU.1, STAT1, STAT2, STAT3, TBP, ZBTB7A_(SC-34508)
chr5	139056667	139057496	829	28781	CXXC5		Gene Body	CGI	80	CE, II, MXE	x	p300
chr5	139076670	139078529	1859	49299	CXXC5		Intergenic	CGI	71.4286		x	BCL11A, CCNT2, EBF, eGFP-FOS, ELF1_(SC-631), ERalpha_a, ETS1, FOXA2_(SC-6554), GABP, HMGN3, HNF4A, HNF4G_(SC-6558), IRF1, NRSF, p300, RXRA, TBP, TCF12, TCF4
chr5	139080952	139081079	127	52715	CXXC5		Intergenic	CGI	66.6667		x
chr5	139089549	139090103	554	61525	CXXC5		Intergenic	CGI	100		x	Egr-1, ERalpha_a, GR, KAP1, Max, SETDB1, USF-1
chr5	139283051	139283351	300	107795	PSD2	Blood	Gene Body	Shore	80
chr5	139525919	139526226	307	20552	IGIP	Blood	Intergenic	CGI	100			SUZ12
chr5	140871156	140872334	1178	2937	PCDHGC5	Blood	Gene Body	CGI	100	CNE, II	x	CTCF, GABP, PU.1
chr5	141017773	141017903	130	1321	RELL2	Blood	Proximal promoter	Shore	100	CE, II, IR	x	CHD2_(N-1250), ELF1_(SC-631), Max, NRSF, Rad21, SP1, SRF, TCF12, USF-1, ZBTB7A_(SC-34508)
chr5	141062313	141062571	258	-642	ARAP3	Blood	Proximal promoter	non-CGI	100		x	AP-2gamma
chr5	142065671	142066121	450	-243	FGF1	Blood	Proximal promoter	non-CGI	100	AFE, CE, II, MXE	x
chr5	142779552	142781532	1980	3503	NR3C1	Blood	Gene Body	Shore	80	AFE, CE, IR	x	PAX5-N19, TAF1, TBP
chr5	147024842	147024959	117	-135282	DPYSL3	Blood	Gene Body	non-CGI	100		x	HNF4A, HNF4G_(SC-6558)
chr5	147161924	147162990	1066	-205	JAKMIP2	Blood	Proximal promoter	non-CGI	100	CE	x	CTCF, JunD, NRSF, p300, Rad21, SP1, TAF1, TBP, ZNF263
chr5	148808388	148808721	333	-49717	IL17B	Blood	Proximal promoter	non-CGI	100	CNE	x	ZBTB7A_(SC-34508)
chr5	149461325	149462180	855	31182	CSF1R	Blood	Gene Body	non-CGI	100	CE	x	MafF_(M8194), MEF2A, MEF2C_(SC-13268), NFKB, PU.1
chr5	149535646	149535695	49	-249	PDGFRB	Blood	Proximal promoter	non-CGI	100		x
chr5	149792330	149792840	510	-86	CD74	Blood	Proximal promoter	non-CGI	100		x	BCL11A, c-Fos, CHD2_(N-1250), ETS1, GABP, HEY1, IRF4_(M-17), MEF2A, MEF2C_(SC-13268), NF-YA, NF-YB, NFKB, p300, Pbx3, PU.1, RFX5_(N-494), SP1, TCF4, WHIP, ZBTB33, Znf143_(16618-1-AP)
chr5	149886185	149887497	1312	-833	NDST1		Proximal promoter	non-CGI	100	AFE, II	x	ERalpha_a
chr5	149900327	149901187	860	13083	NDST1		Gene Body	non-CGI	100	CE, II
chr5	149979572	149980671	1099	-520	SYNPO		Proximal promoter	non-CGI	100	AFE	x	EBF, JunD, p300, STAT3
chr5	150028986	150029215	229	-11303	MYOZ3		Gene Body	CGI	100
chr5	150040280	150042314	2034	893	MYOZ3		Gene Body	non-CGI	40	II	x	FOXA1
chr5	150727045	150728369	1324	-556	SLC36A2		Proximal promoter	non-CGI	100		x
chr5	151066460	151066730	270	-78	SPARC		Proximal promoter	non-CGI	100	A3SS, AFE, CE	x	CTCF, TAF1, TBP
chr5	154026371	154026448	77	-66052	LARP1		Intergenic	Shore	100
chr5	154091976	154093260	1284	156	LARP1		Proximal promoter	non-CGI	87.5	AFE	x	AP-2gamma, c-Myc, FOXA2_(SC-6554), GATA-2, GATA3_(SC-268), HNF4A, JunD, p300, PRDM1_(Val90), TAF1, TCF4
chr5	155753616	155754265	649	174	SGCD		Proximal promoter	non-CGI	100	CE	x	CTCF, Pol2
chr5	156536107	156536955	848	-283	HAVCR2		Proximal promoter	non-CGI	100	AFE	x	EBF, NFKB, PAX5-N19, TAF1, WHIP
chr5	156696185	156696520	335	3262	CYFIP2		Proximal promoter	Shelf	100	AFE, II	x	CEBPB, Pol2, TAF1, TBP
chr5	158522427	158523907	1480	3621	EBF1		Gene Body	Shore	83.3333	II	x	EBF, JunD, NANOG_(SC-33759), Pol2
chr5	158531394	158533081	1687	-5450	EBF1		Distal promoter	CGI	66.6667	II	x	SUZ12, USF-1
chr5	159797813	159797922	109	-220	C1QTNF2		Proximal promoter	Shore	100		x
chr5	159894868	159895160	292	46149	PTTG1		Distal promoter	non-CGI	100		x	c-Myc, Egr-1, ELF1_(SC-631), GABP, GATA-2, HEY1, IRF4_(M-17), Max, MEF2A, p300, POU2F2, PU.1, RXRA, Sin3Ak-20, TAF1, TCF4, Znf143_(16618-1-AP)
chr5	168271613	168271970	357	-265178	PANK3		Gene Body	non-CGI	100		x	NRSF
chr5	169128937	169129494	557	64965	DOCK2		Gene Body	non-CGI	100		x	Rad21, SMC3_(ab9263)
chr5	169407439	169408301	862	-125047	FOXI1		Proximal promoter	non-CGI	100		x	KAP1, NANOG_(SC-33759), YY1, ZNF263
chr5	169532686	169533372	686	112	FOXI1		Proximal promoter	Shore	70		x
chr5	169724590	169725100	510	-23	LCP2		Proximal promoter	non-CGI	100		x	NFKB, Pol2, PU.1, SRF, TAF1, YY1
chr5	169757754	169758340	586	-22834	KCNIP1		Proximal promoter	non-CGI	100		x	BATF, BCL11A, BCL3, c-Fos, c-Jun, c-Myc, CCNT2, CEBPB, eGFP-FOS, eGFP-JunB, eGFP-JunD, Egr-1, ELF1_(SC-631), ETS1, FOSL1_(SC-183), GABP, GATA-2, IRF4_(M-17), KAP1, Max, MEF2A, NFKB, p300, POU2F2, Sin3Ak-20, SP1, SRF, STAT3, TAF1, TBP, TCF12, USF2, YY1, ZB
chr5	169780299	169780916	617	-273	KCNIP1		Proximal promoter	non-CGI	100	AFE	x	GATA-2
chr5	170288742	170288766	24	-142	RANBP17		Proximal promoter	Shore	100		x
chr5	170876607	170878246	1639	30760	FGF18		Gene Body	CGI	50		x	AP-2gamma, c-Fos, ERalpha_a, GR, HA-E2F1, TAF1, TCF4
chr5	171094783	171095097	314	248273	FGF18		Intergenic	non-CGI	100		x	ATF3, c-Jun, CTCF, GR, JunD
chr5	172030484	172030564	80	-37752	NEURL1B		Intergenic	non-CGI	100		x
chr5	172175721	172175855	134	22415	DUSP1		Intergenic	CGI	100		x	TAF1
chr5	172194729	172196746	2017	2465	DUSP1		Gene Body	Shore	80	CNE	x	HEY1, MafF_(M8194)
chr5	172199642	172199667	25	-1452	DUSP1		Proximal promoter	Shore	100		x	AP-2alpha, AP-2gamma, BAF155, BRCA1_(C-1863), c-Fos, c-Myc, CCNT2, CEBPB, CHD2_(N-1250), EBF, eGFP-GATA2, eGFP-JunD, Egr-1, ETS1, FOSL1_(SC-183), GABP, GATA-1, GATA-2, GR, HA-E2F1, HDAC2_(SC-6296), HMGN3, HSF1, MafF_(M8194), Max, NFKB, Nrf1, NRSF, p300, P
chr5	172260464	172260799	335	-591	ERGIC1		Proximal promoter	Shore	100		x	EBF, NFKB, Pol2, Rad21, SMC3_(ab9263)
chr5	172305889	172306136	247	44790	ERGIC1		Gene Body	non-CGI	100		x
chr5	172655925	172659512	3587	4596	NKX2-5		Downstream	Shore	46.1538		x	Egr-1
chr5	172660796	172661487	691	1173	NKX2-5		Gene Body	CGI	100	II	x	SUZ12
chr5	172669916	172670065	149	-7676	NKX2-5		Distal promoter	Shore	100		x	CtBP2, SUZ12
chr5	172672766	172673349	583	-10743	NKX2-5		Intergenic	Shore	57.1429		x	SUZ12
chr5	173198447	173198602	155	-116806	CPEB4		Intergenic	non-CGI	100		x	FOXA2_(SC-6554)
chr5	173316748	173317342	594	1714	CPEB4		Gene Body	Shore	100	AFE	x	Pol2, ZNF263
chr5	174153318	174154199	881	2184	MSX2		Gene Body	Shore	100	II	x
chr5	174158195	174160335	2140	7690	MSX2		Downstream	CGI	55.5556		x	CtBP2
chr5	175107097	175109114	2017	23066	HRH2		Proximal promoter	non-CGI	66.6667		x
chr5	175975901	175976402	501	-191	CDHR2		Proximal promoter	non-CGI	100	AFE	x	HEY1, HNF4A, HNF4G_(SC-6558), p300, Pol2, TBP
chr5	176107069	176107427	358	32860	TSPAN17		Intergenic	CGI	100
chr5	176326365	176326619	254	-159	HK3		Proximal promoter	non-CGI	100		x
chr5	176515533	176516112	579	1902	FGFR4		Proximal promoter	Shore	100	CE, II
chr5	176558658	176560116	1458	-1446	NSD1		Proximal promoter	CGI	87.5	AFE	x	ATF3, Max, TAF1, USF-1, USF2, YY1
chr5	176738672	176739316	644	298	MXD3		Proximal promoter	CGI	87.5	II	x	AP-2alpha, AP-2gamma, c-Fos, c-Myc, CHD2_(N-1250), GABP, HA-E2F1, HEY1, HMGN3, IRF1, Max, Mxi1_(bHLH), NF-YA, NF-YB, SP1, TAF1, TBP, TCF4, USF-1, USF1_(SC-8983), USF2, ZBTB7A_(SC-34508)
chr5	176784318	176785296	978	-37	RGS14		Proximal promoter	non-CGI	100		x	BCL11A, c-Myc, Egr-1, ELF1_(SC-631), GABP, IRF4_(M-17), MEF2A, PAX5-N19, PU.1, Sin3Ak-20, TBP, YY1, ZEB1_(SC-25388)
chr5	176793941	176795763	1822	10008	RGS14		Gene Body	CGI	66.6667	AFE, IR	x	CHD2_(N-1250), CTCF, Egr-1, HEY1, IRF1, PU.1, SETDB1, TAF1, THAP1_(SC-98174), ZNF263
chr5	176797920	176798049	129	13141	RGS14		Gene Body	Shelf	100		x	AP-2alpha, AP-2gamma, c-Myc, CCNT2, CTCFL_(SC-98982), E2F4, ELF1_(SC-631), GABP, HDAC2_(SC-6296), HMGN3, IRF1, Max, NANOG_(SC-33759), Pol2, Rad21, RXRA, SMC3_(ab9263), SP1, TAF1, USF-1, YY1, ZBTB7A_(SC-34508)
chr5	176827082	176827793	711	199	PFN3		Proximal promoter	CGI	66.6667	CNE	x	Max
chr5	176829112	176831638	2526	-2738	PFN3		Gene Body	CGI	75	AFE, CE, II, IR	x	AP-2alpha, CHD2_(N-1250), CtBP2, CTCFL_(SC-98982), EBF, eGFP-JunD, Egr-1, GABP, HDAC2_(SC-6296), Mxi1_(bHLH), NRSF, POU2F2, PU.1, USF-1, USF1_(SC-8983), ZBTB7A_(SC-34508)
chr5	176836472	176836695	223	-7	F12		Proximal promoter	non-CGI	100	AFE		CEBPB, HDAC2_(SC-6296), HNF4G_(SC-6558), p300, SP1
chr5	176936892	176937527	635	-352	DOK3		Proximal promoter	non-CGI	100	A3SS, AFE, CE, II	x	ATF3, c-Myc, CTCFL_(SC-98982), Egr-1, ELF1_(SC-631), Max, USF-1, USF2, YY1
chr5	177547300	177549014	1714	7601	N4BP3		Gene Body	non-CGI	100	CNE	x	c-Myc, CCNT2, CTCFL_(SC-98982), E2F6, EBF, ELF1_(SC-631), HA-E2F1, HMGN3, IRF4_(M-17), Max, p300, PAX5-N19, Pbx3, Rad21, Sin3Ak-20, TCF12, USF1_(SC-8983), ZEB1_(SC-25388), Znf143_(16618-1-AP)
chr5	177581506	177581713	207	-649	NHP2		Proximal promoter	Shore	100
chr5	177764003	177764408	405	-104403	AGXT2L2		Gene Body	CGI	50		x	p300
chr5	177823856	177824403	547	-164327	AGXT2L2		Gene Body	CGI	50		x	CTCF
chr5	178687984	178688308	324	84285	ADAMTS2		Gene Body	Shelf	100			CTCF
chr5	178712051	178712636	585	60087	ADAMTS2		Gene Body	non-CGI	100		x	GATA-2, USF1_(SC-8983)
chr5	178956073	178957434	1361	-20817	RUFY1		Intergenic	Shore	83.3333
chr5	179220274	179221090	816	-304	LTC4S		Proximal promoter	Shore	57.1429	AFE, ALE	x	c-Myc, EBF, Max, PAX5-N19, Pol2
chr5	179230002	179231109	1107	3396	MGAT4B		Proximal promoter	Shore	100	AFE, CE, II	x	c-Fos, EBF, Egr-1, FOXA2_(SC-6554), GATA-1, RFX5_(N-494)
chr5	179597395	179597526	131	38669	RASGEF1C		Gene Body	non-CGI	100		x
chr5	179763432	179763951	519	16623	GFPT2		Gene Body	non-CGI	100	IR
chr5	179779123	179779237	114	1135	GFPT2		Gene Body	CGI	100		x
chr5	180071709	180072405	696	4567	FLT4		Gene Body	Shelf	100		x
chr5	180230767	180231194	427	-933	MGAT1		Proximal promoter	Shore	100	CE, II, MXE	x	BCL11A, c-Myc, CHD2_(N-1250), E2F6, EBF, Egr-1, ELF1_(SC-631), GATA-1, IRF1, Max, MEF2A, NFKB, Pbx3, POU2F2, PU.1, SP1, USF-1, USF2, ZBTB7A_(SC-34508)
chr5	180325954	180326142	188	-29	BTNL8		Proximal promoter	non-CGI	100
chr6	401311	401453	142	9643	IRF4		Gene Body	non-CGI	100		x
chr6	436594	436969	375	45043	IRF4		Intergenic	non-CGI	100		x
chr6	901022	901310	288	-208057	EXOC2		Intergenic	non-CGI	100		x	CEBPB, FOXA2_(SC-6554), GR, HDAC2_(SC-6296), HEY1, HNF4A, HNF4G_(SC-6558), p300, Pol2, RFX5_(N-494), SP1, TCF12, TCF4, USF-1, USF2
chr6	1393028	1395164	2136	4027	FOXF2		Gene Body	Shore	62.5	CNE	x	TCF4
chr6	1601229	1601802	573	-9165	FOXC1		Distal promoter	Shore	60		x
chr6	1605913	1606877	964	-4286	FOXC1		Distal promoter	CGI	100		x	SUZ12
chr6	1619134	1620687	1553	9230	FOXC1		Downstream	CGI	100		x	SUZ12
chr6	1624442	1625574	1132	14327	FOXC1		Gene Body	CGI	75	AFE, CE	x	BATF, SUZ12
chr6	2382649	2382777	128	-136845	GMDS		Gene Body	non-CGI	100	ALE, CE, MXE
chr6	2750213	2752360	2147	-133	MYLK4		Proximal promoter	non-CGI	83.3333		x	CTCF, GATA-2, TAL1_(SC-12984)
chr6	2958750	2958852	102	13598	SERPINB6		Gene Body	non-CGI	100		x
chr6	3023598	3024178	580	23821	NQO2	Muscle	Gene Body	non-CGI	100		x	AP-2gamma, c-Jun, c-Myc, CCNT2, CEBPB, CHD2_(N-1250), E2F4, eGFP-FOS, eGFP-JunB, eGFP-JunD, Egr-1, ELK4, ETS1, FOSL1_(SC-183), GABP, GATA-2, GR, GTF2B, GTF2F1_(RAP-74), HDAC2_(SC-6296), HEY1, IRF1, JunD, KAP1, Mafk, Max, Mxi1_(bHLH), NF-E2, NFKB, NRSF, PA
chr6	3053496	3053558	62	-23471	RIPK1	Muscle	Intergenic	non-CGI	100	AFE		FOXA2_(SC-6554)
chr6	3247690	3248098	408	-19926	TUBB2B	Muscle	Intergenic	non-CGI	100	CE	x	c-Fos, c-Jun, CCNT2, eGFP-FOS, eGFP-JunB, eGFP-JunD, FOSL1_(SC-183), FOSL2, JunD, TCF4, ZBTB7A_(SC-34508)
chr6	3623902	3623988	86	128301	PXDC1	Muscle	Intergenic	non-CGI	100	CNE	x
chr6	3749715	3750475	760	2151	PXDC1	Muscle	Gene Body	Shore	100	AFE	x	STAT3
chr6	3848218	3848863	645	-1091	FAM50B	Muscle	Proximal promoter	Shore	100		x	STAT3
chr6	4774793	4775222	429	-1672	CDYL	Muscle	Gene Body	Shore	40	AFE, CE, CNE, MXE	x	BCL3, SRF, ZNF263
chr6	4890079	4890278	199	113499	CDYL	Muscle	Proximal promoter	non-CGI	100	AFE, CE, II, MXE	x	Max
chr6	5994235	5995371	1136	12830	NRN1	Muscle	Downstream	Shore	55.5556		x	MafF_(M8194)
chr6	6001842	6002865	1023	5279	NRN1	Muscle	Gene Body	CGI	60		x	CtBP2
chr6	6900945	6901065	120	-207081	RREB1		Intergenic	non-CGI	100		x	PU.1
chr6	7106952	7107129	177	-1045	RREB1		Proximal promoter	CGI	66.6667		x	CTCFL_(SC-98982), E2F6, GATA-1, HDAC2_(SC-6296), Mafk, Pol2, SMC3_(ab9263), TAF1, TAL1_(SC-12984), TBP, ZBTB7A_(SC-34508)
chr6	7142024	7142638	614	34245	RREB1		Gene Body	Shore	100	AFE, II	x	GR
chr6	8436218	8436296	78	-463	SLC35B3		Proximal promoter	Shore	100		x	GATA3_(SC-268)
chr6	10416373	10417087	714	-1260	TFAP2A		Proximal promoter	Shore	75	AFE	x
chr6	10520874	10521715	841	-64698	GCNT2		Proximal promoter	non-CGI	100	AFE, CE	x	AP-2alpha, AP-2gamma, c-Fos, eGFP-JunB, ERalpha_a, FOXA2_(SC-6554), GATA-2, GTF2F1_(RAP-74), HDAC2_(SC-6296), HEY1, JunD, KAP1, NANOG_(SC-33759), p300, PU.1, SETDB1, STAT1, TAF1, TBP
chr6	10555264	10556523	1259	-30099	GCNT2		Proximal promoter	non-CGI	83.3333	AFE, ALE, CE, II	x	c-Fos, c-Jun, CtBP2, Max, Pol2, SP1, TAF1, ZNF263
chr6	10585851	10586167	316	16	GCNT2		Proximal promoter	non-CGI	100	AFE, ALE, CE, II	x	NANOG_(SC-33759), Pol2, SP1, TAF1
chr6	11382553	11382769	216	-149746	NEDD9		Proximal promoter	non-CGI	100		x	EBF, Egr-1, IRF4_(M-17), MEF2A, MEF2C_(SC-13268), NFKB, Pbx3, POU2F2, PU.1, Sin3Ak-20, TAF1, TBP, ZEB1_(SC-25388)
chr6	12717790	12718530	740	1123	PHACTR1		Gene Body	non-CGI	100	AFE	x	ERalpha_a, FOXA1, GATA-2, p300, YY1
chr6	13014871	13015221	350	298009	PHACTR1		Gene Body	CGI	60		x	TCF12
chr6	13274151	13274354	203	54534	TBC1D7		Gene Body	non-CGI	100	ALE	x	BCL11A, CCNT2, CHD2_(N-1250), eGFP-JunD, Egr-1, ELF1_(SC-631), GABP, HDAC2_(SC-6296), HEY1, HMGN3, MEF2A, MEF2C_(SC-13268), Mxi1_(bHLH), NFKB, PAX5-N19, POU2F2, PU.1, SP1, TAF1, TAL1_(SC-12984), TBP, TCF12, USF-1, ZBTB7A_(SC-34508), ZEB1_(SC-25388)
chr6	13428522	13428657	135	59279	GFOD1		Gene Body	non-CGI	100	AFE	x	BCL11A, BCLAF1_(M33-P5B11), c-Myc, CHD2_(N-1250), E2F6, Egr-1, ELF1_(SC-631), IRF4_(M-17), MEF2A, NFKB, p300, Pbx3, POU2F2, PU.1, Rad21, Sin3Ak-20, SP1, TCF12, YY1, ZBTB7A_(SC-34508)
chr6	15504844	15506085	1241	157824	DTNBP1		Gene Body	non-CGI	100	CE	x	CEBPB, CTCF, FOXA2_(SC-6554), GR, p300, Rad21, Sin3Ak-20, ZNF263
chr6	17280551	17281015	464	-1026	RBM24		Proximal promoter	CGI	66.6667		x	CTCF, TCF12
chr6	17282533	17283113	580	1014	RBM24		Proximal promoter	Shore	100	AFE	x
chr6	19180718	19181082	364	-656717	ID4		Intergenic	non-CGI	100		x	c-Jun, eGFP-JunD, JunD
chr6	21523451	21523563	112	-70465	SOX4		Intergenic	non-CGI	100		x	KAP1, Rad21
chr6	21667333	21667815	482	73602	SOX4		Gene Body	Shore	100		x	TAF1
chr6	24489770	24489887	117	21	GPLD1		Proximal promoter	non-CGI	100
chr6	25042090	25042955	865	95528	CMAHP		Intergenic	non-CGI	100	AFE, CNE	x	Pol2, POU2F2
chr6	25137971	25138551	580	-210	CMAHP		Proximal promoter	Shore	100	AFE, II	x	BATF, CEBPB, CTCF, ELF1_(SC-631), GATA-1, Mxi1_(bHLH), NFKB, Nrf1, PU.1, SMC3_(ab9263), STAT1, STAT3, TAF1, TBP
chr6	25232780	25232874	94	-46829	LRRC16A		Intergenic	non-CGI	100		x	GATA-2
chr6	25830789	25830922	133	1431	SLC17A1		Gene Body	non-CGI	100			MafF_(M8194)
chr6	25874434	25875233	799	-363	SLC17A3		Proximal promoter	non-CGI	100	AFE	x
chr6	25930507	25931659	1152	-137	SLC17A2		Proximal promoter	non-CGI	100		x	CEBPB, FOXA2_(SC-6554), HDAC2_(SC-6296), HNF4A, p300, PU.1, RXRA, SP1, TCF4, USF-1
chr6	26016732	26018127	1395	610	HIST1H1A		Proximal promoter	Shelf	70	CNE	x	c-Fos, Egr-1, ELF1_(SC-631), SP1, STAT3, TAF1, TBP
chr6	26225258	26225767	509	130	HIST1H3E		Proximal promoter	CGI	66.6667	CNE	x	BCL3, c-Myc, CTCF, JunD, NRSF, SP1, TAF1, TAF7_(SQ-8), TBP, USF2, YY1
chr6	26522136	26522578	442	-16215	HMGN4		Proximal promoter	CGI	66.6667	CNE	x	HEY1, Pol2, Sin3Ak-20
chr6	27106988	27107756	768	284	HIST1H4I		Proximal promoter	Shore	45.4545	CNE	x	BCLAF1_(M33-P5B11), c-Myc, CCNT2, CHD2_(N-1250), CTCFL_(SC-98982), E2F1, E2F4, Egr-1, ELF1_(SC-631), ELK4, GATA-2, GTF2B, GTF2F1_(RAP-74), HA-E2F1, HDAC2_(SC-6296), HMGN3, IRF4_(M-17), MEF2A, Mxi1_(bHLH), NANOG_(SC-33759), NFKB, PAX5-N19, Pbx3, POU2F2, PO
chr6	27798455	27799385	930	385	HIST1H4K		Proximal promoter	CGI	66.6667	CNE	x	AP-2gamma, BCL3, CEBPB, E2F4, E2F6, ELF1_(SC-631), ETS1, GABP, GTF2F1_(RAP-74), HA-E2F1, NELFe, NRSF, p300, PAX5-N19, POU2F2, RPC155, RXRA, Sin3Ak-20, SP1, STAT3, TAF1, TBP, TCF12, ZBTB33
chr6	27841683	27842098	415	-602	HIST1H4L		Proximal promoter	Shore	100		x
chr6	28058724	28059208	484	10484	ZNF165		Proximal promoter	non-CGI	88.8889		x
chr6	28493019	28493664	645	-447	GPX5		Proximal promoter	non-CGI	100		x	CEBPB
chr6	28554262	28554373	111	794	SCAND3		Gene Body	Shore	100		x
chr6	28557883	28558113	230	-2886	SCAND3		Distal promoter	Shelf	100	CNE	x
chr6	28884599	28885568	969	6684	TRIM27		Gene Body	non-CGI	100		x	STAT3
chr6	28945189	28945507	318	27687	ZNF311		Intergenic	non-CGI	100	CNE	x	eGFP-FOS, Pol2
chr6	29454557	29454755	198	1023	MAS1L		Gene Body	non-CGI	100	CNE	x
chr6	29520774	29521138	364	6746	UBD		Downstream	Shore	83.3333
chr6	29521145	29521228	83	6515	UBD		Downstream	CGI	100		x
chr6	29521695	29521788	93	5960	UBD		Downstream	CGI	100
chr6	29588988	29589056	68	11940	GABBR1		Gene Body	non-CGI	100
chr6	29598417	29599248	831	2129	GABBR1		Gene Body	Shore	100	A3SS, CE, II	x	CCNT2, ELF1_(SC-631), Mafk, YY1, ZBTB7A_(SC-34508)
chr6	29631227	29631447	220	6579	MOG		Gene Body	non-CGI	100	CE, II, MXE	x
chr6	29943056	29943425	369	-30976	HLA-J		Gene Body	Shore	50	AFE
chr6	30038882	30039027	145	4023	PPP1R11		Gene Body	CGI	100	IR	x	Max, TCF12
chr6	30039175	30039524	349	4278	RNF39		Gene Body	CGI	93.3333	IR	x	CTCF, NANOG_(SC-33759)
chr6	30095136	30095265	129	-9309	TRIM40		Distal promoter	CGI	77.7778		x
chr6	30104440	30104709	269	65	TRIM40		Proximal promoter	non-CGI	100	II	x
chr6	30122523	30122593	70	6153	TRIM10		Gene Body	non-CGI	100		x	AP-2alpha, AP-2gamma, c-Fos, HNF4G_(SC-6558), JunD, ZNF263
chr6	30130449	30131001	552	-2014	TRIM10		Proximal promoter	non-CGI	100		x	CEBPB, Egr-1, ELF1_(SC-631), ELK4, FOSL2, GABP, HDAC2_(SC-6296), Pol2, TAF1
chr6	30131283	30131586	303	-2724	TRIM10		Proximal promoter	non-CGI	57.1429		x	TAF1
chr6	30131691	30131755	64	-3012	TRIM10		Gene Body	non-CGI	100
chr6	30139538	30140231	693	-11174	TRIM10		Gene Body	CGI	55.5556	CE, II, IR, MXE	x	CTCF, E2F6, Max
chr6	30168380	30170340	1960	11911	TRIM26		Gene Body	non-CGI	100	A5SS, CE, II, MXE	x	BATF, BCL11A, c-Myc, EBF, IRF4_(M-17), MafF_(M8194), Max, MEF2A, MEF2C_(SC-13268), NFKB, NRSF, POU2F2, PU.1, STAT3
chr6	30174651	30175327	676	6282	TRIM26		Gene Body	non-CGI	100	CE, MXE	x	BHLHE40, c-Jun, CEBPB, ELF1_(SC-631), HEY1, JunD, TBP, TCF4, USF-1, USF2
chr6	30178724	30179881	1157	1968	TRIM26		Gene Body	Shore	66.6667	CE, MXE	x	CTCF
chr6	30297174	30297338	164	168	TRIM39-RPP21		Proximal promoter	Shelf	100		x
chr6	30418494	30418789	295	-38541	HLA-E		Intergenic	Shore	100		x	PU.1
chr6	30433036	30433749	713	-23790	HLA-E		Intergenic	Shore	100		x
chr6	30458093	30459139	1046	1433	HLA-E		Gene Body	CGI	50	IR	x	CTCF, E2F6, Pol2, WHIP, ZNF263
chr6	30510021	30510459	438	-14246	PRR3		Gene Body	non-CGI	100		x
chr6	30579560	30580581	1021	4949	PPP1R10		Gene Body	non-CGI	100	CE	x	HEY1
chr6	30614329	30614422	93	-440	C6orf136		Proximal promoter	Shore	100	ALE, IR	x
chr6	30624395	30624502	107	9633	C6orf136		Gene Body	non-CGI	100		x
chr6	30644478	30644798	320	-3808	DHX16		Gene Body	Shelf	100	CNE
chr6	30647128	30647561	433	-6515	DHX16		Gene Body	non-CGI	100	CE, CNE, II	x	Egr-1, HNF4A, HNF4G_(SC-6558)
chr6	30649909	30653799	3890	3239	PPP1R18		Gene Body	Shore	55.8824	A5SS, CE, II, IR	x	eGFP-JunB, Egr-1, ELF1_(SC-631), ETS1, GTF2F1_(RAP-74), HMGN3, Ini1, JunD, STAT1, STAT2, STAT3, TBP, ZNF263
chr6	30655896	30656094	198	-902	PPP1R18		Proximal promoter	Shore	100		x
chr6	30686922	30687511	589	-940	TUBB		Proximal promoter	Shore	100		x	Pol2, TAF1, YY1
chr6	30689640	30689865	225	1596	TUBB		Gene Body	Shore	100	AFE, II	x	Pol2
chr6	30690346	30690376	30	2204	TUBB		Gene Body	Shore	100	CNE	x
chr6	30698706	30698987	281	10690	TUBB		Gene Body	non-CGI	100	IR	x	BATF, c-Myc, CTCFL_(SC-98982), E2F4, E2F6, ELF1_(SC-631), HA-E2F1, HMGN3, IRF4_(M-17), PAX5-N19, Pol2, Rad21, SMC3_(ab9263), TCF12, YY1, ZBTB33, ZEB1_(SC-25388), Znf143_(16618-1-AP), ZNF263
chr6	30720080	30720491	411	-7959	IER3		Distal promoter	non-CGI	100		x	c-Fos, c-Jun, CEBPB, CTCF, ERalpha_a, GATA-2, GATA3_(SC-268), GR, JunD, Mxi1_(bHLH), PU.1, Rad21, RFX5_(N-494), SMC3_(ab9263), STAT1, STAT3, TAF1, TBP, TCF4, USF-1
chr6	30737007	30737270	263	-24812	IER3		Intergenic	non-CGI	100	AFE	x	BCL11A, BHLHE40, CCNT2, CEBPB, eGFP-GATA2, Egr-1, ELF1_(SC-631), ELK4, GABP, GATA-2, HDAC2_(SC-6296), HEY1, HMGN3, HNF4A, HNF4G_(SC-6558), Ini1, NFKB, NRSF, p300, PU.1, SIRT6, ZBTB7A_(SC-34508)
chr6	30850405	30851638	1233	-5443	DDR1	Liver	Proximal promoter	Shore	100	AFE, CE, II, MXE	x	AP-2alpha, AP-2gamma, c-Myc, E2F6, EBF, Egr-1, ERalpha_a, GR, HA-E2F1, HEY1, HNF4G_(SC-6558), NFKB, PU.1, TCF12, ZEB1_(SC-25388)
chr6	30852874	30854161	1287	-2947	DDR1	Liver	Gene Body	Shore	60	AFE, CE, II, MXE	x	AP-2alpha, AP-2gamma, BAF155, c-Fos, c-Jun, CtBP2, eGFP-FOS, eGFP-JunD, Egr-1, FOSL1_(SC-183), FOSL2, JunD, NRSF, p300, Sin3Ak-20, SP1, TAF1, TCF4, ZNF263
chr6	30881112	30881571	459	-766	VARS2	Liver	Proximal promoter	Shore	55.5556	IR		Pol2, TAF7_(SQ-8)
chr6	30922489	30923243	754	14089	DPCR1	Liver	Downstream	Shore	60
chr6	30923545	30923750	205	14871	DPCR1		Downstream	Shore	62.5		x	CCNT2, eGFP-JunD, Egr-1, HDAC2_(SC-6296), HMGN3, TAL1_(SC-12984), ZBTB7A_(SC-34508)
chr6	31021744	31021957	213	48122	MUC22		Gene Body	non-CGI	100	CE	x	Pbx3
chr6	31082534	31082939	405	-2405	C6orf15		Proximal promoter	non-CGI	100	AFE, CE, CNE, II	x	c-Fos, c-Jun, CTCF, eGFP-FOS, FOSL2, GR, GTF2F1_(RAP-74), JunD, Rad21, SMC3_(ab9263), TAF1, TBP, TCF4
chr6	31096931	31097078	147	-8753	CDSN		Gene Body	non-CGI	100	AFE, CE	x	FOXA1
chr6	31110228	31111158	930	-3566	PSORS1C2		Gene Body	non-CGI	100	CE	x
chr6	31126866	31127178	312	719	TCF19		Proximal promoter	Shore	100	A3SS, II	x	CTCF, EBF, Egr-1, HEY1, ZBTB7A_(SC-34508)
chr6	31431100	31431573	473	-34518	MICB		Proximal promoter	non-CGI	60	ALE, CNE, IR		ZNF263
chr6	31496071	31497557	1486	75	MCCD1		Proximal promoter	non-CGI	75	CNE	x	BCL3, FOXA1, SP1, ZNF263
chr6	31506568	31506990	422	3473	DDX39B		Gene Body	Shelf	100	A3SS, A5SS, ALE, CE, II, IR	x	Pol2, USF1_(SC-8983)
chr6	31519182	31519410	228	3943	NFKBIL1		Gene Body	non-CGI	100	CE	x	BCLAF1_(M33-P5B11), FOXA2_(SC-6554), POU2F2, Rad21, SMC3_(ab9263), Znf143_(16618-1-AP)
chr6	31527693	31528915	1222	-11572	LTA		Downstream	non-CGI	100		x	BCL11A, BCL3, c-Jun, c-Myc, CTCF, eGFP-FOS, eGFP-JunB, eGFP-JunD, Egr-1, ETS1, GABP, HDAC2_(SC-6296), Max, MEF2A, MEF2C_(SC-13268), NFKB, PAX5-N19, SRF, TAF1, TCF12, USF-1, YY1, ZBTB7A_(SC-34508), ZEB1_(SC-25388)
chr6	31543219	31543686	467	103	TNF		Proximal promoter	non-CGI	100	CNE	x	c-Myc, ELF1_(SC-631), ETS1, Max, MEF2A, NFKB, POU2F2, PU.1, Sin3Ak-20, SP1, SRF, TAF1, TBP, YY1
chr6	31549563	31550241	678	300	LTB	Liver,Muscle	Proximal promoter	Shore	57.1429	AFE, CE, IR	x	CTCF, TCF12, ZEB1_(SC-25388)
chr6	31554199	31555016	817	-369	LST1	Liver,Muscle	Proximal promoter	non-CGI	100	A5SS, AFE, II, IR	x	EBF, ELF1_(SC-631), NFKB, Pol2, USF-1
chr6	31560624	31560871	247	14	NCR3	Liver,Muscle	Proximal promoter	non-CGI	100	II	x	CTCF, EBF, Egr-1, ELF1_(SC-631), ZBTB7A_(SC-34508), ZNF263
chr6	31582340	31584223	1883	249	AIF1	Liver,Muscle	Proximal promoter	non-CGI	50	AFE, CE, II, IR	x	HEY1, HNF4A, IRF4_(M-17), Max, Nrf1, SP1, TBP
chr6	31589593	31590622	1029	1658	PRRC2A		Proximal promoter	Shore	100	A3SS, CE, II	x	Pol2
chr6	31602739	31603011	272	14425	PRRC2A		Gene Body	Shelf	100	IR
chr6	31623269	31623842	573	-115	APOM		Proximal promoter	Shelf	100	AFE	x	CTCF, ELF1_(SC-631), FOSL2, FOXA2_(SC-6554), HDAC2_(SC-6296), HEY1, HNF4G_(SC-6558), p300, Pol2, Rad21, RXRA, Sin3Ak-20, SP1, TCF4, TR4
chr6	31631706	31631801	95	1653	GPANK1		Gene Body	Shore	100	A5SS	x	c-Fos, CTCF, ELF1_(SC-631), HEY1, Pol2
chr6	31649469	31649502	33	-1336	LY6G5C		Proximal promoter	Shore	100	CE, MXE		AP-2gamma
chr6	31650735	31651029	294	-2732	LY6G5C		Distal promoter	CGI	100	CE, MXE	x	TCF4
chr6	31690949	31691442	493	75	C6orf25		Proximal promoter	Shore	76.9231	A5SS	x
chr6	31695415	31695903	488	2380	DDAH2		Gene Body	Shore	75	A5SS, II	x	Brg1, EBF, eGFP-JunD, ELF1_(SC-631), NRSF, PU.1, SMC3_(ab9263), TCF12
chr6	31696223	31696729	506	1563	DDAH2		Gene Body	CGI	100	A5SS, AFE, CE, IR	x	CTCF, Sin3Ak-20
chr6	31698218	31698226	8	-183	DDAH2		Proximal promoter	CGI	100	AFE	x	HDAC2_(SC-6296), TAF1
chr6	31702632	31703503	871	-4657	MSH5		Gene Body	non-CGI	87.5		x	AP-2alpha, AP-2gamma, ATF3, BAF155, BATF, BCL11A, Brg1, c-Fos, c-Jun, c-Myc, CHD2_(N-1250), CtBP2, eGFP-FOS, eGFP-JunB, eGFP-JunD, ELF1_(SC-631), ELK4, FOSL2, HDAC2_(SC-6296), IRF4_(M-17), JunD, KAP1, Max, Mxi1_(bHLH), NFKB, p300, Pbx3, POU2F2, PU.1, Sin3
chr6	31704705	31707019	2314	-1863	MSH5		Proximal promoter	Shelf	58.3333		x	BCL11A, c-Jun, CHD2_(N-1250), EBF, eGFP-JunD, Egr-1, FOSL2, FOXA1, GTF2F1_(RAP-74), HNF4G_(SC-6558), NFKB, PAX5-N19, POU2F2, Rad21, RXRA, SMC3_(ab9263), SRF, STAT2, TCF4, YY1
chr6	31734147	31734580	433	7162	SAPCD1		Gene Body	non-CGI	100	IR	x	HEY1, TAF1
chr6	31740268	31741165	897	4391	VWA7		Gene Body	non-CGI	100	A5SS, II	x	c-Myc, E2F6, eGFP-FOS, eGFP-JunD, ELF1_(SC-631), Rad21, SMC3_(ab9263), YY1
chr6	31743769	31744391	622	1028	VWA7		Gene Body	non-CGI	100	A3SS, II		ELF1_(SC-631), HA-E2F1
chr6	31747010	31747053	43	-1924	VWA7		Gene Body	non-CGI	100
chr6	31765567	31765634	67	-1889	VARS		Gene Body	Shore	100		x	CTCF
chr6	31786747	31786808	61	3487	HSPA1A		Distal promoter	Shore	100		x
chr6	31829793	31829914	121	855	NEU1		Gene Body	Shore	100	CE, II, IR
chr6	31845110	31845672	562	1432	SLC44A4		Proximal promoter	non-CGI	100	AFE	x	c-Myc, ELF1_(SC-631), GR, HEY1, ZNF263
chr6	31867847	31867995	148	1848	ZBTB12		Proximal promoter	CGI	87.5	AFE, CNE	x
chr6	31868470	31868949	479	1059	ZBTB12		Proximal promoter	CGI	72.7273	AFE, CNE	x	c-Myc, CTCF
chr6	31894990	31895493	503	-24	CFB		Proximal promoter	non-CGI	100	AFE	x	BHLHE40, CEBPB, ELF1_(SC-631), FOSL2, FOXA2_(SC-6554), HDAC2_(SC-6296), HEY1, HNF4G_(SC-6558), JunD, p300, Pol2, RXRA, SP1, SRF, STAT1, STAT2, TAF1, TBP, TCF12, TCF4
chr6	31913250	31913323	73	-13294	SKIV2L		Proximal promoter	non-CGI	100	A3SS, ALE, CE, MXE	x	CEBPB, p300, PRDM1_(Val90), SMC3_(ab9263), STAT3
chr6	31914068	31915198	1130	-11948	SKIV2L		Gene Body	non-CGI	91.6667	A3SS, CE, CNE, II, IR, MXE		TCF4
chr6	31938744	31939181	437	-683	STK19		Proximal promoter	Shore	100	A5SS, AFE, CE, II, IR		Pol2
chr6	31973051	31973345	294	-161	CYP21A1P		Proximal promoter	non-CGI	100
chr6	32005786	32006074	288	-163	CYP21A2		Proximal promoter	non-CGI	100	IR
chr6	32013974	32014189	215	7989	CYP21A2		Proximal promoter	non-CGI	100		x	CTCF
chr6	32014926	32015326	400	9033	CYP21A2		Proximal promoter	non-CGI	100		x	AP-2alpha, AP-2gamma, c-Fos, c-Jun, eGFP-FOS, FOSL2, Ini1, JunD, p300, TBP, ZBTB7A_(SC-34508)
chr6	32026610	32026740	130	20582	CYP21A2		Gene Body	non-CGI	100		x	PU.1
chr6	32043676	32044496	820	33065	TNXB		Gene Body	Shelf	100		x	CEBPB
chr6	32047122	32047410	288	29885	TNXB		Gene Body	Shore	100
chr6	32049177	32049263	86	27931	TNXB		Gene Body	Shelf	100		x	c-Myc, E2F6, eGFP-FOS, FOSL1_(SC-183), GABP, Max, YY1
chr6	32055135	32055629	494	21769	TNXB		Gene Body	CGI	92.8571		x	c-Myc, CCNT2, CTCFL_(SC-98982), ELF1_(SC-631), HDAC2_(SC-6296), HMGN3, HNF4G_(SC-6558), Pol2, Rad21, SMC3_(ab9263), USF2, YY1, ZBTB7A_(SC-34508), ZEB1_(SC-25388)
chr6	32060681	32061084	403	16268	TNXB		Gene Body	Shelf	100		x
chr6	32063835	32064146	311	13160	TNXB		Gene Body	CGI	100	IR
chr6	32064212	32064945	733	12572	TNXB		Gene Body	CGI	100	IR	x
chr6	32076417	32076592	175	646	TNXB		Gene Body	non-CGI	100
chr6	32077744	32078624	880	-1033	TNXB		Proximal promoter	non-CGI	100		x	c-Myc, Egr-1, Pol2
chr6	32081263	32081789	526	-4375	TNXB		Distal promoter	non-CGI	100		x	CTCFL_(SC-98982), eGFP-GATA2, ELF1_(SC-631), Rad21, SMC3_(ab9263)
chr6	32086893	32087190	297	8975	ATF6B		Gene Body	non-CGI	100	IR	x	CTCF, HEY1, HNF4A, HNF4G_(SC-6558), Rad21
chr6	32116858	32116931	73	2825	PRRT1		Gene Body	CGI	100			CTCF, TBP
chr6	32119685	32120584	899	-415	PRRT1		Proximal promoter	Shore	100	CE, IR	x	Egr-1, PU.1, ZBTB7A_(SC-34508)
chr6	32120773	32120955	182	-365	PPT2		Proximal promoter	Shore	100	CE	x	E2F6, HEY1, Pol2, ZBTB7A_(SC-34508)
chr6	32150404	32150585	181	1604	AGER		Gene Body	non-CGI	100	A3SS, A5SS, ALE, CE, IR		CTCF, SMC3_(ab9263)
chr6	32156100	32156482	382	1672	PBX2		Gene Body	non-CGI	100	IR	x	CEBPB, Sin3Ak-20
chr6	32159527	32160998	1471	-2300	PBX2		Gene Body	Shelf	100	A5SS, II	x	EBF, Egr-1, ELF1_(SC-631), ETS1, GABP, HEY1, NRSF, POU2F2, PU.1, Sin3Ak-20, SP1, TAF1, WHIP, ZBTB7A_(SC-34508)
chr6	32164801	32165237	436	-1719	GPSM3		Gene Body	Shore	100		x	ETS1, GATA-1, GATA-2, HDAC2_(SC-6296), ZBTB7A_(SC-34508)
chr6	32223208	32223430	222	-31475	NOTCH4		Intergenic	non-CGI	100		x	BAF155, c-Fos, GATA-2, JunD, NFKB, Pol2, PRDM1_(Val90), TAF1, TBP
chr6	32294577	32295237	660	79993	BTNL2		Gene Body	non-CGI	100	CE	x	BATF, IRF4_(M-17), PAX5-N19, PU.1
chr6	32407570	32408596	1026	464	HLA-DRA		Proximal promoter	non-CGI	71.4286	II	x	BCL3, BCLAF1_(M33-P5B11), c-Fos, GTF2F1_(RAP-74), NFKB, PAX5-N19, POU2F2, RFX5_(N-494), Sin3Ak-20, SP1, TAF1, TBP, USF2
chr6	32551749	32552106	357	-53255	HLA-DQA1		Gene Body	CGI	91.6667	CNE	x	CTCF, Pol2, ZNF263
chr6	32765322	32765402	80	-34032	HLA-DQB2		Intergenic	non-CGI	100		x	ELF1_(SC-631), PU.1
chr6	32808504	32808752	248	-2081	TAP2		Gene Body	Shore	66.6667		x	BATF, IRF4_(M-17), MEF2A, MEF2C_(SC-13268), NFKB
chr6	32810785	32811253	468	797	PSMB8		Proximal promoter	Shore	100	IR	x	NFKB, Pol2, SUZ12
chr6	32812933	32813582	649	-1442	PSMB8		Proximal promoter	Shore	100	AFE, CE, II	x	PU.1
chr6	32909003	32909523	520	-416	HLA-DMB		Proximal promoter	non-CGI	100		x	BATF, BCL11A, BCL3, BCLAF1_(M33-P5B11), CHD2_(N-1250), CTCF, Egr-1, ELF1_(SC-631), ERalpha_a, IRF4_(M-17), MEF2A, MEF2C_(SC-13268), NFKB, p300, Pbx3, POU2F2, PU.1, SIX5, SMC3_(ab9263), SP1, TBP, TCF12, ZEB1_(SC-25388)
chr6	32920220	32920962	742	308	HLA-DMA		Proximal promoter	non-CGI	85.7143	AFE, CE, CNE, II	x	c-Fos, CTCF, EBF, FOXA1, NF-YA, NF-YB, NFKB, p300, PAX5-N19, POU2F2, RFX5_(N-494), SP1, TAF1, USF2, WHIP, ZEB1_(SC-25388)
chr6	32945336	32945906	570	4760	BRD2		Gene Body	non-CGI	100	A3SS, IR	x	ZNF263
chr6	32976805	32977138	333	417	HLA-DOA		Gene Body	Shore	60	II
chr6	32978129	32978516	387	-934	HLA-DOA		Proximal promoter	Shelf	100
chr6	33039396	33041697	2301	907	HLA-DPA1		Gene Body	non-CGI	60	A5SS, AFE, CE, II	x	BCL3, BCLAF1_(M33-P5B11), ELF1_(SC-631), IRF4_(M-17), NFKB, PAX5-N19, POU2F2, RFX5_(N-494), Sin3Ak-20, SIX5, SP1, TAF1, TBP, WHIP, YY1, ZNF263
chr6	33043574	33044510	936	339	HLA-DPB1		Proximal promoter	non-CGI	77.7778	AFE, CE, II	x	c-Fos, c-Jun, CTCF, ELF1_(SC-631), GATA-1, JunD, NF-YA, NFKB, POU2F2, RFX5_(N-494), Sin3Ak-20, SP1, TAF1, TBP, YY1
chr6	33047944	33048809	865	4674	HLA-DPB1		Proximal promoter	CGI	73.913	A3SS, A5SS, AFE, CE, II, IR	x	ELF1_(SC-631), GABP, RFX5_(N-494), ZNF263
chr6	33128903	33129033	130	31277	COL11A2		Downstream	Shore	100		x	RFX5_(N-494), TBP
chr6	33151135	33151512	377	8921	COL11A2		Gene Body	non-CGI	100	CE, MXE	x	ELF1_(SC-631), GABP, PU.1, SETDB1
chr6	33163202	33163347	145	-3030	COL11A2		Gene Body	Shore	75	A5SS, II		NRSF, RXRA
chr6	33165577	33165667	90	2810	RXRB		Gene Body	Shelf	100		x	CTCF, ETS1, GATA-1, Pol2, SMC3_(ab9263), TCF4, USF-1, USF1_(SC-8983), ZNF263
chr6	33169600	33170101	501	1248	SLC39A7		Proximal promoter	Shore	60	A5SS, CE
chr6	33215649	33215838	189	23918	VPS52		Distal promoter	Shore	60
chr6	33244752	33245706	954	312	B3GALT4		Proximal promoter	CGI	48.1481	CNE	x	BCL3, BCLAF1_(M33-P5B11), c-Myc, CCNT2, CHD2_(N-1250), CTCFL_(SC-98982), E2F4, eGFP-JunD, Egr-1, ELF1_(SC-631), ETS1, GABP, Ini1, JunD, NANOG_(SC-33759), NFKB, POU2F2, Sin3Ak-20, SMC3_(ab9263), SP2_(SC-643), TAF7_(SQ-8), TBP, TCF12, TCF4, THAP1_(SC-98174)
chr6	33245739	33246008	269	957	B3GALT4		Gene Body	Shore	100	CNE	x	CTCF, Pol2, PU.1, Rad21
chr6	33247092	33247376	284	2317	B3GALT4		Gene Body	Shore	100	A5SS, ALE, CE, II, IR	x
chr6	33256165	33256222	57	1110	WDR46		Proximal promoter	Shore	100	IR
chr6	33264834	33265243	409	2126	RGL2		Gene Body	Shore	100	AFE, ALE, CE, IR	x
chr6	33265386	33265424	38	1760	RGL2	Muscle	Gene Body	Shore	100	AFE, ALE, CE	x
chr6	33282997	33283145	148	-907	TAPBP	Muscle	Proximal promoter	CGI	100		x
chr6	33283286	33283314	28	-1136	TAPBP	Muscle	Proximal promoter	Shore	100
chr6	33284497	33284965	468	988	ZBTB22	Muscle	Gene Body	Shore	100		x	eGFP-GATA2, Pol2
chr6	33288296	33288656	360	2317	DAXX		Gene Body	Shore	100	CE	x	eGFP-JunB, eGFP-JunD, HA-E2F1
chr6	33288964	33288998	34	1812	DAXX		Gene Body	CGI	100	CE		ZNF263
chr6	33396223	33396407	184	8468	SYNGAP1		Gene Body	CGI	66.6667		x	c-Myc, CEBPB, eGFP-JunB, eGFP-JunD, ELF1_(SC-631), HDAC2_(SC-6296), HEY1, HMGN3, Max, Mxi1_(bHLH), Pol2, SETDB1, Sin3Ak-20, TAL1_(SC-12984)
chr6	33398610	33400505	1895	11711	SYNGAP1		Gene Body	Shelf	80		x	EBF, ELF1_(SC-631), ETS1, IRF1, Max, Mxi1_(bHLH), NF-YB, PAX5-N19, Pol2, Sin3Ak-20, USF1_(SC-8983)
chr6	33401514	33401542	28	13681	SYNGAP1		Gene Body	non-CGI	100		x
chr6	33560953	33561449	496	-13131	BAK1		Proximal promoter	CGI	55.5556	CNE	x	EBF, Egr-1, ERalpha_a, Nrf1, ZEB1_(SC-25388)
chr6	33872206	33875174	2968	-101897	MLN		Distal promoter	non-CGI	85.7143		x	Pol2
chr6	33877404	33877469	65	-105644	MLN		Intergenic	non-CGI	100
chr6	34203153	34203887	734	-1130	HMGA1		Proximal promoter	CGI	100		x	AP-2alpha, AP-2gamma, BCLAF1_(M33-P5B11), Brg1, c-Fos, c-Jun, CCNT2, CEBPB, CHD2_(N-1250), CTCF, CTCFL_(SC-98982), eGFP-FOS, eGFP-JunD, ELF1_(SC-631), ETS1, FOSL1_(SC-183), GABP, HA-E2F1, HEY1, HMGN3, Ini1, JunD, RXRA, SP1, TAF1, TBP, TCF4, USF-1, YY1, ZB
chr6	34206152	34206495	343	1674	HMGA1		Proximal promoter	Shore	75	AFE, CE, II, MXE	x	Pol2
chr6	34984836	34984930	94	124304	TCP11		Gene Body	non-CGI	100	CE	x	GATA-2
chr6	35108605	35109242	637	263	TCP11		Proximal promoter	CGI	80	A3SS, AFE, CE, II, MXE	x	ELF1_(SC-631), GABP, Max, USF-1, ZBTB7A_(SC-34508)
chr6	35265308	35265759	451	-61	DEF6		Proximal promoter	non-CGI	100		x	BCLAF1_(M33-P5B11), c-Myc, CCNT2, CTCFL_(SC-98982), Egr-1, ELF1_(SC-631), ETS1, FOSL2, GABP, GTF2F1_(RAP-74), HA-E2F1, HDAC2_(SC-6296), HEY1, HMGN3, IRF1, IRF4_(M-17), Mafk, Max, MEF2A, NFKB, Nrf1, p300, PAX5-N19, POU2F2, PU.1, Rad21, RXRA, Sin3Ak-20, SIX
chr6	35285967	35286360	393	20569	DEF6		Gene Body	non-CGI	100		x	CHD2_(N-1250), HA-E2F1, Rad21, TAF1, TBP, TCF12, USF2, ZNF263
chr6	36644997	36645812	815	1168	CDKN1A		Proximal promoter	Shore	100	AFE	x	FOXA1, HDAC2_(SC-6296), HNF4G_(SC-6558), p300, SP1
chr6	36665554	36665620	66	21350	CDKN1A		Proximal promoter	non-CGI	100		x	c-Myc, Max, Pol2
chr6	37461033	37461350	317	6508	CCDC167		Gene Body	non-CGI	100		x
chr6	38145125	38145464	339	357988	ZFAND3		Gene Body	non-CGI	100		x	CEBPB, USF-1, USF2
chr6	39282164	39282532	368	-111	KCNK17		Proximal promoter	Shore	80		x
chr6	39869689	39869840	151	25690	MOCS1		Gene Body	CGI	66.6667		x
chr6	40722397	40723038	641	-167592	LRFN2		Intergenic	non-CGI	100		x	CTCF
chr6	41020537	41021161	624	-91	APOBEC2		Proximal promoter	non-CGI	100	CNE	x
chr6	41168185	41169811	1626	-73	TREML2		Proximal promoter	non-CGI	90	CNE	x	GATA-1, SRF, TAL1_(SC-12984), TCF12, ZBTB7A_(SC-34508), ZEB1_(SC-25388), ZNF263
chr6	41374532	41374939	407	71208	NCR2	Blood	Intergenic	CGI	100		x	Max, USF-1
chr6	41376295	41377288	993	73264	NCR2	Blood	Intergenic	CGI	60		x	Max
chr6	41394156	41395230	1074	91165	NCR2	Blood	Intergenic	Shore	83.3333		x	SRF, YY1
chr6	41438063	41438700	637	-75782	FOXP4	Blood	Intergenic	CGI	80		x	AP-2gamma, CEBPB, E2F1, HA-E2F1
chr6	41516085	41516486	401	2122	FOXP4	Blood	Gene Body	CGI	66.6667	AFE	x	CTCF, Egr-1, ELF1_(SC-631), HDAC2_(SC-6296), MEF2A, PAX5-N19
chr6	41528345	41529932	1587	14975	FOXP4	Blood	Gene Body	CGI	70		x	CTCF, Egr-1, ELF1_(SC-631), GABP, NFKB, Pol2
chr6	41604603	41604752	149	-1517	MDFI	Blood	Proximal promoter	CGI	66.6667	AFE	x	BAF155, c-Fos, E2F1, HA-E2F1, Ini1, STAT3
chr6	41621052	41621232	180	14947	MDFI	Blood	Gene Body	CGI	100	IR	x	c-Myc, CTCFL_(SC-98982), FOXA1, p300
chr6	42738967	42739639	672	-25419	TBCC		Intergenic	non-CGI	100		x	BCL11A, c-Myc, CHD2_(N-1250), ELF1_(SC-631), GABP, Max, MEF2A, NFKB, POU2F2, SIX5, SP1, TAF1, TBP, TCF12, USF-1, USF2, ZEB1_(SC-25388)
chr6	42788227	42789053	826	-59031	RPL7L1		Proximal promoter	non-CGI	100		x
chr6	42892994	42893167	173	-3779	CNPY3		Gene Body	CGI	100	CNE
chr6	42896394	42896418	24	-454	CNPY3		Proximal promoter	Shore	100		x
chr6	43022044	43022213	169	-446	CUL7		Proximal promoter	Shore	100		x
chr6	43028296	43029119	823	1079	KLC4		Gene Body	Shore	66.6667	AFE, CE, II, IR, MXE		CEBPB, ELF1_(SC-631), FOXA2_(SC-6554), HDAC2_(SC-6296), HEY1, HNF4G_(SC-6558), Pol2, RXRA, Sin3Ak-20, SP1, TBP, TCF4
chr6	43044239	43044876	637	529	PTK7		Proximal promoter	CGI	100	AFE	x	ELF1_(SC-631), HA-E2F1, Pol2, TAF1
chr6	43243945	43244304	359	-21873	SLC22A7		Gene Body	CGI	100		x	HDAC2_(SC-6296)
chr6	43253097	43253387	290	-12756	SLC22A7		Gene Body	CGI	100
chr6	43478455	43478530	75	6235	YIPF3		Proximal promoter	CGI	100	AFE	x	Pol2, ZNF263
chr6	43736807	43737136	329	-974	VEGFA		Proximal promoter	Shore	100		x	CTCF, p300, TCF4
chr6	43969577	43971024	1447	124890	MRPL14		Gene Body	CGI	66.6667	CE, II	x	GR, HDAC2_(SC-6296), Max, Mxi1_(bHLH), NANOG_(SC-33759), Nrf1, p300, PAX5-N19, STAT3, TCF4, USF-1, USF1_(SC-8983), USF2, YY1
chr6	44230977	44232189	1212	1942	NFKBIE		Gene Body	Shore	100	CE	x	BCL11A, CTCF, IRF4_(M-17), Max, NRSF, SP1, YY1
chr6	44309927	44310257	330	-29029	AARS2		Proximal promoter	non-CGI	100		x	CEBPB, GATA-2, p300, TAL1_(SC-12984)
chr6	44528765	44528958	193	173611	CDC5L		Intergenic	non-CGI	100
chr6	46293571	46294097	526	-155117	ENPP5		Proximal promoter	non-CGI	100	AFE	x	KAP1, STAT3
chr6	46761035	46761090	55	-31	MEP1A		Proximal promoter	non-CGI	100		x	FOXA2_(SC-6554), HNF4A, HNF4G_(SC-6558), p300, SP1
chr6	47623751	47624247	496	-327	GPR111		Proximal promoter	non-CGI	100		x	c-Jun, c-Myc, CEBPB, eGFP-FOS, eGFP-JunB, eGFP-JunD, FOSL1_(SC-183), FOSL2, JunD, MafF_(M8194), Rad21
chr6	49681178	49681391	213	14	CRISP2		Proximal promoter	non-CGI	100	CNE	x
chr6	51814354	51814455	101	138018	PKHD1		Gene Body	non-CGI	100		x
chr6	51951835	51953114	1279	-52	PKHD1		Proximal promoter	non-CGI	75		x
chr6	52439807	52441068	1261	1424	TRAM2		Gene Body	Shore	100		x	Max, Pol2, Sin3Ak-20, USF-1, USF2
chr6	52858459	52859107	648	1395	GSTA4		Gene Body	Shore	100	CE, MXE	x	Pol2, TAF1, YY1
chr6	53530503	53530628	125	-60	KLHL31		Proximal promoter	non-CGI	100		x	JunD, SP1, TBP, USF-1
chr6	53883681	53883888	207	-92460	MLIP		Proximal promoter	non-CGI	100	AFE	x
chr6	56878397	56878665	268	-32853	KIAA1586		Gene Body	non-CGI	100	CE	x	AP-2alpha, AP-2gamma, c-Jun, CEBPB, eGFP-JunD, JunD, p300
chr6	70500634	70501081	447	6191	LMBRD1		Gene Body	non-CGI	100		x
chr6	74289464	74290516	1052	-59235	EEF1A1		Intergenic	non-CGI	100		x	AP-2gamma, ATF3, BAF155, BATF, BCL11A, BCLAF1_(M33-P5B11), BHLHE40, c-Fos, c-Jun, c-Myc, CCNT2, CEBPB, CHD2_(N-1250), CtBP2, CTCFL_(SC-98982), E2F6, eGFP-FOS, eGFP-JunD, ELF1_(SC-631), ERalpha_a, FOSL1_(SC-183), FOSL2, GR, HDAC2_(SC-6296), HEY1, Ini1, Jun
chr6	75794800	75794995	195	120725	COL12A1		Gene Body	CGI	66.6667	A5SS, ALE	x	CHD2_(N-1250)
chr6	75912132	75912633	501	3240	COL12A1		Gene Body	Shore	75	CE	x	SUZ12
chr6	75916963	75918165	1202	-1941	COL12A1		Distal promoter	Shore	80		x	Pol2, SUZ12
chr6	76059726	76059773	47	-65118	TMEM30A		Gene Body	non-CGI	100		x
chr6	76203225	76203675	450	-108172	SENP6		Proximal promoter	non-CGI	100		x	KAP1
chr6	82459006	82459960	954	497965	IBTK		Gene Body	Shore	66.6667	II	x	STAT1
chr6	85824168	85824216	48	-335110	NT5E		Intergenic	non-CGI	100		x
chr6	86158972	86159210	238	-211	NT5E		Proximal promoter	Shore	100		x
chr6	91004430	91004482	52	2171	BACH2		Gene Body	Shore	100	AFE, CE, II, MXE	x
chr6	100893665	100897445	3780	16256	SIM1		Gene Body	Shore	55.5556		x	CTCF, Max, SRF, USF-1
chr6	100901804	100902470	666	9674	SIM1		Gene Body	Shore	100		x
chr6	100903561	100906685	3124	6688	SIM1		Gene Body	CGI	55.5556		x	CtBP2
chr6	100913923	100915805	1882	-3053	SIM1		Distal promoter	CGI	50		x	Max
chr6	100916916	100917427	511	-5361	SIM1		Distal promoter	CGI	57.1429		x	CtBP2
chr6	105388153	105388269	116	-16712	LIN28B		Proximal promoter	CGI	66.6667	CNE	x	TAF1
chr6	106434354	106434429	75	-99803	PRDM1		Intergenic	CGI	100
chr6	106441441	106441468	27	-92740	PRDM1		Intergenic	Shore	100		x
chr6	106545984	106546754	770	12174	PRDM1		Proximal promoter	non-CGI	100	AFE	x	BATF, Egr-1, GR, KAP1, PAX5-N19, POU2F2, STAT3, TAF1, YY1
chr6	106551032	106551827	795	17235	PRDM1		Gene Body	non-CGI	100		x	EBF, GATA-1, MafF_(M8194), Pol2
chr6	106583161	106583218	57	48995	PRDM1		Intergenic	non-CGI	100		x	BAF155, c-Fos, c-Jun, CEBPB, eGFP-FOS, eGFP-JunB, eGFP-JunD, FOSL1_(SC-183), FOSL2, Ini1, JunD, Mxi1_(bHLH), NF-E2, p300, Pol2, RFX5_(N-494)
chr6	106957404	106957995	591	-1605	AIM1		Distal promoter	Shore	100		x	STAT3, SUZ12
chr6	108145374	108145930	556	-131	SCML4		Proximal promoter	non-CGI	100	AFE	x	BHLHE40, FOXA2_(SC-6554), p300, PU.1
chr6	108488335	108489292	957	1599	NR2E1		Gene Body	CGI	100	AFE	x	CtBP2
chr6	108492271	108492769	498	5305	NR2E1		Gene Body	Shore	100		x	CtBP2, SP1, SUZ12
chr6	108495385	108495678	293	8317	NR2E1		Gene Body	Shore	66.6667		x	ELF1_(SC-631), NRSF, Sin3Ak-20, SUZ12
chr6	109274429	109274496	67	104844	ARMC2		Gene Body	non-CGI	100		x
chr6	110796813	110797506	693	684	SLC22A16		Proximal promoter	CGI	60	AFE, II	x	Pol2
chr6	111887834	111888683	849	39215	TRAF3IP2		Proximal promoter	non-CGI	85.7143	AFE, CE, II	x	c-Jun, Max, p300, Rad21, USF1_(SC-8983)
chr6	112081102	112081538	436	-40055	FYN	Blood	Proximal promoter	non-CGI	100	AFE, CE, II, MXE	x	eGFP-GATA2, GATA-1, GATA-2, p300
chr6	112115117	112115209	92	-73898	FYN	Blood	Gene Body	non-CGI	100	AFE, CE, MXE	x	CEBPB, Egr-1, ELF1_(SC-631), GABP, HDAC2_(SC-6296), HEY1, HNF4A, Max, MEF2A, PU.1, RFX5_(N-494), TAF1, TBP
chr6	112575929	112576342	413	-308	LAMA4	Blood	Proximal promoter	Shore	100	AFE	x	GATA-2
chr6	114181482	114181798	316	3113	MARCKS	Blood	Gene Body	CGI	66.6667	CNE	x
chr6	116381609	116382876	1267	-322	FRK	Blood	Proximal promoter	non-CGI	100		x	AP-2gamma, CTCF, ELF1_(SC-631), FOSL2, HEY1, Sin3Ak-20, SP1, TAF1, TBP
chr6	116832611	116833441	830	218	FAM26E	Blood	Proximal promoter	non-CGI	75	CNE	x	c-Jun, CEBPB, eGFP-JunB, eGFP-JunD, GATA-2, KAP1, p300, PU.1, Rad21, SETDB1, SMC3_(ab9263), TAL1_(SC-12984)
chr6	117584596	117585479	883	-1683	VGLL2	Blood	Distal promoter	CGI	80			USF-1
chr6	117802588	117802786	198	-1133	DCBLD1		Proximal promoter	Shore	100		x	ELF1_(SC-631), FOXA2_(SC-6554), HDAC2_(SC-6296), HEY1, HNF4A, HNF4G_(SC-6558), p300, Pol2, Rad21, SP1, TCF4, USF-1
chr6	117869027	117869453	426	65420	DCBLD1		Gene Body	CGI	75	ALE	x	CTCF, Max, USF-1, USF1_(SC-8983)
chr6	119669226	119669372	146	1627	MAN1A1		Gene Body	Shore	100	CE	x	EBF, POU2F2, TAF1, TBP, ZEB1_(SC-25388)
chr6	125476162	125476407	245	1406	TPD52L1		Gene Body	Shore	100	AFE	x	c-Myc, eGFP-GATA2, Egr-1, ERalpha_a, GR, HDAC2_(SC-6296)
chr6	125855124	125855421	297	-215459	HEY2		Intergenic	non-CGI	100		x	c-Fos, GATA-2
chr6	130182053	130182620	567	79	C6orf191		Proximal promoter	non-CGI	100		x	p300
chr6	131147800	131148736	936	236194	EPB41L2		Proximal promoter	non-CGI	100	CNE		FOXA1, FOXA2_(SC-6554), HEY1, HNF4A, p300, Pol2, TCF4
chr6	131894023	131895275	1252	305	ARG1		Gene Body	non-CGI	50	ALE, CE	x	GATA-1, TAL1_(SC-12984)
chr6	133035150	133035379	229	-71	VNN1		Proximal promoter	non-CGI	100	CNE	x	CEBPB, Max, RFX5_(N-494), USF-1
chr6	134209935	134210667	732	42	TCF21		Proximal promoter	Shore	90.9091		x	Pol2
chr6	134213992	134215661	1669	4568	TCF21		Gene Body	CGI	57.1429	IR	x	CTCF, GATA-2, SUZ12
chr6	134491143	134491531	388	-117548	SLC2A12		Gene Body	non-CGI	100	IR	x
chr6	135271056	135271801	745	-169	ALDH8A1		Proximal promoter	non-CGI	100		x	GATA-2, Rad21
chr6	136358605	136359046	441	185992	PDE7B		Gene Body	non-CGI	100		x	c-Fos, c-Jun, Rad21
chr6	136914796	136915556	760	-67825	MAP7		Gene Body	non-CGI	100		x	BCL11A, BCL3, c-Fos, EBF, ELF1_(SC-631), GATA-2, IRF4_(M-17), MEF2A, NFKB, p300, PAX5-N19, Pbx3, PU.1, STAT3, USF-1, USF1_(SC-8983), USF2
chr6	137811110	137812735	1625	3608	OLIG3		Downstream	Shore	75		x
chr6	138426712	138427309	597	1649	PERP		Gene Body	Shore	100		x	CEBPB, HDAC2_(SC-6296), JunD, Mxi1_(bHLH), p300, SP1, STAT3, TBP
chr6	138820503	138821354	851	95593	HEBP2		Proximal promoter	non-CGI	100	AFE	x	FOXA2_(SC-6554), KAP1, p300, PAX5-N19, SETDB1, TAF1
chr6	138866865	138867125	260	141659	HEBP2		Gene Body	non-CGI	100	AFE	x	HEY1, KAP1, NRSF, TAF1, USF-1
chr6	138892911	138893159	248	167699	HEBP2		Gene Body	non-CGI	100	AFE, IR
chr6	139613145	139613456	311	-93	TXLNB		Proximal promoter	non-CGI	100		x	IRF4_(M-17), JunD, KAP1, Max, MEF2A, NFKB, POU2F2, STAT3
chr6	144263369	144263450	81	66131	PLAGL1		Gene Body	non-CGI	100		x	c-Myc, CtBP2, CTCFL_(SC-98982), EBF, ELF1_(SC-631), ETS1, GABP, HDAC2_(SC-6296), PU.1, Rad21, SMC3_(ab9263), YY1, ZBTB7A_(SC-34508), ZNF263
chr6	146864278	146864390	112	-494	RAB32		Proximal promoter	Shore	100		x	HNF4G_(SC-6558), ZBTB7A_(SC-34508)
chr6	148869489	148869895	406	-198579	UST		Gene Body	non-CGI	100		x
chr6	149358743	149358802	59	-280663	TAB2		Gene Body	non-CGI	100		x
chr6	149803087	149803444	357	2882	ZC3H12D		Gene Body	non-CGI	100		x	Egr-1, MEF2A, PAX5-N19, PU.1, TBP, USF2, YY1
chr6	149805995	149806635	640	-167	ZC3H12D		Proximal promoter	non-CGI	100	AFE	x	BATF, BHLHE40, c-Jun, c-Myc, eGFP-GATA2, Egr-1, ELF1_(SC-631), FOSL2, GATA-2, HEY1, HNF4G_(SC-6558), JunD, MEF2A, p300, PAX5-N19, Pbx3, POU2F2, PU.1, Rad21, SMC3_(ab9263), SP1, TAF1, TCF12, YY1
chr6	150524628	150525359	731	60806	PPP1R14C		Gene Body	non-CGI	100
chr6	150689918	150690143	225	3	IYD		Proximal promoter	non-CGI	100	AFE	x	FOXA1, HNF4G_(SC-6558), USF-1
chr6	151560831	151561055	224	-191	AKAP12		Proximal promoter	CGI	71.4286		x	Max, Pol2, SRF, USF-1, ZNF263
chr6	152011103	152011666	563	-117069	ESR1		Proximal promoter	non-CGI	100	AFE	x	ERalpha_a, FOXA1, HA-E2F1, p300, Pol2, Rad21, SMC3_(ab9263)
chr6	152125861	152130332	4471	-357	ESR1		Proximal promoter	Shore	54.5455	A5SS, AFE, CE	x	c-Myc, CTCF, ERalpha_a, GR, POU5F1_(SC-9081), TAF1, USF-1, ZNF263
chr6	152702330	152702660	330	256039	SYNE1		Gene Body	non-CGI	100	CNE	x	c-Fos, c-Jun, CTCF, FOSL2, FOXA2_(SC-6554), GATA-2, JunD, KAP1, NRSF, p300, Sin3Ak-20, TBP, YY1
chr6	154677796	154678326	530	153692	CNKSR3		Proximal promoter	non-CGI	100	CE	x	PU.1
chr6	156717406	156718546	1140	-381088	ARID1B		Intergenic	CGI	83.3333		x	Egr-1
chr6	157505432	157505631	199	239721	TMEM242		Gene Body	non-CGI	100	IR	x	CTCFL_(SC-98982), ELF1_(SC-631), FOXA1, GABP, HMGN3, NRSF, Rad21, SMC3_(ab9263), STAT1, ZNF263
chr6	157931791	157932180	389	129429	ZDHHC14		Gene Body	non-CGI	100		x
chr6	158066609	158066900	291	-177539	SNX9	Liver	Gene Body	non-CGI	100	CE
chr6	158375684	158375814	130	-27139	SYNJ2	Liver	Intergenic	non-CGI	100		x	BHLHE40, CTCF, FOSL2, FOXA2_(SC-6554), HDAC2_(SC-6296), HEY1, HNF4G_(SC-6558), p300, Pol2, Rad21, SP1, SREBP1, TBP, USF-1
chr6	158404061	158404121	60	1203	SYNJ2	Liver	Gene Body	Shore	100		x	CTCF, FOXA2_(SC-6554), HEY1, Rad21, SETDB1, Sin3Ak-20
chr6	158447877	158448134	257	45118	SYNJ2	Liver	Gene Body	non-CGI	100		x	c-Fos, c-Jun, eGFP-JunD, FOSL2, GATA-2, JunD, KAP1, NFKB, Pol2
chr6	158464296	158464852	556	61686	SYNJ2	Liver	Gene Body	non-CGI	100		x	MafF_(M8194)
chr6	158507753	158508188	435	81341	SERAC1		Gene Body	CGI	75	CE	x
chr6	158937286	158937485	199	-20082	TMEM181		Downstream	CGI	100
chr6	159049626	159049869	243	16056	DYNLT1		Gene Body	non-CGI	100			ERalpha_a
chr6	159052400	159052937	537	13135	DYNLT1		Gene Body	non-CGI	100	CNE	x
chr6	159070607	159071106	499	-189	SYTL3		Proximal promoter	non-CGI	100		x	BATF, BCL3, Egr-1, ELF1_(SC-631), MEF2A, MEF2C_(SC-13268), NFKB, PU.1, SP1, TAF1, USF-1
chr6	159084032	159084599	567	13270	SYTL3		Gene Body	non-CGI	100	II	x	Max
chr6	159290283	159290520	237	-51062	EZR		Intergenic	Shore	100		x	Brg1, E2F1, E2F4, EBF, eGFP-GATA2, GABP, GTF2F1_(RAP-74), HA-E2F1, HEY1, JunD, Max, NF-YA, NF-YB, NRSF, RFX5_(N-494), STAT1, STAT3, TBP
chr6	159359940	159360984	1044	105722	TAGAP		Intergenic	Shore	57.1429		x	CTCF, EBF, TBP
chr6	159466054	159466427	373	-57	TAGAP		Proximal promoter	non-CGI	100		x	EBF, ELF1_(SC-631), Max, NFKB, Pbx3, POU2F2, PU.1, SRF, TAF1, TBP
chr6	160500620	160500971	351	-42067	SLC22A1		Gene Body	non-CGI	100			HNF4A
chr6	160513854	160515210	1356	-28331	SLC22A1		Proximal promoter	Shore	66.6667
chr6	160542711	160543261	550	123	SLC22A1		Proximal promoter	non-CGI	100	AFE
chr6	161122748	161123803	1055	51	PLG		Proximal promoter	non-CGI	75	AFE, CE		FOXA1
chr6	161796785	161796854	69	-101713	AGPAT4		Gene Body	non-CGI	100	CE	x	E2F6, Mafk, PU.1
chr6	161860203	161860359	156	-165174	AGPAT4		Gene Body	non-CGI	100	CE	x	c-Fos, c-Jun, eGFP-FOS, eGFP-JunB, eGFP-JunD, FOSL1_(SC-183), p300, STAT3, TBP, TCF4
chr6	163602881	163602929	48	-232770	QKI		Gene Body	non-CGI	100	ALE, CE
chr6	163612985	163613701	716	-222332	QKI		Gene Body	non-CGI	100	ALE, CE		EBF
chr6	163730796	163731567	771	-104493	QKI		Gene Body	non-CGI	100	ALE, CE	x	c-Fos, c-Jun
chr6	163755094	163755233	139	-80511	QKI		Distal promoter	non-CGI	100		x
chr6	163756931	163757048	117	-78685	QKI		Downstream	non-CGI	100		x	c-Fos, GATA-2
chr6	163768213	163768551	338	-67293	QKI		Proximal promoter	non-CGI	100		x
chr6	164171506	164171960	454	336058	QKI		Intergenic	non-CGI	100
chr6	164506581	164507305	724	671268	QKI		Intergenic	non-CGI	100	CNE	x	USF-1
chr6	166100251	166100316	65	-24696	PDE10A		Intergenic	non-CGI	100
chr6	166259959	166261046	1087	-184915	PDE10A		Intergenic	non-CGI	100		x	eGFP-JunD
chr6	166720092	166720997	905	1326	PRR18		Gene Body	CGI	60	IR	x	CEBPB
chr6	166876736	166877038	302	-80401	BRP44L		Gene Body	non-CGI	100	CNE		PU.1
chr6	166901788	166901854	66	-105335	BRP44L		Gene Body	non-CGI	100		x	ELF1_(SC-631), GABP, NFKB, PAX5-N19, YY1, ZEB1_(SC-25388)
chr6	167104601	167104926	325	171007	RPS6KA2		Gene Body	non-CGI	100	AFE, CE	x	AP-2alpha, AP-2gamma, c-Fos, c-Jun, GATA-2, JunD, KAP1, STAT3, TCF4, ZNF263
chr6	167507447	167508170	723	-17486	CCR6		Intergenic	Shore	62.5		x	BCL11A, c-Myc, Egr-1, ELF1_(SC-631), NFKB, Nrf1, PAX5-N19, Pol2, POU2F2, SMC3_(ab9263), SP1, TAF1, TBP, TCF12
chr6	167703894	167705750	1856	19	UNC93A		Proximal promoter	non-CGI	85.7143	II	x	CEBPB, ERalpha_a, FOSL2, FOXA1, HNF4A, p300, Pol2
chr6	167763320	167763819	499	24996	TTLL2		Intergenic	Shore	100		x
chr6	168068536	168069162	626	-158822	MLLT4		Intergenic	non-CGI	100		x	FOSL2, FOXA2_(SC-6554), MafF_(M8194), p300, Rad21, Sin3Ak-20, SP1, SREBP1, TBP, TCF12, TCF4
chr6	168078772	168079818	1046	-148376	MLLT4		Intergenic	Shore	57.1429		x	CtBP2, HEY1, Pol2, TBP
chr6	168106055	168107313	1258	-120987	MLLT4		Intergenic	Shore	57.1429		x	CEBPB, NFKB, TAL1_(SC-12984)
chr6	168120556	168121296	740	-106745	MLLT4		Intergenic	CGI	50			MafF_(M8194), Mafk
chr6	168196351	168197732	1381	-30629	MLLT4		Proximal promoter	CGI	77.7778		x	CTCF, E2F6
chr6	168394160	168394198	38	-16560	HGC6.3		Intergenic	Shelf	100	ALE	x
chr6	168418398	168418527	129	-90	KIF25		Proximal promoter	non-CGI	100	CE	x	FOXA2_(SC-6554), USF-1
chr6	168449117	168449330	213	30615	FRMD1		Downstream	CGI	100
chr6	168501903	168502888	985	-22557	FRMD1		Intergenic	CGI	80
chr6	168559427	168559503	76	-79626	FRMD1		Intergenic	non-CGI	100		x
chr6	168597599	168597666	67	-117794	FRMD1		Intergenic	non-CGI	100			RFX5_(N-494)
chr6	168628407	168628719	312	91839	DACT2		Intergenic	Shore	100
chr6	168665386	168665533	147	54942	DACT2		Intergenic	non-CGI	100		x	ATF3, BHLHE40, CEBPB, FOXA1, FOXA2_(SC-6554), HNF4G_(SC-6558), NRSF, p300, Sin3Ak-20, USF-1, USF2
chr6	168714673	168714709	36	5711	DACT2		Gene Body	non-CGI	100
chr6	168743574	168743643	69	-23207	DACT2		Intergenic	non-CGI	100		x	c-Myc, ERalpha_a, GR
chr6	168768014	168768172	158	-47691	DACT2		Intergenic	Shelf	66.6667
chr6	168778225	168778312	87	-57867	DACT2		Intergenic	non-CGI	100		x
chr6	168782541	168782982	441	-59069	SMOC2		Intergenic	non-CGI	100
chr6	168925633	168925698	65	83835	SMOC2		Gene Body	non-CGI	100		x
chr6	169051407	169051431	24	209588	SMOC2		Gene Body	non-CGI	100		x	GR
chr6	169104434	169104540	106	262656	SMOC2		Intergenic	non-CGI	100
chr6	169271958	169272165	207	382075	THBS2		Intergenic	non-CGI	100
chr6	169285957	169287939	1982	367189	THBS2		Intergenic	Shore	62.5		x
chr6	169351075	169351479	404	302860	THBS2		Intergenic	non-CGI	100		x
chr6	169575326	169575647	321	78650	THBS2		Intergenic	non-CGI	100	CNE	x	E2F6, ELF1_(SC-631)
chr6	169629875	169630013	138	24193	THBS2		Gene Body	Shore	100		x
chr6	169654692	169654842	150	-630	THBS2		Proximal promoter	non-CGI	100		x	GR
chr6	170199865	170200938	1073	48681	C6orf70		Proximal promoter	non-CGI	66.6667	CNE	x	BHLHE40, c-Myc, ELF1_(SC-631), HNF4G_(SC-6558), IRF3, JunD, MafF_(M8194), p300, Pol2, RFX5_(N-494), RXRA, Sin3Ak-20, TAF1, ZNF263
chr6	170268691	170268808	117	117029	C6orf70		Intergenic	non-CGI	100		x	Max
chr6	170364824	170365525	701	213454	C6orf70		Intergenic	non-CGI	100			CTCF, E2F6, STAT3
chr6	170396116	170396910	794	203184	DLL1		Intergenic	non-CGI	100		x
chr6	170403264	170403962	698	196084	DLL1		Intergenic	Shore	100		x	c-Myc, EBF, GABP, Max, Pol2, POU2F2, PU.1
chr6	170418412	170418678	266	181152	DLL1		Intergenic	non-CGI	100
chr6	170449417	170449587	170	150195	DLL1		Intergenic	Shore	66.6667		x
chr6	170463167	170463397	230	136415	DLL1		Intergenic	non-CGI	100		x
chr6	170467487	170468271	784	131818	DLL1		Intergenic	non-CGI	100		x	GR, KAP1, TCF4
chr6	170481630	170481933	303	117915	DLL1		Intergenic	non-CGI	100
[truncated: 3,383 more rows]

## Sheet: Peripheral tissues
Chromosome	Start	End	Width	Distance to nearest TSS	Nearest gene	Tiger tissue-specific expression	Gene centric annotation	CpG Density annotation	% DMR CpGs in gene centric and CpG density annotation (Column I+J)	Alternative trancription events (ENSEMBL)	DNAse hypersensitive site (ENCODE)	Transcription factor binding sites (ENCODE)
chr1	812539	813317	778	-48193	SAMD11		Proximal promoter	non-CGI	100
chr1	846155	846742	587	-14672	SAMD11		Intergenic	Shore	100		x	p300, USF-1, ZNF263
chr1	854766	856059	1293	-5708	SAMD11		Proximal promoter	CGI	50		x	c-Myc, CEBPB, CTCF
chr1	917642	918696	1054	17383	HES4		Proximal promoter	Shore	57.1429		x	ERalpha_a
chr1	942161	943017	856	-6258	ISG15		Distal promoter	non-CGI	100		x	BHLHE40, c-Jun, CHD2_(N-1250), E2F6, FOSL1_(SC-183), FOSL2, HDAC2_(SC-6296), HEY1, HNF4A, HNF4G_(SC-6558), JunD, RXRA, Sin3Ak-20, SP1, USF-1, USF2
chr1	946875	947091	216	-1864	ISG15		Distal promoter	Shore	100
chr1	1098001	1101462	3461	-9554	TTLL10		Distal promoter	CGI	75		x	Egr-1, FOSL2, GABP, GR, HEY1, TCF4
chr1	1108924	1109676	752	14	TTLL10		Proximal promoter	Shore	57.1429	A3SS, CE, CNE, II	x	USF-1
chr1	1117562	1118391	829	8691	TTLL10		Gene body	Shelf	60
chr1	1144558	1144724	166	-2552	TNFRSF18		Distal promoter	Shore	100		x	c-Myc, EBF, GABP, Max, ZBTB7A_(SC-34508)
chr1	1148315	1149501	1186	640	TNFRSF4		Proximal promoter	CGI	66.6667	IR	x	E2F6, EBF, ELF1_(SC-631), GR, Max, NRSF, PAX5-N19, Pol2
chr1	1226776	1227138	362	11141	SCNN1D		Gene body	Shore	66.6667		x	AP-2gamma, ETS1, TCF4
chr1	1238436	1238797	361	4652	ACAP3		Gene body	Shelf	100	IR	x
chr1	1245014	1245184	170	1105	PUSL1		Gene body	CGI	100	A3SS, II, IR	x	BCL3, Egr-1, ETS1, Pol2, Sin3Ak-20, USF-1, USF2, ZBTB7A_(SC-34508)
chr1	1266468	1267193	725	105	TAS1R3		Proximal promoter	Shore	75	CNE	x	CEBPB, GTF2F1_(RAP-74), SMC3_(ab9263), TBP
chr1	1267559	1269219	1660	1663	TAS1R3		Gene body	CGI	87.5	CNE	x	CCNT2, Egr-1, GR, Pol2
chr1	1289806	1290708	902	3658	MXRA8		Gene body	CGI	100	IR
chr1	1356728	1356902	174	-4693	TMEM88B		Proximal promoter	Shore	100		x	EBF, FOXA2_(SC-6554), HEY1, HNF4A, Sin3Ak-20, SP1, TAF1, TBP, USF-1
chr1	1369466	1369793	327	-1273	VWA1		Proximal promoter	Shore	100	II	x	Pol2
chr1	1562771	1564482	1711	-3933	MMP23B		Gene body	Shore	57.1429	A3SS, II, IR	x	c-Myc, Egr-1, Max
chr1	1565541	1565931	390	-1824	MMP23B		Gene body	CGI	100		x	c-Myc, ELF1_(SC-631), JunD, Max, Nrf1, PAX5-N19, POU2F2, RFX5_(N-494), SP1, TCF12, USF-1, USF2, YY1, ZEB1_(SC-25388)
chr1	1845940	1846340	400	-126	CALML6		Proximal promoter	non-CGI	66.6667	IR
chr1	1874488	1874898	410	-23953	TMEM52		Intergenic	CGI	66.6667		x	ELF1_(SC-631), HDAC2_(SC-6296), HEY1, HNF4A, HNF4G_(SC-6558), p300, RXRA, Sin3Ak-20, SP1, SRF, TBP, TR4
chr1	1983003	1983774	771	1480	PRKCZ		Gene body	CGI	66.6667			ZNF263
chr1	2082315	2082522	207	-77715	SKI		Gene body	CGI	100		x
chr1	2125049	2125243	194	-34988	SKI		Gene body	Shore	100	CE		ETS1, ZBTB7A_(SC-34508)
chr1	2138757	2139905	1148	-20803	SKI		Proximal promoter	Shore	71.4286		x	AP-2alpha, AP-2gamma, BAF155, CTCF, HA-E2F1, HDAC2_(SC-6296), Max, SP1, USF-1
chr1	2161886	2163437	1551	2528	SKI		Gene body	Shore	83.3333	AFE	x	GABP, HEY1, HMGN3, USF-1, ZNF263
chr1	2171212	2171834	622	11389	SKI		Gene body	non-CGI	100	AFE	x	c-Myc, ZNF263
chr1	2182373	2183438	1065	22772	SKI		Gene body	non-CGI	100		x	c-Myc, HDAC2_(SC-6296), p300, RXRA, Sin3Ak-20
chr1	2221807	2222674	867	62107	SKI		Gene body	CGI	66.6667		x	c-Fos, c-Jun, c-Myc, CEBPB, eGFP-FOS, ELF1_(SC-631), FOSL1_(SC-183), PAX5-N19, PU.1, STAT3
chr1	2230640	2230923	283	70648	SKI		Gene body	Shore	100		x	CTCF
chr1	2231925	2232527	602	72092	SKI		Gene body	CGI	50		x	c-Fos, Egr-1, NFKB, Pbx3, PU.1, RFX5_(N-494), SP1, TCF12, USF-1, USF2
chr1	2262232	2262474	242	-60861	RER1		Gene body	Shelf	100		x	BHLHE40, CTCF
chr1	2266138	2266362	224	-56964	RER1		Gene body	CGI	100		x
chr1	2304264	2304375	111	-18894	RER1		Gene body	CGI	100		x
chr1	2345368	2345475	107	-1412	PEX10		Proximal promoter	Shore	100		x	Egr-1, Max, TBP, USF-1
chr1	2359459	2360074	615	-15757	PEX10		Intergenic	CGI	66.6667		x
chr1	2425173	2426035	862	17850	PLCH2		Gene body	non-CGI	100	CE, CNE, II	x	AP-2gamma, BAF155, c-Myc, CEBPB, HA-E2F1, Ini1, Max, p300, STAT1, STAT3
chr1	2771846	2772664	818	-66025	TTC34		Intergenic	CGI	66.6667		x
chr1	2782699	2783100	401	-76670	TTC34		Intergenic	non-CGI	100		x
chr1	2822706	2823402	696	-114992	ACTRT2		Intergenic	non-CGI	100		x
chr1	2828044	2828293	249	-109877	ACTRT2		Intergenic	CGI	100		x	GATA-2
chr1	2839179	2839247	68	-98833	ACTRT2		Intergenic	non-CGI	100
chr1	2885085	2885168	83	-52919	ACTRT2		Intergenic	CGI	100
chr1	2886792	2886868	76	-51216	ACTRT2		Intergenic	CGI	100		x
chr1	2896587	2896834	247	-41335	ACTRT2		Intergenic	non-CGI	100
chr1	2979311	2981840	2529	-5166	PRDM16		Gene body	CGI	81.8182	CE, IR	x
chr1	3028230	3029070	840	42908	PRDM16		Gene body	Shore	63.6364		x	NRSF
chr1	3038068	3038707	639	52646	PRDM16		Gene body	CGI	50		x	HNF4G_(SC-6558)
chr1	3056542	3056679	137	70869	PRDM16		Gene body	CGI	100		x
chr1	3058521	3059137	616	73087	PRDM16		Gene body	CGI	60
chr1	3071963	3072643	680	86561	PRDM16		Gene body	CGI	75		x
chr1	3077798	3078013	215	92164	PRDM16		Gene body	Shelf	100		x
chr1	3100956	3103106	2150	116289	PRDM16		Gene body	Shore	57.1429
chr1	3120245	3121727	1482	135244	PRDM16		Gene body	non-CGI	100
chr1	3134756	3135836	1080	149554	PRDM16		Gene body	non-CGI	100		x
chr1	3162066	3162676	610	176629	PRDM16		Gene body	Shore	100	II
chr1	3184434	3185042	608	-186409	ARHGEF16		Gene body	CGI	60	II
chr1	3191219	3191883	664	-179596	ARHGEF16		Gene body	Shelf	75	II	x
chr1	3209104	3210325	1221	-161432	ARHGEF16		Gene body	non-CGI	100	II	x	c-Jun, CTCF, FOSL2, HDAC2_(SC-6296), HNF4A, HNF4G_(SC-6558), p300, RXRA, SP1, TAF1, TCF12
chr1	3321869	3322363	494	-49031	ARHGEF16		Gene body	CGI	75		x
chr1	3332000	3332188	188	-39053	ARHGEF16		Gene body	CGI	100		x
chr1	3339870	3340187	317	-31118	ARHGEF16		Gene body	Shore	75		x	ATF3, ELF1_(SC-631), p300, RXRA, SP1, USF-1, USF2
chr1	3420815	3421427	612	49974	ARHGEF16		Gene body	non-CGI	100		x	c-Fos, c-Jun, Ini1, Max, Mxi1_(bHLH), NRSF, Pol2, STAT3, TAF1, TBP
chr1	3473665	3474376	711	54038	MEGF6		Gene body	non-CGI	100		x
chr1	3566950	3567412	462	-510	WRAP73		Proximal promoter	CGI	100	AFE		SUZ12
chr1	3606702	3607425	723	37935	TP73		Proximal promoter	CGI	70	AFE	x	CTCF, KAP1
chr1	3615390	3616642	1252	46887	TP73		Gene body	non-CGI	100		x	STAT3
chr1	3619574	3620638	1064	50977	TP73		Gene body	Shelf	100		x	CTCF, GATA-2, HA-E2F1
chr1	3623500	3624292	792	54767	TP73		Gene body	Shore	80	CNE	x
chr1	3774827	3775206	379	1172	DFFB		Proximal promoter	CGI	50		x	Max, Rad21, ZBTB33
chr1	3806715	3807709	994	33367	DFFB		Gene body	Shore	100	IR	x
chr1	4718212	4718573	361	3288	AJAP1		Gene body	Shore	66.6667		x
chr1	6094205	6094316	111	-11720	KCNAB2		Proximal promoter	non-CGI	100	AFE, CE	x	NF-YA, NF-YB
chr1	6105859	6106539	680	218	KCNAB2		Proximal promoter	non-CGI	100	CE		HNF4G_(SC-6558)
chr1	6268790	6269635	845	3024	RNF207		Gene body	CGI	66.6667	A3SS, CE, IR	x	CCNT2, Egr-1, GABP, Nrf1, NRSF, Rad21, Sin3Ak-20, TAF1, TBP, USF1_(SC-8983), YY1
chr1	6390053	6390830	777	55441	ACOT7		Gene body	non-CGI	100		x
chr1	6445632	6446787	1155	-327	ACOT7		Proximal promoter	non-CGI	100	AFE, CE	x	AP-2alpha, AP-2gamma, c-Fos, CEBPB, eGFP-JunD, GABP, GATA-2, GR, JunD, NRSF, p300, SP1, STAT3, TAF1, YY1
chr1	6519923	6520772	849	5907	TNFRSF25		Gene body	Shore	75			POU2F2
chr1	6525551	6526469	918	245	TNFRSF25		Proximal promoter	CGI	45.4545	IR	x	TAF1
chr1	6579837	6580525	688	-22697	PLEKHG5		Proximal promoter	non-CGI	100	AFE	x	c-Myc, Max, NANOG_(SC-33759), NRSF, Sin3Ak-20, USF1_(SC-8983)
chr1	7308012	7308366	354	462805	CAMTA1		Gene body	non-CGI	100		x
chr1	7692321	7692367	46	-138985	VAMP3		Gene body	non-CGI	100
chr1	7841722	7842406	684	-2650	PER3		Distal promoter	Shore	100		x	AP-2gamma, PU.1
chr1	8403631	8404050	419	19451	SLC45A1		Gene body	CGI	60		x	BAF155, CEBPB, ERalpha_a, GR, HA-E2F1, JunD, Max
chr1	9129646	9130886	1240	-379	SLC2A5		Proximal promoter	Shore	100	AFE, IR	x	BATF, BCL11A, BCL3, FOXA1, GATA3_(SC-268), IRF4_(M-17), Max, MEF2C_(SC-13268), NFKB, NRSF, POU2F2, PU.1, SP1, SRF, TAF1, TBP
chr1	9400692	9400775	83	47793	SPSB1		Gene body	non-CGI	100	AFE	x	Pol2
chr1	9712928	9714845	1917	2097	PIK3CD		Proximal promoter	Shore	62.5	AFE, CE, CNE, MXE	x	ELF1_(SC-631), Max, NFKB, PU.1, TCF12, USF2, ZBTB7A_(SC-34508)
chr1	9788715	9789174	459	77155	PIK3CD		Gene body	Shore	100	A3SS	x
chr1	9887811	9887984	173	-3348	CLSTN1		Distal promoter	Shelf	100		x	CTCF, eGFP-GATA2, PU.1
chr1	10695686	10696066	380	160831	CASZ1		Downstream	Shelf	100		x
chr1	10707917	10708003	86	148747	CASZ1		Gene body	CGI	100
chr1	10757436	10757954	518	99012	CASZ1		Gene body	CGI	75
chr1	10839450	10839574	124	17195	CASZ1		Gene body	non-CGI	100		x	GR, HA-E2F1, Pol2
chr1	11118880	11119225	345	1038	SRM		Gene body	Shore	66.6667		x	c-Myc
chr1	11713123	11714248	1125	1202	FBXO2		Proximal promoter	Shore	71.4286		x	AP-2gamma, FOSL2, HDAC2_(SC-6296), HEY1, HNF4G_(SC-6558), JunD, Rad21, SMC3_(ab9263), SP1
chr1	11795746	11795976	230	-281	AGTRAP		Proximal promoter	Shore	83.3333		x	AP-2gamma, CEBPB, eGFP-JunB, MafF_(M8194), NRSF
chr1	12609957	12610104	147	67789	DHRS3		Intergenic	non-CGI	100		x	BAF155, BHLHE40, Brg1, c-Fos, c-Jun, c-Myc, CCNT2, CEBPB, E2F6, eGFP-JunB, eGFP-JunD, ERalpha_a, FOSL1_(SC-183), FOSL2, FOXA2_(SC-6554), GABP, GATA-2, GR, IRF1, JunD, KAP1, Max, Mxi1_(bHLH), NRSF, p300, Rad21, SP1, STAT3, TAF1, TCF4, USF-1, USF1_(SC-8983)
chr1	13909522	13909821	299	-580	PDPN		Proximal promoter	CGI	75		x	TAF1
chr1	15256054	15256222	168	-224091	TMEM51		Proximal promoter	non-CGI	100	AFE	x	c-Fos, c-Jun, eGFP-FOS, eGFP-GATA2, eGFP-JunB, eGFP-JunD, FOSL1_(SC-183), FOSL2, HDAC2_(SC-6296), KAP1, MafF_(M8194), Max, Mxi1_(bHLH), TAL1_(SC-12984)
chr1	15271830	15272326	496	-208151	TMEM51		Proximal promoter	non-CGI	100	AFE	x	GR, p300, Pol2
chr1	15392793	15392907	114	-87379	TMEM51		Gene body	non-CGI	100		x
chr1	16062720	16062757	37	-70	SLC25A34		Proximal promoter	non-CGI	100		x	RXRA
chr1	16090718	16091149	431	5679	FBLIM1		Proximal promoter	non-CGI	100	A3SS, A5SS, EI, II	x	ELF1_(SC-631)
chr1	16163479	16164122	643	-10558	SPEN		Gene body	CGI	57.1429		x	Egr-1, ELF1_(SC-631), PU.1, TCF12
chr1	16472461	16473479	1018	9612	EPHA2		Gene body	Shelf	50		x	ELF1_(SC-631), ERalpha_a, GATA-2, HEY1, HMGN3, TAF1, TAL1_(SC-12984), TBP, TCF4, YY1, ZBTB7A_(SC-34508)
chr1	16482767	16483694	927	-649	EPHA2		Proximal promoter	Shore	75	CNE	x	ELF1_(SC-631), GABP
chr1	16533434	16534157	723	5308	ARHGEF19		Gene body	CGI	100		x	AP-2alpha, c-Myc, E2F6, ELF1_(SC-631), GABP, HA-E2F1, HEY1, Ini1, TAL1_(SC-12984), ZNF263
chr1	16539013	16539119	106	38	ARHGEF19		Proximal promoter	non-CGI	100		x	c-Myc, ERalpha_a, GR, HA-E2F1, TAF1, TCF12
chr1	17574720	17575440	720	-513	PADI3		Proximal promoter	non-CGI	100		x
chr1	17633534	17634716	1182	-565	PADI4		Proximal promoter	non-CGI	100		x	eGFP-JunD, Mafk, NF-E2, ZBTB7A_(SC-34508)
chr1	17846746	17846815	69	-19549	ARHGEF10L		Intergenic	non-CGI	100		x	c-Myc, HA-E2F1, Pol2
chr1	18806517	18806854	337	-738	KLHDC7A		Proximal promoter	Shelf	100		x	ERalpha_a, GR
chr1	19217472	19218212	740	11451	ALDH4A1		Proximal promoter	non-CGI	100	AFE	x
chr1	19665070	19665184	114	26387	PQLC2		Downstream	CGI	100		x	CTCF, ELF1_(SC-631), HA-E2F1, KAP1, Rad21, TBP
chr1	21050467	21051448	981	-6641	KIF17		Gene body	non-CGI	100	CE	x	Pol2
chr1	23697258	23698143	885	-2822	ZNF436		Proximal promoter	Shore	80	A3SS, II, IR	x	BCL11A, CTCF, Egr-1, GR, JunD, p300, Rad21, RXRA, SP1, TCF12
chr1	23886730	23887816	1086	-988	ID3		Proximal promoter	Shore	75		x
chr1	24239771	24240069	298	-103	CNR2		Proximal promoter	non-CGI	100		x	NFKB, PAX5-N19, PU.1, TCF12
chr1	24307291	24307535	244	-460	SRSF10		Proximal promoter	Shore	100		x	CHD2_(N-1250), EBF, Egr-1, KAP1, NFKB, POU2F2, SP1, TAF1, TBP, TCF12
chr1	24469564	24469791	227	97	IL22RA1		Proximal promoter	non-CGI	100	CNE	x	HA-E2F1, HEY1, TAF1
chr1	24861604	24861872	268	-20829	C1orf130		Gene body	CGI	75	IR	x	E2F6, EBF
chr1	25257505	25258679	1174	-1322	RUNX3		Proximal promoter	CGI	90.9091		x	CTCF, Max
chr1	25291540	25291905	365	-34953	RUNX3		Proximal promoter	non-CGI	100		x	E2F6, Egr-1, Max, NFKB, Nrf1, POU2F2, SP1, TAF1, TBP, TCF12
chr1	26097918	26098214	296	-28601	SEPN1		Gene body	CGI	66.6667		x	KAP1
chr1	26145328	26146005	677	-730	FAM54B		Proximal promoter	Shore	100	AFE, CNE, II	x	AP-2alpha, Pol2
chr1	26197239	26198721	1482	-236	PAQR7		Proximal promoter	Shelf	80	CNE	x	CEBPB, HEY1, Pol2, STAT3
chr1	26346812	26347092	280	-1319	EXTL1		Proximal promoter	non-CGI	100	AFE	x	Egr-1, POU2F2
chr1	26527870	26527928	58	10780	CATSPER4		Gene body	non-CGI	100		x	c-Jun, c-Myc, CCNT2, CEBPB, CHD2_(N-1250), E2F4, eGFP-JunB, eGFP-JunD, Egr-1, ELF1_(SC-631), GABP, HDAC2_(SC-6296), HEY1, HMGN3, JunD, Max, NF-YB, PU.1, Rad21, SP2_(SC-643), TAL1_(SC-12984), USF-1
chr1	26644234	26645313	1079	363	CD52		Proximal promoter	non-CGI	100	AFE, CE	x	eGFP-GATA2, ELF1_(SC-631), GATA-1, GATA-2, NFKB, NRSF, USF-1, USF2, ZBTB7A_(SC-34508)
chr1	26871525	26872525	1000	-318	RPS6KA1		Proximal promoter	non-CGI	100	AFE, CE	x	ELF1_(SC-631), GATA-1, IRF4_(M-17), NFKB, PAX5-N19, Pbx3, POU2F2, PU.1, SP1, SRF, TAF1, TAL1_(SC-12984), TBP, Znf143_(16618-1-AP)
chr1	26880547	26881009	462	8435	RPS6KA1		Proximal promoter	non-CGI	100		x	GATA-1
chr1	27187994	27190639	2645	-316	SFN		Proximal promoter	Shore	64.2857	CNE	x	AP-2alpha, c-Jun, c-Myc, CEBPB, eGFP-FOS, eGFP-JunD, Egr-1, ELF1_(SC-631), FOSL1_(SC-183), FOSL2, GABP, GTF2F1_(RAP-74), HDAC2_(SC-6296), HEY1, IRF1, JunD, NRSF, Rad21, TAF1, USF-1, USF2, ZEB1_(SC-25388)
chr1	27287181	27287541	360	-32834	TRNP1		Proximal promoter	Shore	100
chr1	27675587	27676637	1050	7629	SYTL1		Gene body	CGI	75	A3SS, II, IR	x	HA-E2F1, RFX5_(N-494), RXRA, SP1, TR4, ZEB1_(SC-25388), ZNF263
chr1	27686768	27687695	927	6105	MAP3K6		Gene body	CGI	83.3333		x	HMGN3, IRF1, PAX5-N19, PU.1
chr1	27849102	27849295	193	-32521	WASF2		Intergenic	non-CGI	100		x	CTCF, SP1
chr1	27961563	27962037	474	-73	FGR		Proximal promoter	CGI	57.1429	AFE	x	Pol2
chr1	31158026	31158299	273	38269	MATN1		Intergenic	CGI	80		x	Pol2, Rad21, SP1, SREBP1, USF-1, USF2
chr1	32041052	32041940	888	-590	TINAGL1		Proximal promoter	non-CGI	100	CNE	x	AP-2alpha, AP-2gamma, ELF1_(SC-631), ERalpha_a, GABP, HEY1, p300, SP1, TBP
chr1	32408132	32409867	1735	-5012	PTP4A2		Distal promoter	Shore	66.6667	AFE	x	HEY1, NFKB, Pol2, TAF1, YY1
chr1	32715428	32716961	1533	-23517	LCK		Proximal promoter	Shelf	57.1429	AFE	x	BCL11A, ELF1_(SC-631), NFKB, PAX5-N19, POU2F2, PU.1, TAF1, TAF7_(SQ-8), TBP
chr1	33813321	33814006	685	27530	PHC2		Gene body	Shore	100	AFE, II	x	GATA-1, Pol2, TBP
chr1	35220251	35220839	588	-176	GJB5		Proximal promoter	non-CGI	100	CNE	x	Pol2, STAT1, STAT3
chr1	35350721	35351903	1182	19672	DLGAP3		Gene body	CGI	66.6667		x	Pol2, Rad21, YY1
chr1	36020018	36021674	1656	2191	KIAA0319L		Gene body	Shore	66.6667	A5SS, AFE, CE, II	x	BATF, Egr-1, GATA3_(SC-268), NRSF, p300
chr1	36042433	36043633	1200	4062	TFAP2E		Gene body	CGI	87.5		x	ELF1_(SC-631), PAX5-N19, Pol2, TAF1, YY1
chr1	36771714	36771844	130	17976	FAM176B		Proximal promoter	Shore	75		x	AP-2alpha, AP-2gamma, Egr-1
chr1	36785859	36788416	2557	2617	FAM176B		Gene body	CGI	60	II, IR	x	c-Myc, CCNT2, CHD2_(N-1250), E2F4, eGFP-JunD, Egr-1, HMGN3, IRF1, Mxi1_(bHLH), Nrf1, NRSF, TAF1, TBP, YY1, ZNF263
chr1	36947785	36948981	1196	532	CSF3R		Gene body	non-CGI	50	AFE	x	Egr-1, GATA-2, HEY1, Max, Pol2
chr1	38412519	38412744	225	97	INPP5B		Proximal promoter	non-CGI	100		x	ATF3, c-Myc, CEBPB, CTCF, eGFP-JunD, ELF1_(SC-631), ERalpha_a, ETS1, FOSL2, GABP, HDAC2_(SC-6296), HEY1, HMGN3, Ini1, IRF1, KAP1, Max, Mxi1_(bHLH), NFKB, POU2F2, PU.1, Sin3Ak-20, SIX5, SP1, TAF1, TBP, USF-1, USF1_(SC-8983), USF2, ZBTB7A_(SC-34508), Znf143
chr1	38599626	38600199	573	-87463	POU3F1		Intergenic	non-CGI	100
chr1	38757741	38757902	161	-245372	POU3F1		Intergenic	non-CGI	100			eGFP-JunD, HEY1, IRF1, TBP
chr1	39281613	39281887	274	43590	RRAGC		Intergenic	Shore	100		x	BCL3, BCLAF1_(M33-P5B11), Brg1, CCNT2, CHD2_(N-1250), CTCF, E2F4, EBF, eGFP-GATA2, eGFP-JunD, Egr-1, ELF1_(SC-631), GABP, GATA-1, GTF2F1_(RAP-74), HDAC2_(SC-6296), HMGN3, IRF1, KAP1, Nrf1, NRSF, p300, Pbx3, SETDB1, SMC3_(ab9263), SP1, STAT1, STAT2, TAF1,
chr1	39407387	39407851	464	-163	RHBDL2		Proximal promoter	non-CGI	100	AFE	x	ELF1_(SC-631), Pol2, TAF1
chr1	40105667	40105706	39	-339	HEYL		Proximal promoter	CGI	100		x	CCNT2, CTCFL_(SC-98982)
chr1	40769669	40769744	75	13274	COL9A2		Gene body	CGI	100
chr1	41283979	41284948	969	34780	KCNQ4		Gene body	CGI	80		x	PU.1
chr1	41849189	41849431	242	101034	EDN2		Intergenic	CGI	66.6667	CNE	x	Pbx3
chr1	41950237	41950817	580	-183	EDN2		Proximal promoter	non-CGI	100		x	AP-2gamma, c-Myc, CTCF, GR, Ini1, Pol2, Rad21, TBP
chr1	42384310	42385941	1631	-630	HIVEP3		Proximal promoter	Shore	100	AFE	x	CTCF, EBF, ELF1_(SC-631), NFKB, Pbx3, Rad21, RFX5_(N-494), SP1, TAF1, USF2, YY1
chr1	43422337	43423072	735	2142	SLC2A1		Gene body	Shore	100		x	ETS1, Pol2, Sin3Ak-20
chr1	43472972	43473840	868	-48559	SLC2A1		Intergenic	CGI	60			YY1
chr1	43750640	43751563	923	148	C1orf210		Proximal promoter	non-CGI	80	II	x	Egr-1, FOXA2_(SC-6554), HNF4G_(SC-6558), Pol2, Rad21, SP1, TAF1
chr1	43766206	43766752	546	-87	TIE1		Proximal promoter	Shelf	66.6667		x	c-Fos
chr1	43814169	43815465	1296	-9809	CDC20		Gene body	CGI	71.4286		x	CEBPB, CHD2_(N-1250), ELF1_(SC-631), GABP, HA-E2F1, HEY1, Ini1, MafF_(M8194), Nrf1, TBP, YY1
chr1	44445979	44446600	621	682	B4GALT2		Proximal promoter	Shore	100	AFE, II	x	CEBPB, Pol2, STAT3
chr1	44497537	44497694	157	-14619	SLC6A9		Proximal promoter	Shore	100		x	AP-2gamma, Pol2, TAF1
chr1	44703750	44704073	323	24787	DMAP1		Gene body	non-CGI	100	CE, MXE	x	CCNT2, Egr-1, ELF1_(SC-631), GABP, HDAC2_(SC-6296), HMGN3, KAP1, NANOG_(SC-33759), NF-YA, NF-YB, Rad21, SMC3_(ab9263), YY1
chr1	44726943	44727237	294	47965	DMAP1		Gene body	non-CGI	100	CE	x	ZNF263
chr1	45082704	45083278	574	57108	TMEM53		Gene body	CGI	85.7143		x	SUZ12
chr1	45189026	45191110	2084	-15422	KIF2C		Gene body	CGI	62.5	A3SS, AFE, CE, II, IR	x	c-Myc, Egr-1, Max, Pol2, ZBTB33
chr1	45285821	45286062	241	19906	PLK3		Gene body	non-CGI	100		x	BCLAF1_(M33-P5B11), E2F4, Egr-1, GTF2B, GTF2F1_(RAP-74), KAP1, NFKB, p300, PAX5-N19, POU2F2, Rad21, SP1, STAT1, TAF1, TBP, WHIP, ZBTB7A_(SC-34508), Znf143_(16618-1-AP)
chr1	46088486	46089804	1318	39485	NASP		Gene body	CGI	57.1429	A5SS, CE, II, IR	x
chr1	46645968	46646224	256	5347	TSPAN1		Gene body	non-CGI	100	AFE, CE	x	CTCFL_(SC-98982), Pol2, Rad21, RXRA, SMC3_(ab9263), STAT3
chr1	47656003	47656423	420	-442	PDZK1IP1		Proximal promoter	non-CGI	100		x	CEBPB, Pol2, STAT3
chr1	48449748	48450218	470	12579	LOC388630		Gene body	CGI	60		x	GABP
chr1	50884242	50885369	1127	4313	DMRTA2		Gene body	CGI	100	CNE	x	CTCF, TAF1
chr1	50886393	50888590	2197	1627	DMRTA2		Gene body	CGI	100		x	CTCF, Nrf1
chr1	54358862	54359880	1018	-490	DIO1		Proximal promoter	Shelf	60	A5SS, IR	x	FOXA2_(SC-6554), HEY1, Pol2, PU.1, SP1, TAF1, TBP
chr1	54562040	54562213	173	42853	TCEANC2		Gene body	non-CGI	100			CEBPB
chr1	54821853	54822503	650	49914	SSBP3		Gene body	CGI	57.1429	AFE	x	CCNT2, CTCF, eGFP-GATA2, FOXA2_(SC-6554), GATA-1, HEY1, HNF4A, HNF4G_(SC-6558), Mxi1_(bHLH), NFKB, PU.1, TAL1_(SC-12984)
chr1	54940382	54941170	788	-68684	SSBP3		Intergenic	CGI	50		x	Egr-1, GABP, p300, SP1, TCF12, YY1, ZBTB7A_(SC-34508)
chr1	55089182	55089372	190	-77	FAM151A		Proximal promoter	non-CGI	100	CNE	x
chr1	55246867	55247356	489	-16886	PARS2		Gene body	CGI	100		x	CEBPB, GABP
chr1	55271673	55271927	254	-4859	TTC22		Proximal promoter	CGI	100
chr1	57285156	57285466	310	-35132	C8A		Proximal promoter	non-CGI	100		x	CTCF, ERalpha_a, GR, YY1
chr1	59280290	59280841	551	-30781	JUN		Gene body	CGI	60		x	E2F1, E2F6, Egr-1, ELK4, HA-E2F1, Max
chr1	61518897	61520099	1202	-28036	NFIA		Intergenic	CGI	71.4286	AFE	x	CCNT2, CtBP2, CTCF, CTCFL_(SC-98982), Egr-1, GATA-1, HEY1, HMGN3, NRSF, Pol2, SUZ12
chr1	61546214	61547131	917	-861	NFIA		Proximal promoter	Shelf	66.6667	AFE	x
chr1	62107430	62107624	194	83568	TM2D1		Intergenic	non-CGI	100		x	CTCFL_(SC-98982), ELF1_(SC-631), Rad21, RXRA, SMC3_(ab9263), Znf143_(16618-1-AP)
chr1	65467980	65468017	37	-35812	JAK1		Intergenic	Shore	100	II
chr1	66999588	66999753	165	-154	SGIP1		Proximal promoter	Shore	100		x	GABP, GATA-1, GATA-2, Max, Pol2, TAL1_(SC-12984), USF-1, USF1_(SC-8983), USF2, YY1
chr1	67772896	67773044	148	-77	IL12RB2		Proximal promoter	Shore	100		x	GATA-2, SUZ12
chr1	79085586	79086197	611	-196	IFI44L		Proximal promoter	non-CGI	100	AFE	x	CEBPB, KAP1, NFKB, STAT1, STAT3, TAF1, TBP
chr1	82165095	82165326	231	-100871	LPHN2		Intergenic	non-CGI	100		x	FOXA1, GR, Pol2
chr1	87598069	87599262	1193	986	LOC339524		Gene body	CGI	50	CE, IR
chr1	87617142	87617350	208	19566	LOC339524		Gene body	CGI	75	ALE	x	BCL3, MafF_(M8194), MEF2A, MEF2C_(SC-13268), POU2F2, SP1, SRF
chr1	89663896	89664782	886	294	GBP4		Proximal promoter	non-CGI	87.5		x	BATF, BCL11A, EBF, IRF4_(M-17), MEF2A, NFKB, PU.1
chr1	91192798	91193193	395	-10202	BARHL2		Intergenic	CGI	66.6667
chr1	92946132	92947588	1456	4768	GFI1		Gene body	CGI	100		x	SUZ12
chr1	92952655	92953907	1252	-1653	GFI1		Proximal promoter	Shore	100		x	Mafk
chr1	94560697	94561088	391	25812	ABCA4		Gene body	non-CGI	100		x	CTCF
chr1	100110390	100111727	1337	-372	PALMD		Proximal promoter	non-CGI	100		x	GATA3_(SC-268), HEY1, TBP
chr1	103574469	103574532	63	-449	COL11A1		Proximal promoter	non-CGI	100		x	NANOG_(SC-33759), TAF1
chr1	111743020	111743271	251	-27135	CHI3L2		Proximal promoter	Shelf	100	AFE, CE, II	x	c-Fos, c-Myc, ELF1_(SC-631), Max, NF-E2, Pol2, POU2F2, PU.1, SP1, TBP, USF-1
chr1	112438690	112438797	107	93033	KCND3		Gene body	non-CGI	100
chr1	114414042	114414408	366	150	PTPN22		Proximal promoter	non-CGI	100	CE	x	BATF, BCL11A, BCLAF1_(M33-P5B11), c-Myc, E2F6, EBF, eGFP-JunD, FOSL1_(SC-183), IRF4_(M-17), Max, MEF2A, NFKB, POU2F2, Sin3Ak-20, SP1, TAF1, TBP, TCF12, Znf143_(16618-1-AP)
chr1	114429815	114430280	465	121	BCL2L15		Proximal promoter	non-CGI	100	CE, II, MXE	x
chr1	115238213	115238559	346	-147	AMPD1		Proximal promoter	non-CGI	100		x
chr1	116653093	116654415	1322	134635	SLC22A15		Proximal promoter	non-CGI	100		x	AP-2alpha, AP-2gamma, c-Myc, FOXA1, NFKB, SP1, USF-1
chr1	117214010	117214228	218	-3805	IGSF3		Proximal promoter	Shelf	100
chr1	117753591	117754304	713	-366	VTCN1		Proximal promoter	non-CGI	100		x	AP-2gamma, c-Myc, GATA3_(SC-268), p300, Pol2, TBP
chr1	119532352	119532925	573	-460	TBX15		Proximal promoter	Shore	100		x	c-Fos
chr1	120311542	120311653	111	-43	HMGCS2		Proximal promoter	non-CGI	100		x	c-Myc, FOXA2_(SC-6554), RXRA
chr1	145092330	145092576	246	-3954	SEC22B		Distal promoter	Shelf	66.6667		x	AP-2alpha, c-Fos, CTCF, EBF, GATA3_(SC-268), HA-E2F1, HDAC2_(SC-6296), HEY1, HMGN3, Ini1, p300, Pol2, PRDM1_(Val90), SP1, TAF1, YY1
chr1	147781600	147782558	958	-157610	NBPF11		Intergenic	Shore	55.5556
chr1	149908085	149909548	1463	-26	MTMR11		Proximal promoter	non-CGI	100	A5SS, II	x	CTCF, FOXA1, FOXA2_(SC-6554), HA-E2F1, JunD, NF-YB, STAT3, TBP, TCF4
chr1	150229443	150230345	902	-324	CA14		Proximal promoter	non-CGI	100		x	JunD, NRSF, Pol2, Sin3Ak-20, TBP, USF-1
chr1	151128310	151129844	1534	-28	TNFAIP8L2		Proximal promoter	non-CGI	85.7143	CNE	x	c-Myc, ELF1_(SC-631), Max, NFKB, PAX5-N19, Rad21, RFX5_(N-494), SMC3_(ab9263), Znf143_(16618-1-AP), ZNF263
chr1	151137274	151137676	402	895	LYSMD1		Proximal promoter	non-CGI	100	II	x	CEBPB, GATA3_(SC-268)
chr1	151345123	151345248	125	-22	SELENBP1		Proximal promoter	non-CGI	100	AFE	x	AP-2alpha, AP-2gamma, c-Myc, ELF1_(SC-631), FOXA2_(SC-6554), GATA3_(SC-268), GR, HEY1, HNF4G_(SC-6558), p300, RFX5_(N-494), SP1, TAF1, TBP, TCF4
chr1	151693199	151693503	304	-662	RIIAD1		Proximal promoter	Shore	100		x	FOXA1, GR, MEF2A, Pbx3
chr1	151810485	151811923	1438	-6856	RORC		Proximal promoter	CGI	80	CNE	x	Egr-1, TAF1, TCF12
chr1	152161237	152162025	788	-29927	RPTN		Intergenic	CGI	71.4286		x	CTCFL_(SC-98982), FOXA1, Pol2, Rad21, SMC3_(ab9263), USF1_(SC-8983), YY1, Znf143_(16618-1-AP)
chr1	152747472	152747562	90	-1331	LCE1F		Proximal promoter	non-CGI	100		x	CTCF
chr1	152758453	152758755	302	-149	LCE1E		Proximal promoter	non-CGI	100		x	CTCF, Pol2
chr1	152778580	152779584	1004	25	LCE1C		Proximal promoter	non-CGI	66.6667
chr1	152973720	152973957	237	-384	SPRR3		Proximal promoter	non-CGI	100		x
chr1	153362927	153363580	653	410	S100A8		Proximal promoter	non-CGI	60	AFE, IR	x	AP-2alpha, AP-2gamma, CEBPB, p300, Pol2, STAT3
chr1	153413641	153413940	299	-1288	S100A7L2		Proximal promoter	non-CGI	100			CTCF
chr1	153518384	153518476	92	-148	S100A4		Proximal promoter	non-CGI	100	AFE	x	EBF, TBP
chr1	153536278	153537369	1091	1482	S100A2		Gene body	non-CGI	100	A5SS, II	x
chr1	153538406	153539404	998	-599	S100A2		Proximal promoter	non-CGI	100	AFE	x	BAF170, BCLAF1_(M33-P5B11), BRCA1_(C-1863), c-Fos, CCNT2, CEBPB, CHD2_(N-1250), eGFP-FOS, eGFP-JunD, FOXA1, GABP, GATA-1, GTF2F1_(RAP-74), HEY1, HMGN3, JunD, Max, NRSF, Rad21, RFX5_(N-494), SMC3_(ab9263), STAT3, TAF1, TAF7_(SQ-8), TAL1_(SC-12984), TBP, TC
chr1	153581494	153581793	299	3870	S100A16		Gene body	non-CGI	100	AFE, II	x	BAF155, c-Fos, c-Jun, ELK4, FOSL2, GABP, GATA-2, GATA3_(SC-268), GR, GTF2F1_(RAP-74), HA-E2F1, HEY1, Ini1, IRF1, JunD, Pbx3, RXRA, Sin3Ak-20, STAT3, YY1
chr1	153584920	153586108	1188	0	S100A16		Proximal promoter	non-CGI	66.6667	AFE	x
chr1	153588782	153589781	999	-474	S100A14		Proximal promoter	non-CGI	100	AFE, CE	x	c-Myc, CEBPB, Ini1, Mxi1_(bHLH), TBP
chr1	153746211	153747609	1398	-858	SLC27A3		Proximal promoter	Shore	85.7143	IR	x	Egr-1, STAT3
chr1	153762201	153762434	233	14550	SLC27A3		Intergenic	non-CGI	100		x	GABP, Pol2, ZNF263
chr1	154376344	154377403	1059	-795	IL6R		Proximal promoter	Shore	100	CNE	x	AP-2gamma, Max
chr1	154519846	154520187	341	11103	UBE2Q1		Gene body	non-CGI	100	II, IR
chr1	154528842	154529936	1094	1731	UBE2Q1		Gene body	Shore	100		x
chr1	154942910	154943932	1022	-198	SHC1		Proximal promoter	Shelf	100	A3SS, CE	x	c-Fos, FOSL2, FOXA1, FOXA2_(SC-6554), GATA-2, GR, GTF2B, JunD, Mafk, NRSF, STAT3, TAF1, TBP, ZBTB7A_(SC-34508)
chr1	155007166	155007323	157	963	DCST1		Proximal promoter	non-CGI	100	CE	x	CTCF, GR
chr1	155103569	155104050	481	3461	EFNA1		Gene body	Shelf	100		x	GR
chr1	155290535	155290961	426	108	RUSC1		Proximal promoter	CGI	66.6667	CE	x	BCL3, CCNT2, ELF1_(SC-631), HMGN3, Ini1, IRF1, Nrf1, SP1
chr1	156030809	156031182	373	30	RAB25		Proximal promoter	non-CGI	100		x	c-Jun, c-Myc, JunD, p300, SP1, TAF1
chr1	156122709	156123500	791	-217	SEMA4A		Proximal promoter	non-CGI	100	AFE, CE	x	ERalpha_a, GR, Pol2
chr1	156211409	156211801	392	-346	BGLAP		Proximal promoter	Shelf	100	CE, IR	x	Pol2
chr1	156217178	156218009	831	198	PAQR6		Proximal promoter	Shelf	60	A3SS, CE, II	x	GR, ZNF263
chr1	156357839	156357905	66	18869	RHBG		Downstream	Shore	100		x
chr1	156863129	156864023	894	53	PEAR1		Proximal promoter	Shore	80	CE	x	GATA-2, NRSF
chr1	156877970	156878573	603	14749	PEAR1		Gene body	CGI	100	IR
chr1	159046773	159047034	261	-257	AIM2		Proximal promoter	non-CGI	100	CE	x	BCL11A, c-Jun, CCNT2, eGFP-FOS, eGFP-GATA2, eGFP-JunB, eGFP-JunD, FOSL1_(SC-183), GATA-2, HDAC2_(SC-6296), HEY1, IRF1, IRF4_(M-17), MEF2A, NFKB, PAX5-N19, Pol2, SIX5, STAT1, STAT2, STAT3
chr1	159796434	159796658	224	67	SLAMF8		Proximal promoter	non-CGI	100	AFE	x	c-Myc, Max, NFKB
chr1	159825595	159825761	166	6769	VSIG8		Proximal promoter	Shore	100	CNE
chr1	159869960	159870731	771	-440	CCDC19		Proximal promoter	CGI	71.4286		x	c-Myc, Egr-1, ELF1_(SC-631), ERalpha_a, HA-E2F1, IRF1, Mxi1_(bHLH), Pol2, SP1, TAF1
chr1	159915970	159916472	502	-835	IGSF9		Proximal promoter	Shore	100		x	c-Myc, FOXA1, GATA3_(SC-268), GR, HA-E2F1, p300, Pol2, SP1
chr1	160159453	160159672	219	-722	CASQ1		Proximal promoter	non-CGI	100		x	c-Jun
chr1	160368823	160369869	1046	-1018	VANGL2		Proximal promoter	Shore	75		x	eGFP-JunD, MafF_(M8194)
chr1	160616870	160617356	486	-32	SLAMF1		Proximal promoter	non-CGI	100		x	ELF1_(SC-631), NFKB, Pbx3, POU2F2, PU.1, Rad21, SP1, TAF1, TBP, TCF12, ZEB1_(SC-25388)
chr1	160681404	160682655	1251	-445	CD48		Proximal promoter	non-CGI	100		x	BCL3, IRF4_(M-17), POU2F2, PU.1, SRF, TCF12, YY1, ZBTB33
chr1	161039681	161040044	363	-103	ARHGAP30		Proximal promoter	non-CGI	100		x	BCLAF1_(M33-P5B11), c-Myc, CHD2_(N-1250), Egr-1, ELF1_(SC-631), ETS1, GABP, Max, MEF2A, NFKB, POU2F2, PU.1, SIX5, SP1, SRF, TAF1, TBP, TCF12, ZEB1_(SC-25388)
chr1	161059267	161060000	733	-249	PVRL4		Proximal promoter	non-CGI	100	IR	x	c-Myc, FOXA1, GATA3_(SC-268), p300, Pol2
chr1	161088957	161089118	161	-1172	PFDN2		Proximal promoter	Shore	100	IR	x	CTCF, YY1
chr1	161168145	161169007	862	269	ADAMTS4		Proximal promoter	Shelf	100	AFE	x	AP-2alpha, AP-2gamma, Rad21, STAT3
chr1	161171383	161171819	436	-336	NDUFS2		Proximal promoter	Shore	60		x	c-Fos, c-Jun, CEBPB, ELF1_(SC-631), GATA-1, GATA-2, Pol2, STAT3
chr1	161183820	161185092	1272	-631	FCER1G		Proximal promoter	non-CGI	100	IR	x	Max
chr1	164681267	164682021	754	153047	PBX1		Gene body	non-CGI	100	AFE, ALE, CE	x	c-Jun, CCNT2, eGFP-GATA2, eGFP-HDAC8, eGFP-JunB, ETS1, FOSL1_(SC-183), GABP, GATA-1, HMGN3, Max, Mxi1_(bHLH), NRSF, PU.1, SIRT6, TAF1, TAL1_(SC-12984), USF-1
chr1	165326269	165327005	736	-1159	LMX1A		Proximal promoter	CGI	50		x	NRSF, SUZ12
chr1	167487295	167487762	467	318	CD247		Proximal promoter	non-CGI	75		x
chr1	167598521	167599124	603	-75767	CREG1		Proximal promoter	Shore	100	CNE	x	CHD2_(N-1250), eGFP-GATA2, Pol2
chr1	167682648	167683013	365	-8356	MPZL1		Distal promoter	Shore	100		x	Max, Sin3Ak-20, USF-1
chr1	169599558	169600704	1146	-754	SELP		Proximal promoter	non-CGI	100		x
chr1	170628856	170630397	1541	-3686	PRRX1		Distal promoter	Shore	100		x	Rad21
chr1	170634330	170634931	601	1318	PRRX1		Gene body	Shore	100		x	PU.1
chr1	171154475	171154802	327	251	FMO2		Proximal promoter	non-CGI	100	AFE, CE	x
chr1	171226702	171227787	1085	9582	FMO1		Gene body	non-CGI	100	AFE, CE, II	x
chr1	173176362	173176523	161	28	TNFSF4		Proximal promoter	non-CGI	100	AFE	x	EBF, MEF2A, NFKB, TBP
chr1	174843754	174843971	217	-125029	CACYBP		Proximal promoter	non-CGI	100	AFE, CE	x	FOXA1, PU.1, Sin3Ak-20
chr1	178310534	178310650	116	-171620	C1orf49		Proximal promoter	non-CGI	100		x	FOXA1, GATA3_(SC-268), GR, p300, SP1, STAT3, TAF1, TAF7_(SQ-8), TBP
chr1	179545425	179545790	365	-524	NPHS2		Proximal promoter	Shore	100	CNE		CEBPB
chr1	183154778	183155056	278	-257	LAMC2		Proximal promoter	non-CGI	100		x
chr1	197745025	197745238	213	-509	DENND1B		Proximal promoter	Shore	100		x	Egr-1, HDAC2_(SC-6296), JunD, Max, Mxi1_(bHLH), Sin3Ak-20, TCF12
chr1	200007403	200007863	460	10863	NR5A2		Gene body	Shore	100	AFE, CE, MXE	x	CEBPB, Max, SUZ12, USF-1, USF2
chr1	200272112	200272215	103	89508	FAM58BP		Intergenic	Shore	100		x	CTCF
chr1	200863686	200864307	621	21831	GPR25		Proximal promoter	Shelf	100	AFE, II		Pol2, Rad21
chr1	201618284	201619900	1616	1642	NAV1		Gene body	CGI	85.7143		x	CTCF, E2F6, GATA-2, HA-E2F1, ZBTB7A_(SC-34508)
chr1	201708500	201708558	58	-89759	IPO9		Proximal promoter	Shore	100	AFE, ALE	x	Pol2
chr1	201979128	201979938	810	-157	ELF3		Proximal promoter	non-CGI	100	CE, II, IR	x	CTCF, ELK4, ERalpha_a, FOSL2, FOXA1, GATA3_(SC-268), GTF2F1_(RAP-74), HEY1, NFKB, POU2F2, Rad21, RFX5_(N-494), Sin3Ak-20, SIX5, SMC3_(ab9263), SP1, STAT1, STAT3, TAF1, TAF7_(SQ-8), TBP, TCF12, USF-1
chr1	202128682	202131184	2502	783	PTPN7		Proximal promoter	non-CGI	100	A3SS, AFE, CE, II, MXE	x	CCNT2, CHD2_(N-1250), eGFP-GATA2, eGFP-JunD, GATA-1, GTF2F1_(RAP-74), NF-YB, PAX5-N19, Pbx3, Sin3Ak-20, SP1
chr1	203044677	203045044	367	10516	MYOG		Gene body	CGI	75	IR
chr1	203199023	203199912	889	-608	CHIT1		Proximal promoter	non-CGI	100	CE
chr1	203444518	203444945	427	-151	PRELP		Proximal promoter	non-CGI	100		x	c-Myc, GATA3_(SC-268), Rad21, TAF1
chr1	203643084	203644735	1651	47995	ATP2B4		Gene body	non-CGI	100		x	BAF155, ETS1, Pol2, ZNF263, ZNF274
chr1	203734256	203734505	249	97	LAX1		Proximal promoter	non-CGI	100	AFE	x	EBF, NFKB, POU2F2, SP1, TAF1, TBP
chr1	203829481	203830200	719	-899	SNRPE		Proximal promoter	Shore	100		x	GR, Pol2, STAT3, TBP
chr1	204329158	204329775	617	51477	PPP1R15B		Proximal promoter	non-CGI	100		x	CTCF, GATA-2, Rad21, SMC3_(ab9263)
chr1	205181237	205181581	344	-682	DSTYK		Proximal promoter	Shore	100		x
chr1	205326059	205326437	378	-35365	NUAK2		Proximal promoter	non-CGI	100		x	Egr-1, PAX5-N19
chr1	205342340	205343134	794	48477	LEMD1		Proximal promoter	non-CGI	66.6667		x
chr1	205602036	205603040	1004	47092	SLC45A3		Proximal promoter	Shore	100		x	MEF2A, STAT3
chr1	206643301	206643377	76	-247	IKBKE		Proximal promoter	non-CGI	100		x	Pol2
chr1	206729034	206730120	1086	48698	RASSF5		Proximal promoter	Shore	100		x	BATF, BHLHE40, Egr-1, FOSL2, FOXA2_(SC-6554), IRF4_(M-17), NFKB, NRSF, p300, TAL1_(SC-12984), TCF4, USF-1
chr1	206945924	206946187	263	-217	IL10		Proximal promoter	non-CGI	100		x	MafF_(M8194)
chr1	207038584	207039302	718	-211	IL20		Proximal promoter	non-CGI	100		x	AP-2alpha, AP-2gamma, ERalpha_a, HA-E2F1, STAT1, STAT3
chr1	207095153	207096773	1620	-585	FAIM3		Proximal promoter	non-CGI	100	CE, II	x	CHD2_(N-1250), CTCF, HNF4A, MEF2A, PAX5-N19, POU2F2, PU.1, TBP, TCF12, ZEB1_(SC-25388)
chr1	208083913	208084071	158	691	CD34		Gene body	Shore	100
chr1	208084942	208085455	513	-516	CD34		Proximal promoter	Shore	100			GATA-2
chr1	209527491	209527581	90	-229509	CAMK1G		Intergenic	non-CGI	100			AP-2alpha, AP-2gamma, GATA-2, GATA3_(SC-268), p300
chr1	209600926	209602955	2029	-155104	CAMK1G		Proximal promoter	non-CGI	83.3333	AFE, CE, IR, MXE	x	FOXA1, GATA3_(SC-268), HA-E2F1, p300, Pol2, PU.1, STAT3, TAF1, TAL1_(SC-12984)
chr1	209604378	209605749	1371	-151981	CAMK1G		Proximal promoter	non-CGI	100	ALE, CE, II, IR, MXE	x	Pol2, STAT3
chr1	209825672	209826863	1191	-448	LAMB3		Proximal promoter	non-CGI	100	AFE	x	AP-2gamma, CTCF, Max, TBP, ZEB1_(SC-25388)
chr1	209928895	209930127	1232	117	TRAF3IP3		Proximal promoter	non-CGI	83.3333	AFE, CE	x	BCL11A, EBF, POU2F2, PU.1, SP1, SRF, TAF1, TBP, TCF12
chr1	210501368	210501634	266	-95	HHAT		Proximal promoter	Shore	100	AFE	x	GATA-2, USF-1, USF1_(SC-8983)
chr1	212588580	212589072	492	-559	TMEM206		Proximal promoter	Shore	100		x	TCF12, ZBTB7A_(SC-34508)
chr1	212688916	212688997	81	82728	NENF		Intergenic	Shore	100		x
chr1	214151615	214153036	1421	-9534	PROX1		Distal promoter	Shore	100
chr1	214154085	214154936	851	-7349	PROX1		Distal promoter	Shore	100
chr1	214157414	214158373	959	-3966	PROX1		Distal promoter	Shore	100		x	c-Myc, FOXA1, GATA-2, GATA3_(SC-268), KAP1
chr1	215178601	215179216	615	-77651	KCNK2		Proximal promoter	non-CGI	100	AFE	x	GATA-2, p300, Rad21
chr1	217309970	217310572	602	-413457	ESRRG		Gene body	Shore	100	AFE, CE	x	CtBP2
chr1	220959586	220959931	345	-280	MARC1		Proximal promoter	Shore	100		x	CTCF
chr1	221055545	221055964	419	3012	HLX		Gene body	CGI	80	IR	x	FOXA1, Rad21, SUZ12
chr1	221057558	221058198	640	5135	HLX		Gene body	CGI	66.6667			SUZ12
chr1	221068171	221069699	1528	16192	HLX		Intergenic	CGI	55.5556		x	KAP1
chr1	222909660	222910534	874	24191	BROX		Proximal promoter	non-CGI	100		x	HDAC2_(SC-6296), RXRA
chr1	223936508	223937196	688	36733	CAPN2		Gene body	CGI	83.3333		x	CCNT2, E2F6, HMGN3, PAX5-N19, Pol2, Rad21, SMC3_(ab9263), Znf143_(16618-1-AP)
chr1	226187852	226188006	154	-58846	LEFTY2		Proximal promoter	Shore	100		x	Pol2, POU2F2, TBP
chr1	227015418	227015727	309	-42700	PSEN2		Intergenic	non-CGI	100		x	ZBTB7A_(SC-34508)
chr1	228075423	228075749	326	60090	WNT9A		Intergenic	CGI	100		x	Nrf1
chr1	228193237	228193587	350	-1311	WNT3A		Proximal promoter	Shore	100		x	SUZ12
chr1	228337181	228337379	198	-135	GJC2		Proximal promoter	non-CGI	100		x	AP-2gamma, Egr-1, ELF1_(SC-631), ETS1, GABP, HEY1, ZNF263
chr1	228345324	228346347	1023	-7593	IBA57		Gene body	CGI	85.7143	CNE
chr1	228394509	228394607	98	-1303	OBSCN		Proximal promoter	non-CGI	100	CE
chr1	228463260	228464049	789	67794	OBSCN		Gene body	CGI	100		x	Egr-1, HEY1, TAF1, ZBTB7A_(SC-34508), ZNF263
chr1	228566080	228566824	744	28065	TRIM11		Gene body	CGI	66.6667		x	c-Myc, CHD2_(N-1250), CtBP2, HA-E2F1, Rad21, TCF12, USF-1, USF1_(SC-8983), ZBTB7A_(SC-34508), ZNF263
chr1	231155632	231155983	351	40985	ARV1		Proximal promoter	non-CGI	100	CNE	x	CTCF, STAT3
chr1	233085132	233085383	251	-1112	NTPCR		Proximal promoter	Shore	100
chr1	234350834	234350988	154	-158518	C1orf31		Gene body	Shore	100	CNE	x	FOXA1
chr1	234667461	234667549	88	-52656	TARBP1		Proximal promoter	non-CGI	100		x
chr1	235099089	235099151	62	193136	TOMM20		Intergenic	non-CGI	100	CE	x	BATF, BCL11A, BCL3, c-Myc, CEBPB, CHD2_(N-1250), E2F6, eGFP-JunD, ELF1_(SC-631), ERalpha_a, FOXA1, FOXA2_(SC-6554), HA-E2F1, HEY1, IRF4_(M-17), Max, MEF2A, MEF2C_(SC-13268), NFKB, p300, Pol2, POU2F2, PU.1, RXRA, Sin3Ak-20, SMC3_(ab9263), SP1, TAF1, TBP, T
chr1	235814339	235814814	475	-523	GNG4		Proximal promoter	CGI	80		x	BHLHE40, c-Myc, FOSL2, FOXA2_(SC-6554), HDAC2_(SC-6296), HEY1, HNF4G_(SC-6558), p300, Sin3Ak-20, SP1, TAF1, TBP, TCF12, TCF4, USF-1
chr1	236686564	236686671	107	-121	LGALS8		Proximal promoter	Shore	100	AFE, CE, MXE	x	HDAC2_(SC-6296), NRSF
chr1	241912510	241912768	258	-98854	EXO1		Gene body	non-CGI	100	II	x	AP-2alpha, AP-2gamma, Max, STAT3
chr1	243637838	243638141	303	218683	SDCCAG8		Gene body	CGI	100		x
chr1	244094869	244094935	66	-88318	AKT3		Gene body	CGI	100		x
chr1	245254391	245255197	806	-63493	KIF26B		Gene body	non-CGI	100	ALE, II	x	c-Jun, FOXA2_(SC-6554), GABP, GATA-2, Ini1, JunD, KAP1, Mafk, Max, STAT3, TCF4
chr1	246958421	246959150	729	71408	SCCPDH		Downstream	non-CGI	100		x	AP-2alpha, AP-2gamma, RFX5_(N-494), USF2
chr1	247275735	247275998	263	-8193	ZNF669		Proximal promoter	Shore	75
chr1	247496053	247496575	522	-1269	ZNF496		Proximal promoter	Shore	75		x	Pol2, PU.1, STAT3
chr1	247579131	247581417	2286	816	NLRP3		Proximal promoter	non-CGI	100	II, IR	x	Pol2, PU.1, TBP
chr1	247611842	247611931	89	3397	OR2B11		Gene body	Shelf	100		x	CTCF, GABP, Rad21, TBP
chr1	247711595	247712591	996	-14952	OR2C3		Proximal promoter	non-CGI	100	A3SS, AFE, CE, II, MXE	x	CCNT2, eGFP-GATA2, GATA-1, GATA-2, PU.1, TAL1_(SC-12984)
chr1	248903100	248903325	225	-62	LOC646627		Proximal promoter	non-CGI	100		x
chr2	47452	47716	264	-996	FAM110C		Proximal promoter	Shore	100		x
chr2	193256	193509	253	-71486	ACP1		Intergenic	non-CGI	66.6667		x
chr2	287148	287395	247	1036	FAM150B		Gene body	CGI	66.6667	AFE	x
chr2	430882	430929	47	-142598	FAM150B		Intergenic	Shelf	100
chr2	662396	662887	491	14797	TMEM18		Intergenic	Shore	100		x	CTCFL_(SC-98982), Pol2, Rad21, SMC3_(ab9263)
chr2	794646	794763	117	-117266	TMEM18		Gene body	non-CGI	100		x
chr2	1565727	1566094	367	148678	TPO		Intergenic	non-CGI	100		x
chr2	1656557	1658233	1676	90896	PXDN		Gene body	non-CGI	80	CE, IR	x	Pol2, STAT3
chr2	1796076	1796228	152	-47861	PXDN		Gene body	non-CGI	100	II	x	AP-2alpha, AP-2gamma, c-Myc, CEBPB, CTCF, E2F6, GTF2F1_(RAP-74), Max, Pol2, Rad21, ZNF263
chr2	1820315	1821101	786	-72417	PXDN		Gene body	non-CGI	100		x
chr2	2964849	2965744	895	-418149	TRAPPC12		Intergenic	non-CGI	100			ERalpha_a, GR
chr2	3683030	3683283	253	-22629	ALLC		Gene body	CGI	100	CE, MXE
chr2	3826610	3826782	172	120910	ALLC		Intergenic	non-CGI	100		x
chr2	4600947	4601053	106	895214	ALLC		Intergenic	non-CGI	100
chr2	6072744	6072981	237	240064	SOX11		Proximal promoter	non-CGI	100		x	CTCF, Rad21
chr2	6910518	6910631	113	95361	CMPK2		Proximal promoter	non-CGI	100
chr2	7171963	7172097	134	114507	RNF144A		Gene body	Shore	100		x	CEBPB, FOXA2_(SC-6554), GATA3_(SC-268), HDAC2_(SC-6296), JunD, p300, Pol2, Rad21, RXRA, SP1, STAT3, TCF4
chr2	7597165	7597305	140	539712	RNF144A		Intergenic	non-CGI	100
chr2	8683945	8684126	181	-138077	ID2		Intergenic	non-CGI	100	CNE	x	BCL11A, BCL3, ELF1_(SC-631), ETS1, GATA-1, NFKB, p300, PU.1, Rad21, RXRA, SP1, STAT3, TBP, TCF12
chr2	8685621	8686087	466	-136259	ID2		Intergenic	non-CGI	100		x	EBF, GATA-1, HEY1, POU2F2, PU.1, TAF7_(SQ-8)
chr2	8823649	8823756	107	1590	ID2		Gene body	Shore	100		x	CEBPB, GATA-1, GATA-2, HA-E2F1, HEY1, p300, Pol2, Sin3Ak-20, ZNF263
chr2	8833307	8833332	25	11207	ID2		Intergenic	non-CGI	100		x
chr2	9459065	9459386	321	104417	ITGB1BP1		Gene body	CGI	80		x
chr2	10302391	10302462	71	39732	RRM2		Gene body	non-CGI	100		x	BCL3, Egr-1, Pbx3
chr2	10471301	10472214	913	28718	HPCAL1		Gene body	non-CGI	100		x	CTCF, E2F6, eGFP-JunD, Egr-1, ELF1_(SC-631), GR, Pol2, PU.1, RFX5_(N-494), ZNF263
chr2	10637974	10638113	139	-49591	ODC1		Intergenic	non-CGI	100		x	BAF155, BAF170, c-Fos, c-Jun, c-Myc, CCNT2, CEBPB, eGFP-FOS, eGFP-JunB, eGFP-JunD, Egr-1, ETS1, FOSL1_(SC-183), FOSL2, GABP, HA-E2F1, HMGN3, JunD, Max, Mxi1_(bHLH), Pol2, SMC3_(ab9263), TCF4
chr2	10666585	10666713	128	-78196	ODC1		Intergenic	CGI	100
chr2	10687962	10688317	355	-99687	ODC1		Intergenic	non-CGI	100		x	USF-1, USF2
chr2	11515031	11515164	133	-30387	ROCK2		Intergenic	non-CGI	100		x	AP-2gamma, GR, Max, STAT3
chr2	11885266	11886253	987	-980	LPIN1		Proximal promoter	Shore	75	A3SS, CE, CNE, II	x	CTCF, eGFP-GATA2, eGFP-JunD, Egr-1, ELF1_(SC-631), Rad21, SMC3_(ab9263), YY1, ZBTB7A_(SC-34508)
chr2	15948462	15948683	221	-132110	MYCN		Intergenic	non-CGI	100		x
chr2	17996994	17997779	785	-399	MSGN1		Proximal promoter	non-CGI	100	CNE	x	EBF, MEF2A, NFKB, Pol2, RFX5_(N-494)
chr2	19551398	19551789	391	6778	OSR1		Gene body	CGI	66.6667		x	SUZ12
chr2	20647987	20649480	1493	1899	RHOB		Gene body	Shore	50	CNE	x	TAF1, TBP, ZNF263
chr2	23747197	23749277	2080	401699	ATAD2B		Gene body	CGI	50	CNE	x
chr2	23840537	23840763	226	309286	ATAD2B		Gene body	non-CGI	100		x	CTCF
chr2	24397787	24398859	1072	-52172	PFN4		Proximal promoter	CGI	55.5556	CNE	x	CTCF
chr2	25499619	25500416	797	64756	DNMT3A		Gene body	CGI	80		x	CTCF, EBF, Egr-1, ELF1_(SC-631), NFKB, Pol2, SMC3_(ab9263), SRF, TCF12, YY1, ZBTB7A_(SC-34508)
chr2	25585619	25585669	50	-20870	DNMT3A		Intergenic	non-CGI	100		x	BATF, BCL11A, BCL3, CHD2_(N-1250), ELF1_(SC-631), IRF4_(M-17), NFKB, p300, POU2F2, PU.1, TAF1, TBP, TCF12, YY1
chr2	26407567	26408167	600	59727	HADHA		Gene body	CGI	100	CE	x	BCLAF1_(M33-P5B11), c-Myc, CCNT2, CTCFL_(SC-98982), E2F4, ETS1, HDAC2_(SC-6296), HEY1, HMGN3, Max, PAX5-N19, PU.1, Rad21, SMC3_(ab9263), TAF1, TBP, ZBTB7A_(SC-34508), Znf143_(16618-1-AP)
chr2	27530884	27531360	476	8	UCN		Proximal promoter	CGI	100	CNE	x	CtBP2
chr2	27665306	27665711	405	276	KRTCAP3		Proximal promoter	CGI	80	AFE, CE, IR	x	c-Myc, Max, Rad21, TAF1, TAF7_(SQ-8), USF-1, USF2
chr2	27719501	27720122	621	106	GCKR		Proximal promoter	Shore	100		x	c-Fos, FOSL2, GATA-1, HDAC2_(SC-6296), HEY1, HNF4G_(SC-6558), p300, PU.1, RXRA, Sin3Ak-20, SP1, TBP
chr2	29204117	29204695	578	242	FAM179A		Proximal promoter	non-CGI	75	AFE	x	RFX5_(N-494)
chr2	30371484	30372795	1311	2390	YPEL5		Gene body	Shore	100	CE, II	x	AP-2gamma, GATA3_(SC-268), HDAC2_(SC-6296), HNF4A, HNF4G_(SC-6558), Mafk, Pol2, TAF1, USF2
chr2	31031702	31031755	53	-1418	CAPN13		Proximal promoter	non-CGI	100
chr2	31454631	31455890	1259	-1619	EHD3		Proximal promoter	Shore	66.6667
chr2	33359198	33359688	490	187074	LTBP1		Proximal promoter	non-CGI	100		x	CTCF, GR, p300, Pol2, Rad21, STAT3
chr2	38742622	38742843	221	87445	HNRPLL		Intergenic	non-CGI	100		x	eGFP-JunD, ELF1_(SC-631), FOXA1, GABP, GATA-1, HA-E2F1, HEY1, KAP1, MafF_(M8194), NF-E2, Nrf1, NRSF, PU.1, STAT3, TAF1, TBP, YY1
chr2	42794680	42795486	806	-588	MTA3		Proximal promoter	Shore	100	AFE	x	BCL11A, CtBP2, EBF, FOXA1, HDAC2_(SC-6296), HEY1, NANOG_(SC-33759), NFKB, Pol2, POU2F2, ZEB1_(SC-25388)
chr2	43188839	43188940	101	-169139	HAAO		Intergenic	non-CGI	100		x	c-Jun, Max
chr2	43398079	43398271	192	55570	ZFP36L2		Intergenic	CGI	100
chr2	45028225	45028269	44	-140790	SIX3		Intergenic	Shore	100
chr2	45158117	45159972	1855	-9992	SIX3		Distal promoter	Shore	55.5556		x	USF-1
chr2	45170322	45170979	657	1614	SIX3		Gene body	CGI	100		x	SUZ12
chr2	45172972	45173548	576	4223	SIX3		Downstream	Shore	66.6667	CNE	x
chr2	45232417	45233773	1356	3447	SIX2		Gene body	Shore	85.7143	CNE
chr2	45235241	45235512	271	1165	SIX2		Gene body	Shore	66.6667		x	SUZ12
chr2	45237781	45240373	2592	-2535	SIX2		Distal promoter	Shore	50	CNE	x
chr2	45397874	45398381	507	-161586	SIX2		Downstream	CGI	50		x	MafF_(M8194), RFX5_(N-494)
chr2	47597118	47597331	213	938	EPCAM		Gene body	CGI	66.6667	II	x	AP-2gamma, ERalpha_a, GABP, GR, HA-E2F1, HEY1, Ini1, TAF1, TCF12
chr2	49382159	49382401	242	-614	FSHR		Proximal promoter	non-CGI	100		x
chr2	50201413	50201511	98	-819796	FSHR		Gene body	non-CGI	100	AFE	x
chr2	51056822	51057548	726	202489	NRXN1		Gene body	non-CGI	100	CE, MXE
chr2	54086854	54087343	489	71	GPR75-ASB3		Proximal promoter	CGI	90.9091	AFE, CE, CNE	x	BCL3, Pol2, TAF1
chr2	63279495	63286355	6860	4988	OTX1		Gene body	Shore	47.3684	A3SS, II	x	CtBP2, Max, NANOG_(SC-33759), NRSF, TBP, YY1
chr2	64836235	64837018	783	44419	SERTAD2		Gene body	CGI	75		x	CCNT2, Egr-1, HMGN3, TAF1, TBP
chr2	65593761	65594890	1129	65330	SPRED2		Proximal promoter	non-CGI	100	AFE	x	AP-2alpha, AP-2gamma, BAF155, BATF, c-Fos, c-Jun, eGFP-FOS, eGFP-JunB, eGFP-JunD, FOSL1_(SC-183), FOSL2, GATA-2, HDAC2_(SC-6296), JunD, Mafk, Mxi1_(bHLH), RFX5_(N-494), STAT1, TCF4, YY1
chr2	66664798	66668012	3214	3873	MEIS1		Gene body	non-CGI	72.2222	AFE, CE, II	x	YY1
chr2	66671478	66673985	2507	10200	MEIS1		Gene body	CGI	54.5455	AFE	x	CTCF, Rad21
chr2	66809780	66810606	826	147661	MEIS1		Intergenic	Shore	100		x	CTCF
chr2	68592345	68592737	392	219	PLEK		Proximal promoter	non-CGI	100		x	ELF1_(SC-631), Max, NFKB, POU2F2, PU.1, TAF1, TBP, YY1
chr2	69001665	69002378	713	40109	ARHGAP25		Proximal promoter	non-CGI	100	ALE, CE, II	x	BATF, BCL11A, c-Myc, CCNT2, eGFP-JunD, ELF1_(SC-631), GABP, HMGN3, MEF2A, NFKB, PAX5-N19, PU.1, TAF1, TBP, TCF12, ZBTB7A_(SC-34508)
chr2	69665094	69665232	138	-403	NFU1		Proximal promoter	Shore	100		x
chr2	70188531	70189092	561	585	ASPRV1		Gene body	CGI	75	CNE
chr2	71132250	71133854	1604	5332	VAX2		Gene body	Shore	80		x	SUZ12
chr2	71211981	71212157	176	9932	TEX261		Gene body	non-CGI	100		x	CTCFL_(SC-98982), E2F6, EBF, ELF1_(SC-631), Max, Nrf1, PAX5-N19, Rad21, Sin3Ak-20, SMC3_(ab9263), TCF4, YY1, ZBTB33, ZEB1_(SC-25388), Znf143_(16618-1-AP)
chr2	71787431	71788134	703	93951	DYSF		Gene body	CGI	85.7143		x
chr2	73495839	73496203	364	827	FBXO41		Gene body	CGI	66.6667	A5SS	x	AP-2gamma, E2F6, HA-E2F1, Max, Pol2, TAF1
chr2	73869966	73870653	687	-773	NAT8		Proximal promoter	non-CGI	100		x	ELF1_(SC-631), FOSL2, FOXA2_(SC-6554), GABP, HDAC2_(SC-6296), HNF4G_(SC-6558), p300, RXRA, Sin3Ak-20, SP1, TR4
chr2	73871849	73871942	93	-2359	NAT8		Proximal promoter	non-CGI	100
chr2	74153086	74153317	231	-751	DGUOK		Proximal promoter	Shore	100		x	Pol2, STAT3
chr2	74227100	74228640	1540	-45580	TET3		Intergenic	Shelf	50		x	c-Myc, Egr-1, USF-1
chr2	74601685	74602550	865	5364	DCTN1		Proximal promoter	non-CGI	100	AFE, CE	x	eGFP-JunD, Egr-1, Nrf1, Pol2, USF1_(SC-8983)
chr2	74668072	74668477	405	785	RTKN		Proximal promoter	CGI	100	AFE, II	x	AP-2gamma, Egr-1, ELF1_(SC-631), GABP, Sin3Ak-20, SP1, TAF1, TBP
chr2	74782684	74783088	404	1374	DOK1		Gene body	Shore	75	AFE, ALE, CE, II, IR, MXE	x	Egr-1
chr2	74875227	74875387	160	-143	C2orf65		Proximal promoter	CGI	100	AFE	x	GABP
chr2	85810844	85812023	1179	-97	VAMP5		Proximal promoter	CGI	57.1429		x	BATF, ELF1_(SC-631), FOSL2, FOXA1, HDAC2_(SC-6296), HEY1, HNF4A, HNF4G_(SC-6558), IRF4_(M-17), p300, RXRA, Sin3Ak-20, TAF1, TBP, USF-1
chr2	86038423	86038589	166	57597	ATOH8		Distal promoter	CGI	100		x
chr2	86263224	86263895	671	69718	POLR1A		Gene body	non-CGI	100		x	EBF, MEF2A, NFKB, Rad21, SMC3_(ab9263), TAF1, TCF12, USF-1, USF2, YY1, ZEB1_(SC-25388)
chr2	95940031	95940705	674	167	PROM2		Proximal promoter	non-CGI	75	AFE	x	CTCF
chr2	95971840	95971994	154	8845	KCNIP3		Gene body	non-CGI	100	AFE, CE, MXE	x
chr2	97171137	97171449	312	-199	NEURL3		Gene body	Shelf	100	AFE	x	NFKB, Pol2, RFX5_(N-494), TBP, USF-1, USF2
chr2	97200489	97201196	707	-1621	ARID5A		Distal promoter	Shore	66.6667		x
chr2	97204401	97205147	746	2310	ARID5A		Gene body	Shore	100		x	TAF7_(SQ-8)
chr2	97505275	97505599	324	4321	ANKRD23		Gene body	CGI	100	A5SS, II, IR	x	EBF, Egr-1, USF-1, USF2, ZNF263
chr2	98329942	98330087	145	-16	ZAP70		Proximal promoter	non-CGI	100		x	ELF1_(SC-631), MafF_(M8194), Mafk, Pol2, TAF1, USF-1
chr2	98377791	98377939	148	47834	ZAP70		Gene body	non-CGI	100	IR
chr2	100170766	100171136	370	-64471	REV1		Gene body	non-CGI	100	II	x	CTCFL_(SC-98982), Rad21, SMC3_(ab9263), YY1
chr2	100759014	100759159	145	-37042	AFF3		Proximal promoter	non-CGI	100	AFE	x	BATF, BCL11A, BCL3, BCLAF1_(M33-P5B11), EBF, Egr-1, ELF1_(SC-631), IRF4_(M-17), MEF2A, MEF2C_(SC-13268), NFKB, NRSF, p300, POU2F2, PU.1, SP1, SRF, TAF1, TCF12
chr2	100863359	100863404	45	75813	LONRF2		Intergenic	non-CGI	100
chr2	100937072	100937584	512	1867	LONRF2		Gene body	Shore	100	AFE	x	Pol2
chr2	102091318	102091656	338	-322	RFX8		Proximal promoter	Shore	100		x	Pol2
chr2	102608192	102608349	157	-35	IL1R2		Proximal promoter	non-CGI	100	AFE	x	CTCF, EBF, ERalpha_a
chr2	102803290	102803787	497	106	IL1RL2		Proximal promoter	Shore	75	AFE, II	x
chr2	106776775	106777038	263	33888	UXS1		Gene body	non-CGI	100	AFE, CE	x
chr2	108994116	108994528	412	-99	SULT1C4		Proximal promoter	non-CGI	100		x	FOXA1, HEY1, KAP1, Pol2, RFX5_(N-494), TAF1
chr2	109605518	109606018	500	60	EDAR		Proximal promoter	non-CGI	100
chr2	109934728	109934860	132	188797	SH3RF3		Gene body	non-CGI	100		x	CEBPB, CTCF, TCF4
chr2	111876752	111877177	425	-1526	BCL2L11		Proximal promoter	CGI	66.6667		x	SUZ12
chr2	113593785	113594654	869	136	IL1B		Proximal promoter	non-CGI	83.3333	AFE, II, IR	x	c-Fos, c-Jun, CEBPB, E2F6, Max, PU.1, STAT3
chr2	113735377	113735503	126	-166	IL36G		Proximal promoter	non-CGI	100		x	BCL3, NFKB
chr2	113875226	113875512	286	-9769	IL1RN		Proximal promoter	non-CGI	100	ALE	x	c-Myc, E2F6, Egr-1, GATA-1, STAT3, USF-1
chr2	113931518	113931565	47	-18	PSD4		Proximal promoter	non-CGI	100		x	Egr-1, ELF1_(SC-631), ETS1, GABP, GATA-1, HEY1, NFKB, PAX5-N19, POU2F2, PU.1, Sin3Ak-20, TAF1, TBP
chr2	118982580	118982679	99	136580	INSIG2		Intergenic	Shore	100		x	Pol2, PU.1
chr2	119599189	119600627	1438	5851	EN1		Gene body	CGI	66.6667		x	CTCF
chr2	119602212	119602857	645	3224	EN1		Gene body	Shore	60		x	SUZ12
chr2	119608121	119609691	1570	-3147	EN1		Distal promoter	Shore	100		x	CtBP2
chr2	121071122	121071904	782	-32206	INHBB		Intergenic	non-CGI	100		x	FOXA1, FOXA2_(SC-6554)
chr2	121116386	121116657	271	12803	INHBB		Intergenic	non-CGI	100
chr2	121269292	121269372	80	165613	INHBB		Intergenic	non-CGI	100		x
chr2	121371842	121372064	222	-182914	GLI2		Intergenic	non-CGI	100		x
chr2	121498521	121499710	1189	-55751	GLI2		Intergenic	Shore	66.6667	AFE	x	CTCF, GR, NANOG_(SC-33759), TAF1, TAF7_(SQ-8), TBP, USF-1, ZNF263
chr2	121549725	121549866	141	-5071	GLI2		Distal promoter	non-CGI	100	AFE	x	AP-2gamma, STAT1, STAT3, TCF4
chr2	127413363	127413505	142	-250	GYPC		Proximal promoter	Shore	100		x	NRSF
chr2	127414381	127415590	1209	1302	GYPC		Gene body	Shore	100	CE	x	AP-2alpha, AP-2gamma, BCL3, c-Fos, c-Jun, CCNT2, CEBPB, eGFP-FOS, eGFP-JunB, ELF1_(SC-631), ERalpha_a, ETS1, FOSL1_(SC-183), GABP, GATA-1, JunD, KAP1, NFKB, PU.1, SETDB1, SRF, STAT3, TBP, TCF4, THAP1_(SC-98174), USF-1, YY1, ZBTB7A_(SC-34508)
chr2	127734416	127734952	536	130219	BIN1		Intergenic	CGI	75		x	GATA-2, USF1_(SC-8983)
chr2	127782552	127782813	261	82220	BIN1		Intergenic	CGI	66.6667	CNE	x	Pol2, TAF1, USF-1, USF1_(SC-8983)
chr2	127933555	127933644	89	29743	CYP27C1		Intergenic	non-CGI	100		x
chr2	128158438	128159058	620	-17248	PROC		Intergenic	CGI	83.3333		x	AP-2alpha, AP-2gamma, c-Fos, c-Jun, Egr-1, FOSL1_(SC-183), FOSL2, HNF4A, JunD, KAP1, ZBTB7A_(SC-34508)
chr2	129104576	129106448	1872	-29341	HS6ST1		Intergenic	Shelf	50		x
chr2	129659420	129659946	526	-583512	HS6ST1		Intergenic	CGI	80		x
chr2	131672890	131674221	1331	770	ARHGEF4		Proximal promoter	Shore	55.5556	IR	x
chr2	131721768	131722307	539	49252	ARHGEF4		Gene body	Shore	66.6667	CE	x	c-Myc, CEBPB, KAP1, Rad21, SUZ12, TBP, TCF12, ZNF263
chr2	131797606	131798087	481	-64573	PLEKHB2		Gene body	CGI	100	CE	x
chr2	132152814	132152960	146	-31156	WTH3DI		Distal promoter	CGI	100	CNE
chr2	134326172	134326913	741	-512	NCKAP5		Proximal promoter	non-CGI	100		x
chr2	143886326	143886940	614	-266	ARHGAP15		Proximal promoter	non-CGI	100		x	BATF, BCL11A, CTCF, EBF, GATA-1, IRF4_(M-17), Max, Sin3Ak-20, TAF1, TBP, TCF12, USF-1, USF2, ZEB1_(SC-25388)
chr2	145147129	145147350	221	-57157	GTDC1		Gene body	CGI	100	ALE, CE	x	TBP
chr2	152830189	152830665	476	125166	CACNB4		Proximal promoter	non-CGI	100	AFE	x	ELF1_(SC-631), GATA-2, HA-E2F1, HEY1, Pol2, RFX5_(N-494), USF-1, USF1_(SC-8983)
chr2	154336045	154336341	296	-871	RPRM		Proximal promoter	Shore	100		x	STAT1
chr2	157178889	157180144	1255	9770	NR4A2		Downstream	Shelf	75		x	Pol2, SUZ12
chr2	157182707	157184978	2271	5444	NR4A2		Gene body	Shore	61.5385	A5SS, CE, II, IR	x	TBP
chr2	157185891	157187204	1313	2739	NR4A2		Gene body	CGI	50	A5SS, AFE, CE, II	x	YY1
chr2	158300475	158301839	1364	-553	CYTIP		Proximal promoter	non-CGI	100	AFE, CE, MXE	x	c-Myc, GR, Max, MEF2A, NFKB, POU2F2, SP1, TAF1
chr2	159651559	159651918	359	-90	DAPL1		Proximal promoter	non-CGI	100		x	Pol2, TCF4
chr2	161056520	161056639	119	9	ITGB6		Proximal promoter	non-CGI	100	IR	x	ERalpha_a, Pol2
chr2	161503843	161504905	1062	-154056	RBMS1		Intergenic	non-CGI	100		x	GATA3_(SC-268), p300
chr2	164204752	164204915	163	387679	FIGN		Intergenic	CGI	100		x	AP-2alpha, AP-2gamma, c-Myc, CEBPB, FOXA1, GATA-2, GATA3_(SC-268), GR, HA-E2F1, Max, p300, Pol2, TAF1, USF-1, USF2, ZNF263
chr2	165812079	165812159	80	-84	SLC38A11		Proximal promoter	non-CGI	100		x	GR
chr2	171574141	171574592	451	2510	SP5		Distal promoter	Shore	66.6667		x
chr2	172945058	172945383	325	-4987	DLX1		Gene body	CGI	100	IR	x	ERalpha_a, SUZ12
chr2	172953482	172953925	443	3496	DLX1		Gene body	Shore	100		x	FOXA2_(SC-6554), GR, MafF_(M8194)
chr2	172955930	172957583	1653	6549	DLX1		Downstream	Shelf	60		x	SUZ12
chr2	172972681	172974735	2054	-6230	DLX2		Distal promoter	Shore	66.6667	CNE	x
chr2	173330296	173330395	99	38032	ITGA6		Gene body	non-CGI	100		x	c-Jun, c-Myc, CTCF, E2F6, GATA-2, KAP1, p300, SP1, TCF4, ZNF263
chr2	174889675	174889929	254	-59372	SP3		Intergenic	Shore	100		x
chr2	175208761	175209255	494	9187	SP9		Downstream	CGI	66.6667			CtBP2, SUZ12
chr2	175499113	175499639	526	-69	WIPF1		Proximal promoter	non-CGI	100	AFE, II	x	c-Myc, CEBPB, EBF, eGFP-GATA2, eGFP-JunD, GATA-2, Max, NFKB, PU.1, SMC3_(ab9263), STAT1, TAF1, TBP
chr2	177355281	177356020	739	221528	MTX2		Intergenic	CGI	50		x	BCL11A, c-Myc, E2F6, eGFP-JunD, Egr-1, FOSL1_(SC-183), p300, Pol2, POU2F2, PU.1, RFX5_(N-494), SIX5, TAF1, YY1
chr2	179395885	179396214	329	50851	PLEKHA3		Gene body	non-CGI	100	CE, MXE		PAX5-N19
chr2	182321354	182321496	142	-194	ITGA4		Proximal promoter	Shore	100		x	BCL11A, c-Myc, Egr-1, ELF1_(SC-631), Max, MEF2A, NFKB, p300, Pol2, POU2F2, PU.1, SP1
chr2	183387392	183387885	493	-386	PDE1A		Proximal promoter	non-CGI	100	AFE, II	x	GR, KAP1
chr2	196520760	196521354	594	-475	SLC39A10		Proximal promoter	Shore	100		x	STAT3
chr2	202047246	202047473	227	-261	CASP10		Proximal promoter	non-CGI	100			FOXA1, YY1
chr2	202097607	202098951	1344	-24475	CASP8		Proximal promoter	non-CGI	75	CE, II	x	c-Myc, EBF, ELF1_(SC-631), GTF2F1_(RAP-74), HA-E2F1, HEY1, HNF4G_(SC-6558), IRF1, Max, Mxi1_(bHLH), NFKB, POU2F2, RFX5_(N-494), Sin3Ak-20, SP1, STAT2, STAT3, TAF1, TBP, USF-1, USF2, YY1, ZNF263
chr2	202508694	202508813	119	-530	TMEM237		Proximal promoter	Shore	100		x
chr2	202901045	202901470	425	1948	FZD7		Gene body	Shore	80	CNE	x	Pol2, Sin3Ak-20, TAF1
chr2	204571146	204571377	231	64	CD28		Proximal promoter	non-CGI	100	II	x	BATF, BCL11A, CHD2_(N-1250), EBF, ELF1_(SC-631), IRF4_(M-17), MEF2A, NFKB, NRSF, p300, PAX5-N19, POU2F2, PU.1, SP1, TCF12, USF-1, USF2
chr2	208794914	208795653	739	95000	PLEKHM3		Gene body	CGI	66.6667	CE, CNE	x	CTCF, HA-E2F1, HNF4A, KAP1, p300
chr2	208989425	208989831	406	-315	CRYGD		Proximal promoter	Shore	100
chr2	217500594	217501125	531	2733	IGFBP2		Gene body	Shelf	66.6667	AFE	x	Pol2
chr2	218843229	218843735	506	-34686	TNS1		Intergenic	CGI	50	AFE, CNE	x	CtBP2, Sin3Ak-20, TAF1
chr2	218898511	218898788	277	-35088	RUFY4		Proximal promoter	CGI	100		x	Pol2
chr2	219030752	219031719	967	480	CXCR1		Gene body	non-CGI	50	CNE	x	CEBPB, CTCF
chr2	219266059	219266163	104	1633	CTDSP1		Proximal promoter	Shore	100	CE, II, IR	x	Pol2
chr2	219267198	219267443	245	2843	CTDSP1		Proximal promoter	Shore	100	CNE, II		ZNF263
chr2	219472218	219473002	784	122	PLCD4		Proximal promoter	non-CGI	80	AFE	x	AP-2gamma, CTCF, FOXA1, Pol2, Rad21, YY1
chr2	219735876	219738732	2856	-7951	WNT10A		Gene body	CGI	81.8182	CE	x	EBF, GABP, Pol2, PU.1
chr2	220282165	220282281	116	-876	DES		Proximal promoter	Shore	100		x	Egr-1, STAT1
chr2	220299484	220299740	256	-88	SPEG		Proximal promoter	CGI	100	AFE
chr2	220309434	220309818	384	9926	SPEG		Gene body	CGI	75	A3SS, A5SS, EI, II	x
chr2	220312854	220313972	1118	13713	SPEG		Gene body	CGI	100	A3SS, CE	x	Max
chr2	220348312	220349733	1421	-14564	GMPPA		Gene body	CGI	50		x	CTCF, SUZ12
chr2	220436894	220436936	42	-39	INHA		Proximal promoter	Shore	100		x	AP-2alpha, AP-2gamma, c-Jun, c-Myc, CCNT2, CHD2_(N-1250), E2F4, E2F6, eGFP-FOS, eGFP-GATA2, eGFP-JunB, eGFP-JunD, Egr-1, GABP, GATA-1, HA-E2F1, HDAC2_(SC-6296), HMGN3, KAP1, NRSF, p300, RXRA, SP1, TAL1_(SC-12984), TBP, ZBTB7A_(SC-34508)
chr2	223156901	223159250	2349	5639	PAX3		Gene body	Shore	100	IR	x
chr2	223161771	223162692	921	1483	PAX3		Proximal promoter	Shore	66.6667		x	SUZ12
chr2	223164831	223164869	38	-1135	PAX3		Proximal promoter	Shore	100
chr2	225265371	225266880	1509	585	FAM124B		Proximal promoter	non-CGI	78.5714	CE	x	c-Fos, c-Jun, c-Myc, CTCF, eGFP-GATA2, eGFP-JunD, ELF1_(SC-631), GTF2B, HEY1, KAP1, Max, SETDB1, TAF1, TBP, YY1
chr2	231090329	231090531	202	-15	SP140		Proximal promoter	non-CGI	100	AFE	x	BCLAF1_(M33-P5B11), ELF1_(SC-631), IRF4_(M-17), NFKB, POU2F2, RFX5_(N-494), TAF1, TBP, USF2, YY1
chr2	231191662	231191916	254	-105	SP140L		Proximal promoter	non-CGI	100		x	BATF, c-Fos, c-Jun, CEBPB, eGFP-JunD, ELF1_(SC-631), FOSL1_(SC-183), FOSL2, GABP, HEY1, IRF1, JunD, PAX5-N19, PRDM1_(Val90), PU.1, Sin3Ak-20, SRF, STAT1, STAT2, TAF1, TBP, TR4, ZEB1_(SC-25388)
chr2	231789465	231790777	1312	-180	GPR55		Proximal promoter	non-CGI	100		x	BATF, CTCF, EBF, IRF4_(M-17), MEF2A, PAX5-N19, PU.1, SP1, SRF, TAF1, TBP
chr2	233251770	233253024	1254	9049	ALPP		Proximal promoter	CGI	100		x	NANOG_(SC-33759)
chr2	233750457	233750589	132	15529	C2orf82		Gene body	non-CGI	100		x
chr2	233924713	233925923	1210	282	INPP5D		Proximal promoter	Shore	69.2308	AFE	x	CTCF, ELF1_(SC-631), HEY1, Max, Sin3Ak-20, SP1
chr2	234296280	234296642	362	33308	DGKD		Proximal promoter	non-CGI	100	AFE, CE		CEBPB, ERRA, GR, HDAC2_(SC-6296), HNF4A, HNF4G_(SC-6558), p300, RXRA, SP1
chr2	234600147	234600423	276	52376	DNAJB3		Proximal promoter	non-CGI	100		x	STAT3
chr2	235883549	235883680	131	22987	SH3BP4		Gene body	non-CGI	100	AFE, CE	x	Max, NRSF
chr2	235934945	235936596	1651	75143	SH3BP4		Gene body	non-CGI	100	CE, II	x	CEBPB, E2F4, E2F6, FOSL2, FOXA1, GATA3_(SC-268), GR, HA-E2F1, Max, p300, TCF4, ZNF263
chr2	236100688	236100751	63	240092	SH3BP4		Intergenic	non-CGI	100		x	GR
chr2	236443857	236444284	427	41338	AGAP1		Gene body	CGI	50	AFE		TBP
chr2	236656087	236656906	819	253764	AGAP1		Gene body	non-CGI	100
chr2	236773146	236774164	1018	302997	GBX2		Gene body	Shore	60		x	Max
chr2	238499464	238499802	338	136	RAB17		Proximal promoter	non-CGI	100		x	BHLHE40, ELF1_(SC-631), FOSL2, FOXA1, FOXA2_(SC-6554), GATA3_(SC-268), HA-E2F1, HDAC2_(SC-6296), HEY1, HNF4A, HNF4G_(SC-6558), JunD, RXRA, Sin3Ak-20, SP1, TAF1, TAF7_(SQ-8), TBP, TCF4, TR4, USF-1, USF2
chr2	239195537	239196219	682	1329	PER2		Gene body	Shore	100		x	JunD, Pol2, STAT3
chr2	239924551	239925497	946	168351	TWIST2		Intergenic	non-CGI	100
chr2	240020028	240020174	146	263428	TWIST2		Gene body	non-CGI	100	II	x	CTCF
chr2	240152257	240153337	1080	169846	HDAC4		Gene body	Shore	100	AFE	x
chr2	240161619	240162323	704	160672	HDAC4		Gene body	non-CGI	100		x	GR, HDAC2_(SC-6296), Max, NRSF, p300
chr2	240168283	240168862	579	154070	HDAC4		Gene body	non-CGI	100		x
chr2	240174613	240174659	46	148007	HDAC4		Gene body	non-CGI	100		x
chr2	240212763	240213173	410	109675	HDAC4		Gene body	non-CGI	100		x	CTCF
chr2	240230452	240230850	398	91992	HDAC4		Gene body	non-CGI	100	AFE	x	CTCF
chr2	240302585	240302855	270	19923	HDAC4		Gene body	non-CGI	100		x	c-Myc, GATA-2, Max, USF-1, USF2
chr2	241263838	241264198	360	-111097	GPC1		Intergenic	Shore	100		x
chr2	241393833	241395288	1455	19446	GPC1		Proximal promoter	Shore	66.6667	AFE, II	x	FOXA1
chr2	241458886	241459502	616	38211	ANKMY1		Gene body	Shore	100		x
chr2	241561237	241562650	1413	-2718	GPR35		Gene body	CGI	50		x	CTCF
chr2	241807708	241807924	216	-346	AGXT		Proximal promoter	non-CGI	100		x	c-Myc, CEBPB, FOXA2_(SC-6554), Max, TCF4
chr2	241836375	241836501	126	28276	AGXT		Proximal promoter	non-CGI	100		x	HDAC2_(SC-6296), HNF4G_(SC-6558), SP1, TR4
chr2	241851343	241851501	158	43260	AGXT	Blood	Intergenic	Shelf	66.6667		x	STAT3
chr2	241974858	241975140	282	36744	SNED1	Blood	Gene body	CGI	75		x	TAF1, USF-1
chr2	242499464	242500484	1020	1828	BOK	Blood	Proximal promoter	Shore	75		x	FOXA2_(SC-6554), GATA-2, HNF4A, Max, USF-1
chr2	242710665	242711009	344	-5403	GAL3ST2	Blood	Distal promoter	CGI	100		x	c-Myc, CEBPB, CTCF, HEY1, HNF4G_(SC-6558), Max, Pol2, TBP, USF2
chr2	242715019	242715041	22	-1210	GAL3ST2	Blood	Proximal promoter	Shelf	100		x
chr2	242785116	242785524	408	15738	PDCD1	Blood	Intergenic	Shore	100		x	Max, PAX5-N19, Pol2
chr2	242787243	242787716	473	13578	PDCD1	Blood	Downstream	CGI	66.6667
chr2	242801896	242802192	296	-986	PDCD1		Proximal promoter	Shelf	100		x	BATF, BCL11A, CTCF, EBF, ELF1_(SC-631), IRF4_(M-17), MEF2A, MEF2C_(SC-13268), NFKB, p300, Pol2, PU.1, SP1, TBP, TCF12
chr2	242805838	242806119	281	-4921	PDCD1		Distal promoter	CGI	80		x	NFKB
chr2	242810748	242811149	401	-937	CXXC11		Proximal promoter	Shelf	100		x
chr2	242842668	242843821	1153	31359	CXXC11		Intergenic	Shore	80	AFE, CE	x
chr3	1133865	1134730	865	-331	CNTN6		Proximal promoter	non-CGI	100		x
chr3	2552370	2553187	817	412229	CNTN4		Gene body	non-CGI	100		x	GATA-2, NANOG_(SC-33759), Pol2, TCF12
chr3	5018700	5018860	160	-2317	BHLHE40		Distal promoter	Shore	100	AFE, CE	x	c-Jun, CEBPB, E2F6, p300, TBP
chr3	5027597	5028143	546	6773	BHLHE40		Downstream	Shore	100		x	c-Fos, c-Jun, ELF1_(SC-631), FOSL2, GATA-2, GR, PU.1, USF2
chr3	9289747	9289893	146	1491	SRGAP3		Gene body	non-CGI	100	AFE		NRSF
chr3	9943828	9944537	709	-113	IL17RE		Proximal promoter	non-CGI	100		x	c-Fos
chr3	9956823	9957531	708	-1605	IL17RC		Gene body	CGI	50		x	c-Myc, HA-E2F1, Max, PAX5-N19, Rad21
chr3	9958613	9959128	515	89	IL17RC		Proximal promoter	Shore	100	A5SS, CE, II, IR	x	c-Myc, Egr-1, FOSL2, GR, HEY1, HMGN3, IRF1, NRSF, Sin3Ak-20, SMC3_(ab9263), TAF1, TBP, ZBTB7A_(SC-34508), ZNF263
chr3	10325494	10328490	2996	7639	GHRL		Proximal promoter	non-CGI	88.8889	ALE, CE	x	EBF, NFKB, Pol2
chr3	10334717	10334760	43	-108	GHRL		Proximal promoter	non-CGI	100		x	BCL11A, BCL3, CCNT2, E2F6, eGFP-GATA2, eGFP-JunD, ELF1_(SC-631), HDAC2_(SC-6296), HNF4A, IRF4_(M-17), Max, NFKB, PAX5-N19, Pbx3, PU.1, SP1, SRF, TAF1, TBP
chr3	10378024	10378071	47	-15190	SEC13		Gene body	non-CGI	100	CE
chr3	11078979	11079298	319	44719	SLC6A1		Gene body	non-CGI	100		x
chr3	11178064	11178798	734	-17783	HRH1		Proximal promoter	non-CGI	100		x	AP-2gamma, BAF155, c-Jun, c-Myc, CEBPB, ELK4, GR, GTF2F1_(RAP-74), JunD, Max, Mxi1_(bHLH), Rad21, SMC3_(ab9263), STAT1, STAT3, TAF1, TBP, TCF4, USF-1, USF1_(SC-8983), USF2
chr3	11267020	11267525	505	-46737	ATG7		Proximal promoter	non-CGI	100		x	STAT3, TBP
chr3	11598978	11599713	735	86052	VGLL4		Gene body	non-CGI	100	ALE, IR	x	c-Jun
chr3	11610138	11610338	200	75160	VGLL4		Proximal promoter	CGI	100	AFE	x	c-Fos, c-Jun, Max, p300, Pol2, STAT3, USF-1, USF1_(SC-8983)
chr3	11623526	11625154	1628	61058	VGLL4		Proximal promoter	non-CGI	100	AFE	x	p300, Rad21, SP1, USF2, Znf143_(16618-1-AP), ZNF263
chr3	11643368	11643630	262	41899	VGLL4		Gene body	non-CGI	100	CE	x	BATF, BCL11A, CHD2_(N-1250), Egr-1, ELF1_(SC-631), FOXA1, GATA3_(SC-268), MEF2A, POU2F2, PU.1, RFX5_(N-494), SP1, TAF1, TCF12
chr3	12800802	12801112	310	-149	TMEM40		Proximal promoter	non-CGI	100	AFE	x	Pol2
chr3	13028573	13028642	69	86009	IQSEC1		Gene body	non-CGI	100	AFE	x	c-Myc, HA-E2F1, USF-1
chr3	13060741	13060974	233	53759	IQSEC1		Gene body	non-CGI	100	AFE	x	Mafk, NRSF
chr3	13515724	13515777	53	-5964	HDAC11		Distal promoter	non-CGI	100
chr3	13664480	13665022	542	74126	FBLN2		Gene body	non-CGI	100	CE	x	c-Myc, CTCF
chr3	14339534	14339700	166	-104489	SLC6A6		Intergenic	CGI	66.6667		x	USF-1
chr3	14443428	14443694	266	-545	SLC6A6		Proximal promoter	Shore	75			CTCF, ELF1_(SC-631), TAF1, TBP
chr3	16216094	16216606	512	166	GALNTL2		Proximal promoter	non-CGI	100		x	p300, Pol2, Rad21
chr3	16553499	16553855	356	1545	RFTN1		Gene body	Shore	100	II	x	BATF, BCL11A, BCL3, CHD2_(N-1250), CTCF, ELF1_(SC-631), IRF4_(M-17), MEF2A, MEF2C_(SC-13268), NFKB, p300, POU2F2, PU.1, Rad21, RXRA, Sin3Ak-20, SP1, SRF, TAF1, TBP, TCF12, USF2, YY1
chr3	16924563	16925048	485	-49776	PLCL2		Distal promoter	Shore	75		x	RXRA, STAT1
chr3	27755970	27756421	451	7589	EOMES		Downstream	CGI	50		x	SUZ12
chr3	27761408	27761677	269	2242	EOMES		Gene body	Shore	100	CNE	x	SP1
chr3	32861150	32861407	257	1769	TRIM71		Gene body	CGI	100			TAF7_(SQ-8)
chr3	38080203	38080642	439	-273	DLEC1		Proximal promoter	CGI	50		x
chr3	42132310	42132991	681	-95	TRAK1		Proximal promoter	non-CGI	100	AFE	x	CEBPB, CTCF, STAT3
chr3	42694144	42695307	1163	-450	ZBTB47		Proximal promoter	Shore	100	CE	x	ZBTB7A_(SC-34508)
chr3	45076599	45077920	1321	9501	CLEC3B		Downstream	Shore	37.5	ALE	x	CTCF, EBF, Egr-1, PU.1, YY1
chr3	46249795	46250024	229	-78	CCR1		Proximal promoter	non-CGI	100	CNE	x	BATF, BCL11A, BCLAF1_(M33-P5B11), Egr-1, ELF1_(SC-631), HNF4A, IRF4_(M-17), MEF2A, NFKB, PAX5-N19, Pol2, PU.1, Rad21, RXRA, SMC3_(ab9263), STAT1, TBP, YY1, Znf143_(16618-1-AP)
chr3	46448084	46449313	1229	-22	CCRL2		Proximal promoter	non-CGI	100	AFE, CE, CNE, II, IR	x	BATF, CCNT2, eGFP-GATA2, eGFP-JunB, eGFP-JunD, ELF1_(SC-631), GABP, GATA-1, HDAC2_(SC-6296), HEY1, IRF1, Mafk, Max, p300, PU.1, STAT1, TAF1, TAL1_(SC-12984), USF-1, USF2, YY1, ZBTB7A_(SC-34508)
chr3	48310544	48310897	353	28125	ZNF589		Gene body	non-CGI	100	ALE, CE, EI, II	x	c-Myc, CTCF
chr3	48471695	48471901	206	-926	PLXNB1		Proximal promoter	Shore	100		x	c-Myc, CEBPB, FOSL2, FOXA2_(SC-6554), GTF2F1_(RAP-74), HDAC2_(SC-6296), HEY1, HNF4A, Max, NANOG_(SC-33759), p300, RXRA, SIX5, SP1, TAF1, TCF4, ZBTB7A_(SC-34508)
chr3	48731511	48732781	1270	-8812	NCKIPSD		Gene body	non-CGI	100	A3SS, A5SS, ALE, CE, II, IR, MXE	x	c-Fos, GR, Pol2
chr3	49459855	49460057	202	155	AMT		Proximal promoter	non-CGI	100	A3SS, CE, II, IR	x	ATF3, GABP, HEY1, Rad21, SIX5, SRF, TAF1, TBP
chr3	49940126	49940919	793	783	MST1R		Gene body	CGI	60	A3SS, CNE	x
chr3	49967517	49967713	196	-170	MON1A		Proximal promoter	Shore	100	AFE	x	ATF3, CEBPB, eGFP-JunD, HDAC2_(SC-6296), HEY1, HNF4A, HNF4G_(SC-6558), Pol2, TBP
chr3	50306428	50307037	609	1693	SEMA3B		Gene body	Shelf	75	IR	x	BAF155, c-Myc, CEBPB, ELK4, ERalpha_a, FOXA1, HA-E2F1, HDAC2_(SC-6296), HNF4G_(SC-6558), JunD, Mxi1_(bHLH), p300, TBP
chr3	50312389	50313996	1607	-3325	C3orf45		Gene body	CGI	83.3333	CE, II, IR	x	Max, TAF1
chr3	50359978	50361554	1576	-485	HYAL2		Proximal promoter	Shore	71.4286	AFE, ALE, CE, IR	x	CTCF, Pol2
chr3	50375613	50376475	862	2323	RASSF1		Proximal promoter	Shore	80	AFE, CE, II	x	GATA-2, PU.1
chr3	51740850	51741473	623	81	GRM2		Proximal promoter	CGI	83.3333	CE, IR	x	BCL3, CTCF, Egr-1, ETS1, HA-E2F1, HDAC2_(SC-6296), JunD, Pol2, Sin3Ak-20, SP1, TAF1, TAF7_(SQ-8)
chr3	52087583	52088726	1143	2306	DUSP7		Gene body	Shore	75		x	CTCF
chr3	52099285	52099561	276	-8962	DUSP7		Proximal promoter	non-CGI	100		x	Pol2
chr3	52478965	52479105	140	8	SEMA3G		Proximal promoter	non-CGI	100		x	E2F6, GTF2F1_(RAP-74), HEY1, SP1, SRF, TAF1, TBP
chr3	52528955	52529524	569	-116	STAB1		Proximal promoter	non-CGI	100		x	c-Fos, GATA-2
chr3	52552868	52553167	299	14775	NT5DC2		Gene body	CGI	100		x	CTCFL_(SC-98982), Egr-1, IRF1, USF-1, YY1, ZBTB7A_(SC-34508)
chr3	52568323	52569169	846	-953	NT5DC2		Proximal promoter	Shore	83.3333	AFE, II	x	c-Myc, ELF1_(SC-631), HEY1, Pol2
chr3	52864659	52864812	153	-19	ITIH4		Proximal promoter	non-CGI	100	CE	x	Pol2, STAT3
chr3	54067944	54068019	75	-88711	CACNA2D3		Intergenic	non-CGI	100		x	STAT3
chr3	55517101	55518396	1295	3582	WNT5A		Gene body	Shore	75	AFE	x
chr3	57743163	57743599	436	207	SLMAP		Proximal promoter	Shore	100		x	c-Fos, JunD, TAF1
chr3	64670459	64670562	103	2854	ADAMTS9		Proximal promoter	Shore	100		x	Max, USF-1, USF1_(SC-8983)
chr3	65342216	65342971	755	-669229	ADAMTS9		Gene body	CGI	83.3333	CE	x	CTCF, Pol2
chr3	66002927	66002991	64	21550	MAGI1		Gene body	non-CGI	100		x
chr3	66848608	66848765	157	-297842	LRIG1		Intergenic	non-CGI	100		x	CtBP2, CTCF, HDAC2_(SC-6296), NANOG_(SC-33759), p300, TCF12
chr3	67706047	67706500	453	-1236	SUCLG2		Proximal promoter	Shore	100	AFE	x	BCL11A, NF-YA, NF-YB, NFKB, PAX5-N19, POU2F2, SRF, TBP, TCF12
chr3	69061356	69061827	471	1182	C3orf64		Gene body	Shore	100	A3SS, II	x	STAT3
chr3	69811645	69812973	1328	23723	MITF		Proximal promoter	non-CGI	100	AFE, CE	x	GATA-2
chr3	72496799	72496875	76	-1063	RYBP		Proximal promoter	CGI	66.6667		x	AP-2alpha, AP-2gamma
chr3	73670763	73672998	2235	2191	PDZRN3		Gene body	Shore	80	CNE	x	NRSF
chr3	85010606	85011052	446	2696	CADM2		Gene body	Shore	66.6667	AFE, CE	x
chr3	99832772	99833735	963	95	FILIP1L		Proximal promoter	non-CGI	100	AFE, CE, MXE	x	FOXA2_(SC-6554), p300, RXRA, SP1, STAT3
chr3	100328186	100328745	559	33	GPR128		Proximal promoter	non-CGI	100		x	GATA-2
chr3	101497475	101497779	304	-402	FAM55C		Proximal promoter	Shore	100		x	PU.1
chr3	112217973	112218761	788	41	BTLA		Proximal promoter	non-CGI	100		x	NFKB, TAF1
chr3	112359488	112359935	447	265	CCDC80		Proximal promoter	non-CGI	100	II, IR	x	BCLAF1_(M33-P5B11), eGFP-JunD, HEY1, KAP1, Mafk, p300, POU2F2, Rad21, TAF7_(SQ-8), TR4, USF-1
chr3	113932855	113933175	320	23410	ZNF80		Intergenic	non-CGI	100		x	c-Fos, c-Myc, CTCF, ELF1_(SC-631), GATA-2, IRF4_(M-17), PAX5-N19, POU2F2, PU.1
chr3	114343068	114343825	757	-240958	ZBTB20		Proximal promoter	non-CGI	100	AFE, CE, MXE	x	BAF170, c-Fos, c-Jun, CEBPB, FOSL2, HEY1, JunD, MafF_(M8194), p300, Rad21, RFX5_(N-494), STAT3, TAF1, TBP, USF1_(SC-8983)
chr3	121379745	121379791	46	23	HCLS1		Proximal promoter	non-CGI	100		x	Egr-1, ELF1_(SC-631), GABP, HEY1, IRF4_(M-17), NFKB, POU2F2, PU.1, Sin3Ak-20, TAF1, TBP, YY1, ZEB1_(SC-25388)
chr3	121796580	121796767	187	22465	CD86		Proximal promoter	non-CGI	100	AFE, CE, II, MXE	x	Max, NFKB, PU.1
chr3	122043865	122044172	307	8	CSTA		Proximal promoter	non-CGI	100		x	c-Jun, CEBPB, STAT3
chr3	122296369	122296488	119	-20	PARP15		Proximal promoter	Shore	100		x	BCLAF1_(M33-P5B11), NFKB, TAF1, TBP, YY1
chr3	123339334	123339568	234	-35527	PTPLB		Proximal promoter	non-CGI	100	II, IR	x	FOXA1, SRF
chr3	124102766	124103696	930	289673	KALRN		Gene body	non-CGI	100		x
chr3	124860616	124860871	255	70865	SLC12A8		Gene body	CGI	100	CE	x	Egr-1, MEF2A, NFKB, POU2F2, PU.1, Rad21, TAF1, TCF12
chr3	126260615	126261298	683	17826	CHST13		Gene body	CGI	100	CNE
chr3	127795340	127796115	775	24516	SEC61A1		Downstream	CGI	100	ALE, CE	x	ETS1, GATA-1
chr3	128215433	128216122	689	-3748	GATA2		Distal promoter	CGI	100		x	CCNT2, E2F6, eGFP-GATA2, GATA-1, HMGN3, NRSF, p300, Pol2, TAL1_(SC-12984), ZBTB7A_(SC-34508), ZNF263
chr3	128778699	128779601	902	-495	GP9		Proximal promoter	non-CGI	100
chr3	129407365	129407548	183	-81875	PLXND1		Proximal promoter	non-CGI	100	AFE	x	HEY1, Nrf1
chr3	129800391	129800573	182	-192	ALG1L2		Proximal promoter	non-CGI	100		x
chr3	134370662	134371507	845	-1221	KY		Proximal promoter	Shore	66.6667	CE	x
chr3	135684107	135684163	56	-380	PPP2R3A		Proximal promoter	Shore	100		x	HA-E2F1, KAP1
chr3	136537169	136537709	540	-422	TMEM22		Proximal promoter	CGI	60		x	c-Fos, c-Jun, GATA-2, HEY1, NRSF, p300, Rad21, RFX5_(N-494), SMC3_(ab9263), TAF1, TBP, TCF4, YY1
chr3	137479436	137480182	746	-3325	SOX14		Distal promoter	CGI	50			SUZ12
chr3	137485369	137486637	1268	2869	SOX14		Downstream	Shore	100		x	HDAC2_(SC-6296), NANOG_(SC-33759)
chr3	137488459	137491164	2705	6678	SOX14		Intergenic	CGI	41.6667		x	CtBP2, NANOG_(SC-33759)
chr3	138170552	138170939	387	17331	ESYT3		Gene body	CGI	100		x
chr3	138667775	138668349	574	-2080	FOXL2		Gene body	Shore	100	II	x	Max, TAF1, TCF12
chr3	139257713	139257907	194	861	RBP1		Gene body	CGI	100	A3SS	x
chr3	139346734	139346818	84	50109	NMNAT3		Gene body	non-CGI	100	CE, MXE	x
chr3	145969579	145969718	139	-683	PLSCR4		Proximal promoter	Shore	100		x
chr3	149095283	149096884	1601	-516	TM4SF1		Proximal promoter	non-CGI	100	CE	x	AP-2gamma, c-Fos, c-Jun, CEBPB, CHD2_(N-1250), CTCF, ELK4, FOSL2, FOXA2_(SC-6554), GATA-2, GR, GTF2F1_(RAP-74), HEY1, JunD, Max, Mxi1_(bHLH), NRSF, p300, RFX5_(N-494), SMC3_(ab9263), SP1, STAT3, TBP, TCF4, YY1
chr3	149374066	149374763	697	1397	WWTR1		Gene body	Shore	40	A5SS, AFE	x	CTCF
chr3	149530148	149530305	157	-248	RNF13		Proximal promoter	CGI	66.6667		x
chr3	150996078	150996563	485	-91	P2RY14		Proximal promoter	non-CGI	100	AFE	x
chr3	151034009	151034669	660	297	GPR87		Proximal promoter	non-CGI	66.6667	AFE, CNE	x	c-Fos, c-Jun, GR, JunD, p300, STAT3
chr3	151058527	151058837	310	-97	P2RY12		Proximal promoter	non-CGI	100		x
chr3	151101921	151102879	958	-43815	P2RY12		Proximal promoter	non-CGI	75		x	MEF2A, NFKB, PU.1
chr3	155394109	155394428	319	-164	PLCH1		Proximal promoter	non-CGI	100	AFE	x	GATA-2, KAP1
chr3	155421735	155423168	1433	-28347	PLCH1		Proximal promoter	non-CGI	100	AFE	x
chr3	156848003	156848454	451	30253	CCNL1		Distal promoter	non-CGI	100		x	ERalpha_a, GR, HEY1, p300, RXRA, STAT3, TAF1, TCF4
chr3	158450550	158450833	283	-417	RARRES1		Proximal promoter	CGI	66.6667	AFE, CE	x	CEBPB
chr3	158518888	158519176	288	-683	MFSD1		Proximal promoter	Shore	100	AFE, CE	x
chr3	159557552	159558031	479	-148831	IL12A		Proximal promoter	non-CGI	100	AFE, CE, II	x	GATA-2, Nrf1, NRSF, TAF1, TBP, USF1_(SC-8983), YY1
chr3	160586959	160588268	1309	113618	PPM1L		Gene body	non-CGI	100	CE	x	AP-2alpha, AP-2gamma, c-Myc, CEBPB, ERalpha_a, GATA-2, GATA3_(SC-268), JunD, Max, Mxi1_(bHLH), STAT1, STAT3, USF1_(SC-8983), USF2
chr3	169381939	169382106	167	-460	MECOM		Proximal promoter	Shore	100		x	SUZ12
chr3	171175713	171176016	303	2332	TNIK		Gene body	Shore	75		x	EBF, ELF1_(SC-631)
chr3	181414189	181414848	659	-15193	SOX2		Gene body	Shore	100	ALE, CE	x
chr3	181421427	181422217	790	-7890	SOX2		Gene body	non-CGI	100	ALE, CE	x
chr3	181428280	181428697	417	-1223	SOX2		Proximal promoter	Shore	100	ALE, CE	x	Pol2, SP1, TAF1, TAF7_(SQ-8), TBP, TCF12
chr3	181441345	181441806	461	11864	SOX2		Gene body	Shelf	100	ALE, CE	x	CTCF, Rad21
chr3	181442676	181444368	1692	13810	SOX2		Gene body	Shore	100	ALE, CE	x
chr3	182970675	182970728	53	-330	B3GNT5		Proximal promoter	Shore	100	CE	x
chr3	183273245	183273894	649	-71	KLHL6		Proximal promoter	non-CGI	100	AFE	x	BATF, c-Fos, c-Jun, ELF1_(SC-631), ETS1, GABP, GATA-2, NFKB, Pbx3, POU2F2, Sin3Ak-20, SP1, TAF1, TBP, TCF12, ZEB1_(SC-25388)
chr3	184035508	184035527	19	3235	EIF4G1		Gene body	Shelf	100	A3SS, AFE, ALE, CE, II, MXE	x
chr3	184037459	184037588	129	5241	EIF4G1		Proximal promoter	non-CGI	100	AFE, ALE, CE, MXE
chr3	184301211	184302124	913	22081	EPHB3		Downstream	CGI	100	ALE	x	CtBP2, CTCF
chr3	187009575	187011187	1612	-571	MASP1		Proximal promoter	non-CGI	100	AFE	x	CtBP2, FOXA1, ZNF263
chr3	187452863	187453772	909	10195	BCL6		Proximal promoter	Shore	75		x
chr3	187870621	187871034	413	-59893	LPP		Proximal promoter	Shore	100		x	AP-2alpha, AP-2gamma, BAF155, BAF170, CtBP2, GATA3_(SC-268), HA-E2F1, Ini1, STAT1, TAF1, USF-1, USF2
chr3	188664887	188666022	1135	-224308	TPRG1	Blood	Intergenic	Shore	66.6667	AFE, CNE	x	AP-2gamma, BAF155, CEBPB, ERalpha_a, GR, HA-E2F1, Mxi1_(bHLH), p300, Rad21, SMC3_(ab9263), STAT1, STAT3, YY1
chr3	190037695	190039141	1446	1817	CLDN1	Blood	Gene body	Shore	66.6667		x	FOXA1, STAT3
chr3	191048308	191049285	977	-472	UTS2D	Blood	Proximal promoter	Shore	100		x	AP-2alpha, AP-2gamma, c-Jun, FOXA1, JunD, Pol2, PRDM1_(Val90), RFX5_(N-494), STAT3
chr3	193096486	193096836	350	-147	ATP13A5	Blood	Proximal promoter	non-CGI	100		x
chr3	193272655	193272869	214	-66	ATP13A4	Blood	Proximal promoter	non-CGI	100		x
chr3	193587490	193587939	449	-266216	HES1	Blood	Intergenic	CGI	75		x	AP-2alpha, AP-2gamma, c-Fos, ELF1_(SC-631), GATA-2, JunD, p300, TCF4, USF-1, USF2
chr3	193922630	193923516	886	69142	HES1	Blood	Intergenic	Shore	100	CNE	x	GABP, GATA3_(SC-268), KAP1, NFKB, POU2F2, TAF1, TBP
chr3	193987426	193987757	331	84465	CPN2		Intergenic	CGI	100		x	E2F6, JunD, Max, Pol2, Rad21, TCF4
chr3	193990712	193991194	482	81104	CPN2		Intergenic	Shelf	100		x	GATA-2, p300, Rad21
chr3	194014481	194014745	264	57444	CPN2		Downstream	CGI	100		x	AP-2alpha, AP-2gamma, BAF155, c-Fos, c-Jun, CEBPB, E2F1, GATA-2, GATA3_(SC-268), GR, GTF2F1_(RAP-74), HA-E2F1, Ini1, Max, Mxi1_(bHLH), p300, Rad21, SMC3_(ab9263), STAT1, STAT3, TAF1, TBP, TCF4
chr3	194118985	194120949	1964	28	GP5		Proximal promoter	Shore	75		x	Mafk, Max, PU.1
chr3	194408516	194409431	915	-15768	LSG1		Gene body	CGI	83.3333	CNE	x	CEBPB, CtBP2, NANOG_(SC-33759), Pol2, Rad21, TAF7_(SQ-8), YY1
chr3	194833887	194834008	121	157947	XXYLT1		Gene body	non-CGI	100		x	NRSF
chr3	194868507	194868843	336	123220	XXYLT1		Gene body	non-CGI	100	II	x	BATF, Egr-1, ELF1_(SC-631), IRF4_(M-17), MEF2A, NFKB, PAX5-N19, Pbx3, POU2F2, PU.1, TAF1, TBP, ZEB1_(SC-25388)
chr3	195578240	195578280	40	-39416	MUC4		Intergenic	non-CGI	100		x	TAL1_(SC-12984)
chr3	195586796	195587148	352	35460	TNK2		Downstream	non-CGI	100		x
chr3	195589996	195590998	1002	31935	TNK2		Downstream	non-CGI	75		x	AP-2gamma, PAX5-N19, Rad21, SMC3_(ab9263), ZBTB33
chr3	195869691	195870249	558	-60938	TFRC		Gene body	non-CGI	75	CNE	x	AP-2alpha, AP-2gamma, c-Myc, E2F6, ERalpha_a, ETS1, FOSL1_(SC-183), HEY1, Ini1, IRF1, JunD, Max, Mxi1_(bHLH), NRSF, Pol2, Sin3Ak-20, TAF1, TBP, USF-1, USF2, ZBTB7A_(SC-34508)
chr3	195897833	195897912	79	40427	ZDHHC19		Intergenic	non-CGI	100		x
chr3	195942717	195943713	996	-168	OSTalpha		Proximal promoter	non-CGI	100	ALE	x	HEY1
chr3	195946851	195947062	211	3574	OSTalpha		Gene body	non-CGI	100	ALE, CE		FOXA1, Pol2
chr3	196065106	196065357	251	59	TM4SF19		Proximal promoter	non-CGI	100		x	BAF155, E2F6, Egr-1, ELF1_(SC-631), GABP, HA-E2F1, HEY1, PU.1, ZBTB7A_(SC-34508)
chr3	196351986	196352142	156	-14592	LRRC33		Intergenic	non-CGI	100		x
chr3	196366897	196367555	658	570	LRRC33		Gene body	Shore	50		x	E2F6, Max, Pol2
chr3	196705629	196705884	255	-10053	PIGZ		Intergenic	non-CGI	75		x	CTCFL_(SC-98982), FOXA1, GATA-1, GATA3_(SC-268), JunD, p300, Rad21, SMC3_(ab9263), TAL1_(SC-12984), USF-1, Znf143_(16618-1-AP)
chr4	644572	645551	979	23065	ATP5I		Gene body	Shore	50	AFE	x	FOXA1
chr4	671543	671851	308	-14	MYL5		Proximal promoter	Shelf	100	AFE, CE, II	x	BCL3, Egr-1, FOXA2_(SC-6554), Nrf1, POU2F2, SP1
chr4	683148	683772	624	-487	MFSD7		Proximal promoter	Shore	100	AFE	x	Pol2, Rad21, TAF1
chr4	981485	981630	145	773	IDUA		Gene body	CGI	100	A5SS, AFE, ALE, CE	x
chr4	1027885	1028067	182	22216	FGFRL1		Intergenic	CGI	75		x
chr4	1029410	1029654	244	23772	FGFRL1		Intergenic	CGI	75		x
chr4	1046821	1047097	276	41199	FGFRL1		Intergenic	Shelf	75		x	E2F6
chr4	1049609	1049922	313	44006	FGFRL1		Intergenic	CGI	75		x	c-Myc, Egr-1, IRF1, Max, Pol2, USF-1, USF1_(SC-8983), ZBTB7A_(SC-34508)
chr4	1052138	1052717	579	46668	FGFRL1		Intergenic	Shelf	100		x	CTCF, FOSL2
chr4	1148456	1148569	113	18144	SPON2		Intergenic	non-CGI	100		x
chr4	1167369	1167650	281	-853	SPON2		Proximal promoter	Shore	100	CE, II	x	CEBPB, FOXA1, FOXA2_(SC-6554), HEY1, p300, SP1, TCF4
chr4	1195318	1196179	861	-29092	SPON2		Gene body	non-CGI	100	AFE, CE	x	c-Myc, CEBPB, GR, MafF_(M8194), USF-1, USF2
chr4	1202653	1202861	208	-36100	SPON2		Proximal promoter	Shore	100	AFE	x	Pol2
chr4	1203049	1203653	604	-36694	SPON2		Proximal promoter	CGI	75		x
chr4	1208301	1208960	659	34277	CTBP1		Gene body	Shore	100			CTCF
chr4	1214965	1215743	778	27554	CTBP1		Gene body	Shelf	100	ALE, CE
chr4	1225507	1225729	222	17290	CTBP1		Gene body	Shore	100	AFE, CE	x
chr4	1243980	1244042	62	-1103	CTBP1		Proximal promoter	CGI	100	IR	x	CEBPB
chr4	1294566	1294996	430	11109	MAEA		Gene body	non-CGI	100	AFE, CE	x
chr4	1303768	1304972	1204	20698	MAEA		Gene body	CGI	75	AFE, CE, II	x
chr4	1352452	1353499	1047	-32364	CRIPAK		Gene body	non-CGI	100	CNE	x
chr4	1550089	1550473	384	135707	FAM53A		Intergenic	non-CGI	75		x
chr4	1579287	1580132	845	106278	FAM53A		Intergenic	Shore	80		x
chr4	1595294	1595726	432	90478	FAM53A		Intergenic	CGI	60		x	eGFP-JunD, GATA-2
chr4	1762460	1763211	751	-32203	FGFR3		Intergenic	Shore	60
chr4	1767501	1768564	1063	-27006	FGFR3		Intergenic	Shore	66.6667		x	Pol2, USF-1, USF2, ZNF263
chr4	2627014	2627142	128	131025	TNIP2		Proximal promoter	non-CGI	100	AFE
chr4	2813542	2814122	580	-6080	SH3BP2		Proximal promoter	non-CGI	100	AFE, CE	x	Egr-1, ELF1_(SC-631), ERalpha_a, ETS1, GABP, GR, NRSF, TAF1, TCF12, USF-1, USF2, ZNF263
chr4	2933715	2934188	473	2634	MFSD10		Gene body	CGI	75	A5SS, II, IR	x	BCL3, c-Myc, EBF, Egr-1, Max, NFKB, Pol2, PU.1
chr4	3203982	3204843	861	-111461	RGS12		Gene body	non-CGI	100		x	IRF4_(M-17)
chr4	3288458	3289776	1318	-26757	RGS12		Intergenic	non-CGI	75
chr4	3371291	3371566	275	55555	RGS12		Proximal promoter	Shelf	100	CE	x
chr4	3373006	3373555	549	57407	RGS12		Gene body	Shore	100	AFE, CE	x
chr4	3374767	3374909	142	58964	RGS12		Gene body	CGI	100	AFE, CE	x	BCL11A, c-Myc, CTCF, EBF, IRF4_(M-17), Max, PU.1, SP1
chr4	3390332	3392274	1942	-52423	HGFAC		Gene body	non-CGI	100	AFE, CE	x
chr4	3409828	3410693	865	-33465	HGFAC		Gene body	non-CGI	75	AFE, CE	x	HDAC2_(SC-6296), HNF4G_(SC-6558), RXRA, SP1, TCF4, USF2
chr4	3417371	3417677	306	-26202	HGFAC		Gene body	Shelf	100
chr4	3475041	3475372	331	10174	DOK7		Gene body	CGI	66.6667	CE	x
chr4	3485263	3486204	941	20701	DOK7		Proximal promoter	CGI	50	CE, II	x	c-Myc, HA-E2F1
chr4	3773815	3773996	181	5610	ADRA2C		Downstream	CGI	80
chr4	3825672	3825845	173	57463	ADRA2C		Intergenic	non-CGI	100
chr4	4397942	4398276	334	10525	D4S234E		Gene body	non-CGI	100	CE	x	CTCF, GABP
chr4	4765299	4765389	90	-96048	MSX1		Intergenic	non-CGI	100		x	CTCF, GATA-2, KAP1, Max, p300, POU2F2, Rad21, SP1, TCF4
chr4	4860157	4860590	433	-1018	MSX1		Proximal promoter	Shore	75		x	RXRA
chr4	6114498	6114699	201	87719	JAKMIP1		Gene body	CGI	100	CE
chr4	6955660	6955953	293	44312	TBC1D14		Gene body	non-CGI	100		x	CCNT2, Egr-1, Max, Pol2, TCF4
chr4	7287492	7287737	245	93241	SORCS2		Gene body	non-CGI	100	AFE	x
chr4	7526521	7526671	150	-89896	PSAPL1		Gene body	non-CGI	100		x
chr4	8201560	8202531	971	986	SH3TC1	Blood	Gene body	non-CGI	75	AFE, CE	x	CEBPB, CTCF, FOXA2_(SC-6554), GATA-2, Max, Pol2, USF-1, USF1_(SC-8983), USF2
chr4	8702279	8702535	256	108020	CPZ	Blood	Intergenic	non-CGI	100
chr4	10686394	10686610	216	-116	CLNK	Blood	Proximal promoter	non-CGI	100		x	NFKB, PU.1, TBP
chr4	13541863	13543119	1256	3623	NKX3-2	Blood	Gene body	Shore	75	CNE		SUZ12
chr4	13544632	13545291	659	1152	NKX3-2	Blood	Gene body	CGI	100		x
chr4	15341523	15341878	355	-87928	C1QTNF7	Blood	Proximal promoter	non-CGI	100	AFE	x
chr4	15779642	15780011	369	-104	CD38		Proximal promoter	Shore	60		x	CTCF, EBF, NFKB, SUZ12, TBP
chr4	15939862	15940541	679	161	FGFBP1		Proximal promoter	non-CGI	80		x	PRDM1_(Val90)
chr4	15965016	15965425	409	-362	FGFBP2		Proximal promoter	non-CGI	100		x	BCL3, PU.1, Rad21, SMC3_(ab9263), USF2
chr4	16086023	16086085	62	-8313	PROM1		Proximal promoter	Shore	100
chr4	23892515	23892621	106	-868	PPARGC1A		Proximal promoter	non-CGI	100		x
chr4	24801801	24802387	586	5009	SOD3		Gene body	Shore	66.6667	CNE	x
chr4	26492378	26492488	110	-391	CCKAR		Proximal promoter	non-CGI	100		x
chr4	36282339	36283184	845	-2882	DTHD1		Proximal promoter	non-CGI	100		x
chr4	38807259	38807382	123	-909	TLR1		Proximal promoter	non-CGI	100		x	BATF, c-Myc, ELF1_(SC-631), IRF4_(M-17), Max, MEF2A, NFKB, p300, POU2F2, PU.1, Rad21, TAF1, TBP
chr4	40198392	40198776	384	57	RHOH		Proximal promoter	non-CGI	100	A3SS, AFE, CE, II	x	BCL11A, BCL3, BCLAF1_(M33-P5B11), BRF2, c-Myc, E2F6, Egr-1, ELF1_(SC-631), IRF4_(M-17), Max, MEF2A, NFKB, POU2F2, Sin3Ak-20, SP1, TAF1, TBP, TCF12
chr4	40632788	40632860	72	-941	RBM47		Proximal promoter	Shore	100	AFE, IR	x	EBF, ELF1_(SC-631), FOXA1, HA-E2F1, NFKB, Pol2, PU.1, TBP, ZEB1_(SC-25388)
chr4	40752838	40752947	109	979	NSUN7		Gene body	CGI	66.6667		x	Pol2, TAF1, TBP
chr4	41614397	41614958	561	136309	PHOX2B		Proximal promoter	non-CGI	100	A5SS, AFE	x	CTCF, YY1
chr4	42122106	42122161	55	129611	SLC30A9		Gene body	non-CGI	100	A3SS, II
chr4	47840095	47841314	1219	-646	CORIN		Proximal promoter	Shore	100	AFE	x	IRF4_(M-17), NFKB
chr4	52942997	52943247	250	25529	SPATA18		Gene body	CGI	100		x
chr4	54959419	54960226	807	-6425	GSX2		Distal promoter	Shore	100		x	SUZ12
chr4	57547579	57548093	514	-25148	HOPX		Proximal promoter	non-CGI	100	AFE, CE, II	x	PU.1, STAT3
chr4	57623913	57624431	518	63721	SPINK2		Intergenic	non-CGI	100		x	c-Fos, Egr-1, ELF1_(SC-631), FOSL2, JunD, MEF2A, MEF2C_(SC-13268)
chr4	62382932	62383240	308	20247	LPHN3		Gene body	CGI	75	CE	x	CtBP2, Rad21, TCF12
chr4	76480905	76481299	394	-156	C4orf26		Proximal promoter	non-CGI	100		x	BATF, BCL11A, eGFP-FOS, eGFP-JunD, FOSL1_(SC-183), FOSL2, JunD, NFKB, p300, Pbx3, POU2F2
chr4	76944785	76945459	674	-433	CXCL10		Proximal promoter	non-CGI	100	AFE, CE	x	E2F6, NFKB
chr4	77341841	77342788	947	-13938	SHROOM3		Intergenic	CGI	50	CE	x	HA-E2F1
chr4	77355817	77356180	363	-254	SHROOM3		Proximal promoter	non-CGI	100		x	AP-2alpha, AP-2gamma, STAT3
chr4	77722673	77723304	631	-147906	2011-09-01		Intergenic	CGI	50	CNE	x
chr4	78114737	78114867	130	36445	CCNG2		Intergenic	non-CGI	100	CE	x	ELF1_(SC-631), NF-YA, NF-YB, Pbx3, RFX5_(N-494), SP1, ZEB1_(SC-25388)
chr4	80885348	80886264	916	108671	ANTXR2		Gene body	Shore	60	II	x	TAF1
chr4	81110205	81111393	1188	-7858	PRDM8		Gene body	CGI	50	CE, CNE	x	NANOG_(SC-33759), SUZ12
chr4	83675202	83675797	595	44510	SCD5		Proximal promoter	non-CGI	100		x	ZNF263
chr4	85401758	85402397	639	17309	NKX6-1		Intergenic	Shore	100		x
chr4	86748944	86749040	96	352708	ARHGAP24		Gene body	non-CGI	100	AFE	x	FOXA1
chr4	86851225	86851425	200	455041	ARHGAP24		Proximal promoter	non-CGI	100	AFE, CE	x	Pol2, ZNF263
chr4	87280816	87281511	695	93119	MAPK10		Proximal promoter	non-CGI	80	AFE, CE, II, IR, MXE	x	GATA-2, Max, NRSF, p300, PU.1, RFX5_(N-494), USF1_(SC-8983), YY1
chr4	87770089	87770586	497	78	SLC10A6		Proximal promoter	non-CGI	100		x	p300
chr4	90815958	90816310	352	82	MMRN1		Proximal promoter	non-CGI	100	AFE, IR	x	GATA-2, Pol2
chr4	91156113	91156290	177	340150	MMRN1		Proximal promoter	non-CGI	100	AFE	x	GATA-2, NRSF, p300, YY1
chr4	95264019	95264373	354	-169	HPGDS		Proximal promoter	non-CGI	100		x	ELF1_(SC-631), Pol2
chr4	100736658	100738139	1481	-582	DAPP1		Proximal promoter	non-CGI	100		x	BCL11A, IRF4_(M-17), NFKB, NRSF, Pbx3, POU2F2, PU.1, SP1, SRF, TAF1, TBP, TCF12, ZEB1_(SC-25388)
chr4	106631463	106631934	471	-271	GSTCD		Proximal promoter	Shore	100	AFE, CE, II	x	GATA-2, GATA3_(SC-268), p300, RFX5_(N-494)
chr4	109092312	109092918	606	-2503	LEF1		Proximal promoter	CGI	60	AFE	x	KAP1
chr4	111397134	111397332	198	4	ENPEP		Proximal promoter	Shore	100	AFE	x
chr4	116035082	116035232	150	-125	NDST4		Proximal promoter	non-CGI	100		x	TBP, TR4
chr4	124468530	124468840	310	150729	SPRY1		Intergenic	non-CGI	100		x	ATF3, c-Myc, E2F6, HA-E2F1, Max, TAF1, TBP, USF-1, USF2
chr4	141207794	141207852	58	-56774	SCOC		Gene body	non-CGI	100	AFE	x	USF1_(SC-8983)
chr4	145566200	145566595	395	-750	HHIP		Proximal promoter	CGI	66.6667	CE	x
chr4	146600771	146601470	699	60581	MMAA		Proximal promoter	non-CGI	100		x	GR, KAP1
chr4	154216535	154217214	679	-48926	MND1		Gene body	CGI	83.3333	ALE	x	CTCF
chr4	154711171	154711906	735	-1311	SFRP2		Proximal promoter	Shore	93.3333		x	BCL11A, JunD, NANOG_(SC-33759), p300, POU5F1_(SC-9081), SP1, TAF1, TAF7_(SQ-8), TBP, TCF12
chr4	169798931	169799624	693	132190	CBR4		Gene body	CGI	75	CE	x	CTCF, Egr-1
chr4	174427146	174427715	569	23947	HAND2		Intergenic	Shore	100		x	NFKB, PU.1, Rad21, SMC3_(ab9263), Znf143_(16618-1-AP)
chr4	183061830	183063534	1704	-182417	ODZ3		Gene body	Shore	61.5385	AFE, ALE, IR	x	Pol2
chr4	183167912	183168158	246	-77064	ODZ3		Intergenic	non-CGI	100		x	KAP1, STAT3, ZNF263
chr4	183795763	183795822	59	42837	DCTD		Intergenic	non-CGI	100		x	GATA-2
chr4	184642625	184642917	292	62351	TRAPPC11		Intergenic	Shore	100		x	FOSL2, FOXA1, HDAC2_(SC-6296), HNF4G_(SC-6558), Nrf1, p300, Rad21, SMC3_(ab9263), SP1, TCF4, Znf143_(16618-1-AP)
chr4	184908351	184909018	667	82176	STOX2		Gene body	non-CGI	100	CNE	x	p300, Pol2, STAT3
chr4	185905015	185905321	306	-34915	HELT		Intergenic	non-CGI	100		x	HDAC2_(SC-6296), Rad21, SMC3_(ab9263), TCF12
chr4	186559412	186560403	991	46092	SORBS2		Gene body	Shore	62.5	ALE, CE, II, MXE	x
chr4	186577902	186578455	553	27821	SORBS2		Proximal promoter	non-CGI	100	AFE	x	CTCF
chr4	186877497	186877778	281	-112671	TLR3		Proximal promoter	non-CGI	100	AFE	x
chr4	188953092	188953969	877	36606	ZFP42		Intergenic	non-CGI	100		x	BCL11A, Pol2, TAF1
chr4	189321136	189321701	565	260821	TRIML1		Intergenic	non-CGI	100		x	BCL11A, c-Jun, FOXA1, HDAC2_(SC-6296), NANOG_(SC-33759), POU5F1_(SC-9081), SP1, TCF12, YY1
chr5	191127	191296	169	-27144	SDHA		Proximal promoter	Shore	100		x
chr5	345850	346695	845	41981	AHRR		Gene body	Shore	75	CE, II	x
chr5	368804	369088	284	64654	AHRR		Gene body	Shore	100	CE	x	BATF, BCL11A, BCL3, BCLAF1_(M33-P5B11), Egr-1, ELF1_(SC-631), IRF4_(M-17), MEF2A, MEF2C_(SC-13268), NFKB, p300, Pol2, POU2F2, PU.1, RXRA, SP1, SRF, TCF12, YY1
chr5	493262	493613	351	31111	SLC9A3		Gene body	Shore	100		x	E2F6
chr5	501343	501938	595	22908	SLC9A3		Gene body	CGI	66.6667		x
chr5	510035	510421	386	14321	SLC9A3		Gene body	Shore	100
chr5	672845	672910	65	20632	TPPP		Gene body	non-CGI	100		x	HA-E2F1
chr5	850745	851150	405	153	ZDHHC11		Proximal promoter	Shelf	66.6667	ALE	x	Pol2
chr5	912383	912860	477	19653	TRIP13		Gene body	CGI	66.6667		x	BCL3, BRCA1_(C-1863), c-Jun, GR, GTF2F1_(RAP-74), Ini1, JunD, Max, Mxi1_(bHLH), NRSF, p300, STAT3, TBP, TCF4, USF-1, USF2
chr5	1003069	1004367	1298	-5450	NKD2		Distal promoter	Shore	83.3333	CNE	x	BAF155, c-Jun, HA-E2F1, JunD, STAT3, TCF4
chr5	1016279	1016768	489	7356	NKD2		Gene body	non-CGI	100
chr5	1103848	1104195	347	8150	SLC12A7		Gene body	Shelf	100		x	Max, RXRA, USF-1, USF2
chr5	1107148	1109031	1883	4082	SLC12A7		Gene body	Shore	75		x	CHD2_(N-1250), CTCF, FOXA1, HDAC2_(SC-6296), HNF4G_(SC-6558), PU.1, RXRA, SP1, SREBP1, TBP, TCF4
chr5	1118670	1119025	355	-6676	SLC12A7		Distal promoter	non-CGI	100		x	eGFP-JunD, Egr-1, STAT3
chr5	1201479	1201713	234	-114	SLC6A19		Proximal promoter	CGI	100	CNE	x	Egr-1, GATA-1, GR
chr5	1394296	1394633	337	-49463	CLPTM1L		Gene body	non-CGI	100	IR
chr5	1494980	1495356	376	28908	LPCAT1		Gene body	CGI	80		x	BCL11A, BCL3, c-Myc, ELF1_(SC-631), GABP, Max, NFKB, Rad21, SP1, TAF1, USF-1, USF2, YY1, Znf143_(16618-1-AP)
chr5	1503595	1503979	384	20289	LPCAT1		Gene body	non-CGI	100	CE	x	c-Myc, EBF, ELF1_(SC-631), GATA-1, GATA-2, PAX5-N19, Pol2, PU.1, TAL1_(SC-12984), USF-1
chr5	1552064	1552753	689	-28333	LPCAT1		Intergenic	Shore	100		x
chr5	1850655	1852253	1598	31426	IRX4		Intergenic	Shore	83.3333	CNE	x	CtBP2, TCF12
chr5	1873721	1880310	6589	5864	IRX4		Downstream	CGI	48.2759	A5SS, CE, II	x	NRSF, TCF4
chr5	1948875	1949480	605	-66298	IRX4		Intergenic	CGI	50		x	Pol2, STAT3, USF-1, USF1_(SC-8983)
chr5	1973774	1974859	1085	-91437	IRX4		Intergenic	non-CGI	100		x	HA-E2F1, Pol2, TCF4
chr5	2008188	2008713	525	-125571	IRX4		Intergenic	CGI	80		x
chr5	2206790	2207121	331	-324076	IRX4		Intergenic	non-CGI	100
chr5	2334402	2334971	569	417082	IRX2		Intergenic	non-CGI	100		x
chr5	2537496	2537834	338	214104	IRX2		Intergenic	non-CGI	100
chr5	2683925	2684004	79	67804	IRX2		Intergenic	non-CGI	100		x
chr5	2686914	2687086	172	64769	IRX2		Intergenic	non-CGI	100			CTCF
chr5	2753746	2756005	2259	2614	C5orf38		Gene body	CGI	83.3333	ALE, CE, II	x	Pol2, Rad21
chr5	2757137	2757976	839	5295	C5orf38		Distal promoter	Shore	100		x	CTCF, HA-E2F1
chr5	2915123	2915236	113	162918	C5orf38		Intergenic	non-CGI	100			Pol2, TAF1, YY1
chr5	3092821	3093070	249	340684	C5orf38		Intergenic	non-CGI	100		x
chr5	3121953	3122162	209	369796	C5orf38		Intergenic	non-CGI	100			USF-1
chr5	3310882	3311367	485	-285043	IRX1		Intergenic	non-CGI	100		x	GATA3_(SC-268), HA-E2F1
chr5	3325319	3326444	1125	-270286	IRX1		Intergenic	Shore	60		x
chr5	3589702	3590820	1118	-5907	IRX1		Distal promoter	Shore	75		x
chr5	3592435	3594275	1840	-2813	IRX1		Distal promoter	CGI	50		x	CTCF, Max, USF-1
chr5	3598967	3603280	4313	4956	IRX1		Gene body	CGI	61.5385	CNE	x	CtBP2, Max, Rad21, SMC3_(ab9263), SUZ12
chr5	3605783	3607134	1351	10291	IRX1		Intergenic	CGI	50		x
chr5	4101453	4101536	83	505327	IRX1		Intergenic	non-CGI	100			CTCF, GATA3_(SC-268)
chr5	9547468	9548098	630	-1550	SEMA5A		Proximal promoter	Shore	100		x	CtBP2, SP1, TCF12
chr5	10565679	10566165	486	123948	ROPN1L		Gene body	Shore	66.6667		x	Max, Pol2, Sin3Ak-20
chr5	13945371	13945990	619	-1092	DNAH5		Proximal promoter	non-CGI	100		x
chr5	16737972	16738125	153	-120882	FAM134B		Gene body	non-CGI	100	AFE, CE	x	TCF4
chr5	27038707	27038836	129	-83	CDH9		Proximal promoter	non-CGI	100	AFE	x	CTCF, NANOG_(SC-33759)
chr5	31639946	31640216	270	-107799	DROSHA		Intergenic	CGI	66.6667	AFE
chr5	32709071	32709859	788	-1973	NPR3		Proximal promoter	Shore	60	AFE	x
chr5	37833969	37836748	2779	570	GDNF		Proximal promoter	Shore	54.5455	A3SS, AFE, II	x	CTCF, YY1
chr5	38445522	38445614	92	149939	LIFR		Proximal promoter	non-CGI	100	CE	x	Egr-1, Pol2
chr5	39203007	39203755	748	67378	FYB		Gene body	non-CGI	100	CE, MXE	x	ELF1_(SC-631), PU.1
chr5	40841315	40841590	275	43	CARD6		Proximal promoter	non-CGI	100		x	GTF2F1_(RAP-74), MafF_(M8194), p300, STAT3, TBP
chr5	42756786	42757171	385	55045	SEPP1		Proximal promoter	non-CGI	100		x	BCLAF1_(M33-P5B11), E2F6, ELF1_(SC-631), GABP, SIX5, SRF, TAF1, TBP, YY1
chr5	42991657	42992128	471	48554	C5orf39		Intergenic	Shore	66.6667		x	BAF155, BAF170, ELF1_(SC-631), NFKB, POU2F2, TAF1, TBP, ZEB1_(SC-25388), Znf143_(16618-1-AP)
chr5	43037411	43037519	108	2982	C5orf39		Distal promoter	CGI	100		x	SUZ12
chr5	43039410	43040174	764	655	C5orf39		Gene body	Shore	75	CNE	x	BCLAF1_(M33-P5B11), CEBPB, CTCFL_(SC-98982), Egr-1, ELF1_(SC-631), ETS1, GR, HA-E2F1, NFKB, Rad21, Sin3Ak-20, SP1, TAF1, TBP, TCF4, YY1
chr5	43044573	43044703	130	-4191	C5orf39		Gene body	Shore	100	A3SS, II	x
chr5	50218876	50219072	196	256202	PARP8		Intergenic	non-CGI	100		x
chr5	53751272	53751919	647	165	HSPB3		Proximal promoter	non-CGI	100	CNE	x	Max
chr5	54281198	54281733	535	-52	ESM1		Proximal promoter	non-CGI	100		x	c-Fos, c-Jun, c-Myc, CTCF, GATA-2, JunD, Max, STAT3
chr5	54397592	54398290	698	-533	GZMA		Proximal promoter	non-CGI	100		x
chr5	54518136	54518667	531	4741	IDAS		Gene body	Shore	100	CNE, II	x
chr5	54519307	54519686	379	3646	IDAS		Gene body	CGI	66.6667		x	E2F6, SUZ12
chr5	54523727	54524521	794	-981	IDAS		Proximal promoter	CGI	66.6667
chr5	55529124	55529375	251	-238429	IL6ST		Proximal promoter	non-CGI	100	A3SS, AFE, II		USF1_(SC-8983)
chr5	57786356	57787167	811	-568	GAPT		Proximal promoter	non-CGI	100		x
chr5	59783035	59784544	1509	212203	DEPDC1B		Proximal promoter	non-CGI	100	AFE, CE, MXE	x	GATA-2, GATA3_(SC-268), HEY1, HNF4G_(SC-6558), p300, Pol2, TCF4
chr5	60138761	60138883	122	1279	ELOVL7		Gene body	Shore	100	CE, II
chr5	66461884	66462662	778	30344	CD180		Gene body	Shelf	100		x	CTCF, Egr-1, TAF1, TBP, TCF4
chr5	67583598	67583627	29	72029	PIK3R1		Proximal promoter	Shore	100
chr5	67585399	67586928	1529	74580	PIK3R1		Proximal promoter	Shore	80	AFE, CE, II, IR	x	CEBPB, GATA-1, TAL1_(SC-12984)
chr5	68787696	68787919	223	-311	OCLN		Proximal promoter	Shore	100		x	FOXA1, FOXA2_(SC-6554)
chr5	71475111	71475356	245	72116	MAP1B		Gene body	non-CGI	100	CE	x	CEBPB
chr5	71803219	71803938	719	-330	ZNF366		Proximal promoter	non-CGI	100		x	GATA-2, GATA3_(SC-268)
chr5	72526137	72526964	827	57528	TMEM174		Intergenic	CGI	50		x	CtBP2, Rad21, TCF12
chr5	72528111	72529127	1016	59596	TMEM174		Intergenic	Shore	71.4286		x	CtBP2, SUZ12
chr5	72592688	72593933	1245	124288	TMEM174		Intergenic	Shore	100		x	c-Fos, c-Jun, CCNT2, CTCF, eGFP-FOS, eGFP-JunD, FOSL1_(SC-183), GABP, GATA-1, HDAC2_(SC-6296), NRSF, SUZ12, TAL1_(SC-12984)
chr5	76010444	76010658	214	-1317	F2R		Proximal promoter	Shore	100		x
chr5	76248637	76248923	286	100	CRHBP		Proximal promoter	Shore	100
chr5	77805555	77806051	496	138845	LHFPL2		Gene body	CGI	66.6667
chr5	78281793	78281964	171	478	ARSB		Proximal promoter	Shore	100		x	ELF1_(SC-631), Max, USF-1, USF1_(SC-8983), USF2
chr5	78985425	78986160	735	134	CMYA5		Proximal promoter	non-CGI	91.6667		x	c-Myc, FOXA1, GATA3_(SC-268), HA-E2F1, p300
chr5	92905692	92906851	1159	-12771	NR2F1		Proximal promoter	CGI	66.6667	CE	x	CtBP2, ELF1_(SC-631), GABP, SRF, ZNF263
chr5	92914036	92914828	792	-4611	NR2F1		Gene body	Shore	83.3333	CE	x	CTCF, Rad21
chr5	92924603	92925721	1118	6119	NR2F1		Gene body	Shore	100		x	CTCF, Rad21, SUZ12
chr5	95159365	95159639	274	-925	GLRX		Proximal promoter	non-CGI	100		x	c-Fos, c-Jun, CTCF, FOXA2_(SC-6554), GATA-2, GTF2F1_(RAP-74), HEY1, JunD, p300, Pol2, RFX5_(N-494), SP1, STAT3, TBP
chr5	95295740	95296150	410	1830	ELL2		Gene body	Shore	100		x	Rad21, SMC3_(ab9263)
chr5	96078430	96079433	1003	64960	ERAP1		Proximal promoter	non-CGI	100	CE	x	c-Jun, eGFP-FOS, eGFP-JunB, eGFP-JunD, ELF1_(SC-631), FOSL1_(SC-183), GABP, GATA-2, Pol2, YY1, ZBTB7A_(SC-34508)
chr5	100239919	100240223	304	-1084	ST8SIA4		Proximal promoter	Shore	100		x	EBF, ELF1_(SC-631), MEF2A, MEF2C_(SC-13268), NFKB, Pbx3, SRF
chr5	108082637	108082959	322	-725	FER		Proximal promoter	Shore	100		x
chr5	112824614	112824920	306	-240	MCC		Proximal promoter	Shore	100		x	CTCF
chr5	115697214	115697696	482	213096	SEMA6A		Intergenic	CGI	80		x
chr5	118690955	118691126	171	-555	TNFAIP8		Proximal promoter	Shore	100	CE, II, IR	x	AP-2alpha, AP-2gamma, Pol2, TCF4
chr5	119799220	119799531	311	834122	FAM170A		Proximal promoter	Shore	100
chr5	125929132	125929671	539	1680	ALDH7A1		Gene body	Shore	100	A5SS, AFE, CE, II, MXE	x
chr5	126984564	126984994	430	-3928	CTXN3		Proximal promoter	non-CGI	100	AFE	x
chr5	131561058	131561363	305	2345	P4HA2		Gene body	Shore	66.6667	AFE, CE, II	x	Egr-1, ZNF263
chr5	132110376	132111426	1050	2166	2008-09-01		Gene body	Shore	66.6667	CE, II	x	ERalpha_a, GATA3_(SC-268)
chr5	132113734	132113860	126	-730	2008-09-01		Proximal promoter	Shore	100	AFE	x	E2F6, YY1
chr5	132161127	132161867	740	505	SHROOM1		Gene body	CGI	33.3333	IR	x
chr5	134526173	134527449	1276	-156847	PITX1		Intergenic	Shore	62.5		x	c-Myc, GABP, HEY1, HMGN3, Ini1, Max, Rad21, SMC3_(ab9263), TBP, ZEB1_(SC-25388), Znf143_(16618-1-AP), ZNF263
chr5	134825466	134828036	2570	-43713	C5orf20		Intergenic	CGI	66.6667		x	CCNT2, Egr-1, FOXA2_(SC-6554), GATA-2, Pol2, TAL1_(SC-12984), TCF4
chr5	134870506	134870977	471	897	NEUROG1		Gene body	Shore	75	CNE	x	CtBP2, SUZ12
chr5	134872649	134872957	308	-1164	NEUROG1		Proximal promoter	Shore	100
chr5	134880580	134881970	1390	-9636	NEUROG1		Distal promoter	Shore	60		x
chr5	135266673	135266896	223	23938	LECT2		Gene body	Shore	100	ALE, II	x
chr5	136983354	136983373	19	88415	KLHL3		Proximal promoter	non-CGI	100	CE
chr5	137474700	137475532	832	16	NME5		Proximal promoter	non-CGI	100	II	x	ELF1_(SC-631), Max, NFKB, Sin3Ak-20
chr5	138725482	138725830	348	-51	MZB1		Proximal promoter	Shelf	50	IR	x	BATF, BCL11A, BCLAF1_(M33-P5B11), c-Myc, CHD2_(N-1250), Egr-1, ELF1_(SC-631), IRF4_(M-17), Max, NFKB, POU2F2, PU.1, RFX5_(N-494), Sin3Ak-20, SP1, TAF1, TBP, TCF12, USF-1, USF2, YY1, ZEB1_(SC-25388), Znf143_(16618-1-AP), ZNF263
chr5	139040055	139040820	765	12137	CXXC5		Gene body	Shore	66.6667	AFE, CE, MXE	x	AP-2alpha, AP-2gamma, BAF155, c-Fos, c-Jun, c-Myc, CCNT2, E2F6, eGFP-FOS, eGFP-JunB, eGFP-JunD, Egr-1, ELF1_(SC-631), ERalpha_a, FOSL1_(SC-183), GABP, GATA-2, GR, HA-E2F1, HMGN3, Ini1, p300, PU.1, TAF1
chr5	139056667	139057496	829	28781	CXXC5		Gene body	CGI	80	CE, II, MXE	x	p300
chr5	139138880	139139201	321	-36365	PSD2		Intergenic	CGI	100		x	ERalpha_a
chr5	139227318	139228242	924	52374	PSD2		Gene body	CGI	87.5	CNE	x	CTCF, Egr-1, ELF1_(SC-631), GABP, Pol2, TAF1
chr5	140857941	140858046	105	-10814	PCDHGC5		Gene body	CGI	100	CNE, II	x	c-Myc, Max, Rad21, TCF12, ZEB1_(SC-25388)
chr5	140871156	140872334	1178	2937	PCDHGC5		Gene body	CGI	100	CNE, II	x	CTCF, GABP, PU.1
chr5	141062313	141062571	258	-642	ARAP3		Proximal promoter	non-CGI	100		x	AP-2gamma
chr5	142065539	142066938	1399	-586	FGF1		Proximal promoter	non-CGI	100	AFE, CE, II, MXE	x	FOXA2_(SC-6554), HNF4A
chr5	143191663	143192067	404	358413	YIPF5		Proximal promoter	non-CGI	100	CNE	x	PU.1, TCF12
chr5	148442694	148443744	1050	-482	SH3TC2		Proximal promoter	non-CGI	100	CE, II, IR	x	AP-2alpha, AP-2gamma, GATA-1, Pol2, TCF4
chr5	148808388	148808487	99	-49600	IL17B		Proximal promoter	non-CGI	100	CNE	x	ZBTB7A_(SC-34508)
chr5	148810061	148810203	142	-51294	IL17B		Proximal promoter	non-CGI	100		x	c-Myc, CTCF, CTCFL_(SC-98982), Egr-1, ELF1_(SC-631), GABP, HDAC2_(SC-6296), HEY1, TAF1, TBP, TCF4, ZBTB7A_(SC-34508)
chr5	149493008	149493099	91	-119	CSF1R		Proximal promoter	non-CGI	100		x	c-Myc, E2F6, Egr-1
chr5	149546087	149546366	279	-117	CDX1		Proximal promoter	CGI	100	CNE		POU5F1_(SC-9081)
chr5	149674905	149675916	1011	-6008	CAMK2A		Distal promoter	Shelf	33.3333		x	AP-2alpha, AP-2gamma, HNF4A, MafF_(M8194)
chr5	149887008	149887497	489	-421	NDST1		Proximal promoter	non-CGI	100	AFE, II	x	ERalpha_a
chr5	149979572	149980682	1110	-515	SYNPO		Proximal promoter	non-CGI	100	AFE	x	EBF, JunD, p300, STAT3
chr5	149999033	149999249	216	18499	SYNPO		Gene body	non-CGI	100		x	c-Fos, GATA-2
chr5	150004773	150004918	145	24204	SYNPO		Gene body	CGI	100			GR
chr5	150019496	150020338	842	-20487	MYOZ3		Proximal promoter	non-CGI	100		x	AP-2gamma, c-Fos, c-Jun, CCNT2, CEBPB, CTCF, eGFP-FOS, eGFP-JunB, eGFP-JunD, Egr-1, FOSL1_(SC-183), FOSL2, GATA-2, HDAC2_(SC-6296), JunD, Mxi1_(bHLH), NRSF, p300, STAT3, TBP, USF-1, USF1_(SC-8983), YY1, ZNF263
chr5	150284416	150284448	32	113	ZNF300		Proximal promoter	CGI	100		x	CHD2_(N-1250), ELF1_(SC-631), GABP, HA-E2F1, HEY1, KAP1, Mxi1_(bHLH), SETDB1, TAF1, TAF7_(SQ-8), TBP, TCF4, ZNF263
chr5	153854401	153856213	1812	2517	HAND1		Gene body	CGI	57.1429	CNE	x	CtBP2
chr5	153862183	153862752	569	-4644	HAND1		Distal promoter	CGI	66.6667		x	CtBP2
chr5	154071076	154071247	171	-21300	LARP1		Intergenic	Shore	100		x	AP-2alpha, AP-2gamma, Ini1, RXRA, USF-1
chr5	154091976	154092619	643	-164	LARP1		Proximal promoter	non-CGI	100	AFE	x	AP-2gamma, c-Myc, FOXA2_(SC-6554), JunD, p300, SP1, TAF1
chr5	156536107	156536955	848	-283	HAVCR2		Proximal promoter	non-CGI	100	AFE	x	EBF, NFKB, PAX5-N19, TAF1, WHIP
chr5	156696185	156696351	166	3177	CYFIP2		Proximal promoter	Shelf	100	AFE, II	x	Pol2, TAF1, TBP
chr5	158522427	158523907	1480	3621	EBF1		Gene body	Shore	83.3333	II	x	EBF, JunD, NANOG_(SC-33759), Pol2
chr5	158531132	158531394	262	-4475	EBF1		Distal promoter	Shore	66.6667	II	x	Rad21
chr5	159797813	159797922	109	-220	C1QTNF2		Proximal promoter	Shore	100		x
chr5	159894868	159895160	292	46149	PTTG1		Distal promoter	non-CGI	100		x	c-Myc, Egr-1, ELF1_(SC-631), GABP, GATA-2, HEY1, IRF4_(M-17), Max, MEF2A, p300, POU2F2, PU.1, RXRA, Sin3Ak-20, TAF1, TCF4, Znf143_(16618-1-AP)
chr5	169407439	169407941	502	-125227	FOXI1		Proximal promoter	non-CGI	100		x	KAP1, NANOG_(SC-33759), YY1, ZNF263
chr5	169532686	169533372	686	112	FOXI1		Proximal promoter	Shore	70		x
chr5	169724590	169725100	510	-23	LCP2		Proximal promoter	non-CGI	100		x	NFKB, Pol2, PU.1, SRF, TAF1, YY1
chr5	169757430	169757859	429	-23236	KCNIP1		Proximal promoter	non-CGI	100		x	PU.1
chr5	169816214	169817247	1033	-93	KCNMB1		Proximal promoter	non-CGI	100	AFE	x	ELF1_(SC-631), SRF
chr5	170877540	170878246	706	31226	FGF18		Gene body	CGI	60		x	AP-2gamma, c-Fos, ERalpha_a, GR, HA-E2F1, TAF1, TCF4
chr5	171094783	171095097	314	248273	FGF18		Intergenic	non-CGI	100		x	ATF3, c-Jun, CTCF, GR, JunD
chr5	171190008	171190154	146	243796	FBXW11		Intergenic	non-CGI	100		x
chr5	171534678	171534792	114	80611	STK10		Gene body	non-CGI	100	CE, II	x	AP-2gamma, CTCF, GATA3_(SC-268)
chr5	171708886	171709304	418	1700	UBTD2		Gene body	Shore	100		x
chr5	171807791	171808200	409	73531	SH3PXD2B		Gene body	non-CGI	100		x
chr5	172199642	172199667	25	-1452	DUSP1		Proximal promoter	Shore	100		x	AP-2alpha, AP-2gamma, BAF155, BRCA1_(C-1863), c-Fos, c-Myc, CCNT2, CEBPB, CHD2_(N-1250), EBF, eGFP-GATA2, eGFP-JunD, Egr-1, ETS1, FOSL1_(SC-183), GABP, GATA-1, GATA-2, GR, HA-E2F1, HDAC2_(SC-6296), HMGN3, HSF1, MafF_(M8194), Max, NFKB, Nrf1, NRSF, p300, P
chr5	172331791	172332685	894	-54201	RPL26L1		Gene body	non-CGI	100	AFE, CE	x	AP-2alpha, AP-2gamma, BAF170, c-Myc, FOXA1, GATA-2, GR, HA-E2F1, Max, Mxi1_(bHLH), STAT3
chr5	172657273	172658226	953	4565	NKX2-5		Downstream	Shore	100			SUZ12
chr5	172673098	172673349	251	-10909	NKX2-5		Intergenic	Shore	100			SUZ12
chr5	172750923	172751331	408	5379	STC2		Gene body	Shelf	100		x	CCNT2, E2F6, Egr-1, ELF1_(SC-631), ETS1, GABP, GATA-1, IRF1, NFKB, NRSF, Pol2, Sin3Ak-20, TAL1_(SC-12984), ZBTB7A_(SC-34508)
chr5	172982357	172982639	282	61168	BOD1		Intergenic	non-CGI	100			HA-E2F1
chr5	174152885	174154008	1123	1872	MSX2		Gene body	Shore	100	II	x
chr5	174158195	174159903	1708	7474	MSX2		Downstream	CGI	62.5		x
chr5	175108315	175109114	799	23675	HRH2		Gene body	non-CGI	60		x
chr5	175840794	175842222	1428	2032	CLTB		Gene body	Shore	66.6667		x
chr5	175974973	175976342	1369	-685	CDHR2		Proximal promoter	non-CGI	80	AFE	x	c-Jun, CEBPB, FOSL2, HEY1, HNF4A, HNF4G_(SC-6558), JunD, Mafk, STAT3
chr5	176166629	176167283	654	-70604	UNC5A		Intergenic	Shelf	100		x	E2F6, Max, SP1
chr5	176326365	176326619	254	-159	HK3		Proximal promoter	non-CGI	100		x
chr5	176793941	176795763	1822	10008	RGS14		Gene body	CGI	66.6667	AFE, IR	x	CHD2_(N-1250), CTCF, Egr-1, HEY1, IRF1, PU.1, SETDB1, TAF1, THAP1_(SC-98174), ZNF263
chr5	176827161	176827793	632	160	PFN3		Proximal promoter	CGI	80	CNE	x	Max
chr5	176936563	176938148	1585	-498	DOK3		Proximal promoter	non-CGI	100	A3SS, A5SS, AFE, CE, II	x	ATF3, c-Myc, CTCFL_(SC-98982), Egr-1, Max, PAX5-N19, PU.1, Sin3Ak-20, USF-1, USF2, YY1, ZBTB7A_(SC-34508)
chr5	177423311	177423598	287	-212	PROP1		Proximal promoter	non-CGI	100
chr5	178565721	178565937	216	78222	ZNF354C		Gene body	CGI	66.6667
chr5	178594526	178594649	123	106981	ZNF354C		Gene body	CGI	100		x	ZNF263
chr5	178692691	178692806	115	79682	ADAMTS2		Gene body	non-CGI	100		x	CEBPB
chr5	178741205	178741374	169	31141	ADAMTS2		Gene body	non-CGI	100		x	p300
chr5	178835885	178835980	95	-63502	ADAMTS2		Intergenic	non-CGI	100
chr5	178956874	178957434	560	-20417	RUFY1		Intergenic	Shore	75
chr5	180231155	180231194	39	-1127	MGAT1		Proximal promoter	Shore	100	CE, II, MXE		GATA-1, NFKB
chr5	180325579	180325969	390	-303	BTNL8		Proximal promoter	non-CGI	100
chr6	901264	901310	46	-208178	EXOC2	Blood	Intergenic	non-CGI	100		x	GR, HDAC2_(SC-6296), HEY1, Pol2, TCF4
chr6	1387836	1388806	970	-1748	FOXF2	Blood	Distal promoter	Shore	66.6667		x
chr6	1601509	1601802	293	-9025	FOXC1	Blood	Distal promoter	CGI	66.6667		x
chr6	1604081	1604140	59	-6570	FOXC1	Blood	Distal promoter	Shore	100		x
chr6	1605352	1608667	3315	-3671	FOXC1	Blood	Distal promoter	CGI	100		x	CEBPB, FOXA2_(SC-6554), GATA3_(SC-268), KAP1, NANOG_(SC-33759), Pol2, SP1, TCF12, YY1, ZNF263
chr6	1619445	1620889	1444	9486	FOXC1	Blood	Downstream	CGI	100		x	SUZ12
chr6	2510144	2510586	442	240789	MYLK4	Blood	Intergenic	non-CGI	100		x
chr6	2958750	2958852	102	13598	SERPINB6	Blood	Gene body	non-CGI	100		x
chr6	3023598	3024023	425	23744	NQO2	Blood	Gene body	non-CGI	100		x	AP-2gamma, ELF1_(SC-631), ELK4, GTF2F1_(RAP-74), HEY1, KAP1, NFKB, NRSF, Sin3Ak-20, STAT3, TAF1
chr6	3160502	3160584	82	-2760	TUBB2A	Blood	Distal promoter	Shelf	100		x	Brg1, c-Fos, c-Jun, c-Myc, CCNT2, E2F6, eGFP-FOS, eGFP-GATA2, eGFP-JunB, eGFP-JunD, FOSL1_(SC-183), FOSL2, GATA-1, HEY1, HMGN3, Ini1, IRF1, JunD, Mxi1_(bHLH), p300, TAL1_(SC-12984), TBP, YY1, ZBTB7A_(SC-34508)
chr6	3269502	3269581	79	-41574	TUBB2B	Blood	Gene body	non-CGI	100	CE, IR
chr6	3623902	3623988	86	128301	PXDC1	Blood	Intergenic	non-CGI	100	CNE	x
chr6	3737830	3737956	126	14353	PXDC1	Blood	Gene body	non-CGI	100	II	x
chr6	3749715	3750475	760	2151	PXDC1	Blood	Gene body	Shore	100	AFE	x	STAT3
chr6	4890079	4890278	199	113499	CDYL		Proximal promoter	non-CGI	100	AFE, CE, II, MXE	x	Max
chr6	6588846	6589075	229	27	LY86		Proximal promoter	non-CGI	100	CE, MXE	x	NFKB, NRSF, PU.1, TAF1, TBP, USF-1, USF2
chr6	6614447	6614798	351	25689	LY86		Gene body	non-CGI	100	CE, MXE		Egr-1
chr6	6971315	6971371	56	-136743	RREB1		Intergenic	non-CGI	100		x
chr6	8436218	8436296	78	-463	SLC35B3		Proximal promoter	Shore	100		x	GATA3_(SC-268)
chr6	10099432	10099656	224	-159962	OFCC1		Intergenic	non-CGI	100		x	E2F6, eGFP-GATA2, GATA-2, GATA3_(SC-268), HA-E2F1
chr6	10381196	10383164	1968	33290	TFAP2A		Intergenic	Shore	63.6364		x	Rad21, SUZ12
chr6	10385279	10386160	881	29750	TFAP2A		Intergenic	CGI	50		x	SUZ12
chr6	10390039	10391412	1373	24744	TFAP2A		Intergenic	CGI	66.6667		x	SUZ12
chr6	10392519	10393778	1259	22321	TFAP2A		Downstream	Shelf	66.6667	ALE
chr6	10398494	10398754	260	16846	TFAP2A		Gene body	CGI	75	ALE	x
chr6	10421372	10422636	1264	-6534	TFAP2A		Distal promoter	CGI	55.5556		x	Rad21, SUZ12, TCF12
chr6	10425553	10426099	546	-10356	TFAP2A		Distal promoter	Shore	100		x
chr6	10555808	10556523	715	-29827	GCNT2		Proximal promoter	non-CGI	80	AFE, ALE, CE, II	x	CtBP2, Max, Pol2, SP1, TAF1, ZNF263
chr6	11382553	11382830	277	-149777	NEDD9		Proximal promoter	non-CGI	100		x	EBF, Egr-1, IRF4_(M-17), MEF2A, MEF2C_(SC-13268), NFKB, Pbx3, POU2F2, PU.1, Sin3Ak-20, TAF1, TBP, ZEB1_(SC-25388)
chr6	11771473	11771840	367	7623	C6orf105		Gene body	non-CGI	100	CE, II	x	Pol2
chr6	12717790	12718530	740	1123	PHACTR1		Gene body	non-CGI	100	AFE	x	ERalpha_a, FOXA1, GATA-2, p300, YY1
chr6	13014871	13015221	350	298009	PHACTR1		Gene body	CGI	60		x	TCF12
chr6	13274151	13274354	203	54534	TBC1D7		Gene body	non-CGI	100	ALE	x	BCL11A, CCNT2, CHD2_(N-1250), eGFP-JunD, Egr-1, ELF1_(SC-631), GABP, HDAC2_(SC-6296), HEY1, HMGN3, MEF2A, MEF2C_(SC-13268), Mxi1_(bHLH), NFKB, PAX5-N19, POU2F2, PU.1, SP1, TAF1, TAL1_(SC-12984), TBP, TCF12, USF-1, ZBTB7A_(SC-34508), ZEB1_(SC-25388)
chr6	13428522	13428657	135	59279	GFOD1		Gene body	non-CGI	100	AFE	x	BCL11A, BCLAF1_(M33-P5B11), c-Myc, CHD2_(N-1250), E2F6, Egr-1, ELF1_(SC-631), IRF4_(M-17), MEF2A, NFKB, p300, Pbx3, POU2F2, PU.1, Rad21, Sin3Ak-20, SP1, TCF12, YY1, ZBTB7A_(SC-34508)
chr6	15504844	15506085	1241	157824	DTNBP1		Gene body	non-CGI	100	CE	x	CEBPB, CTCF, FOXA2_(SC-6554), GR, p300, Rad21, Sin3Ak-20, ZNF263
chr6	19180718	19181082	364	-656717	ID4		Intergenic	non-CGI	100		x	c-Jun, eGFP-JunD, JunD
chr6	20024152	20024447	295	186683	ID4		Intergenic	non-CGI	100		x
chr6	24877462	24877624	162	33652	FAM65B		Proximal promoter	non-CGI	100	AFE	x	c-Jun, JunD, Rad21, SP1, TAF1, TBP
chr6	25042090	25042955	865	95528	CMAHP		Intergenic	non-CGI	100	AFE, CNE	x	Pol2, POU2F2
chr6	25137864	25138169	305	34	CMAHP		Proximal promoter	Shore	66.6667	II	x	CEBPB, GATA-1
chr6	25218680	25218855	175	-60888	LRRC16A		Intergenic	non-CGI	100
chr6	25232780	25232874	94	-46829	LRRC16A		Intergenic	non-CGI	100		x	GATA-2
chr6	26016674	26017619	945	893	HIST1H1A		Distal promoter	Shelf	60	CNE	x
chr6	26225258	26226256	998	374	HIST1H3E		Proximal promoter	CGI	44.4444	CNE	x	BCL3, c-Myc, CTCF, JunD, NRSF, SP1, TAF7_(SQ-8), TBP, USF2, YY1
chr6	28322086	28322103	17	4404	ZKSCAN3		Gene body	non-CGI	100	AFE, CE	x	c-Fos, c-Jun, eGFP-HDAC8, eGFP-JunD, Mafk, NF-E2, Nrf1, Pol2, TAL1_(SC-12984), TBP, YY1
chr6	28493019	28493664	645	-447	GPX5		Proximal promoter	non-CGI	100		x	CEBPB
chr6	28554262	28554497	235	732	SCAND3		Gene body	Shore	100		x
chr6	28725620	28725957	337	165979	TRIM27		Intergenic	non-CGI	100		x	AP-2gamma, BDP1, CEBPB, E2F6, eGFP-GATA2, eGFP-JunD, GATA-2, GTF2F1_(RAP-74), HEY1, KAP1, Pol2, TBP
chr6	28874479	28875370	891	16843	TRIM27		Gene body	non-CGI	100	CE, IR	x
chr6	28884599	28885568	969	6684	TRIM27		Gene body	non-CGI	100		x	STAT3
chr6	28887247	28887836	589	4226	TRIM27		Gene body	Shelf	100		x
chr6	29454557	29454954	397	923	MAS1L		Gene body	non-CGI	100	CNE	x
chr6	29601498	29602390	892	-982	GABBR1		Proximal promoter	Shore	100	AFE	x
chr6	29629716	29629988	272	5094	MOG		Gene body	non-CGI	100	CE, II, MXE	x	c-Jun, FOXA1, Max, Pol2
chr6	29933411	29933971	560	23444	HLA-A		Distal promoter	non-CGI	100		x	eGFP-JunD, ELF1_(SC-631), FOSL2, FOXA2_(SC-6554), GATA-1, HDAC2_(SC-6296), HEY1, p300, PU.1, RFX5_(N-494), RXRA, SP1, TAF1, TBP, TCF4, ZBTB7A_(SC-34508), ZNF263
chr6	30039025	30039600	575	4315	RNF39		Gene body	CGI	86.9565	IR	x	CTCF, Max, NANOG_(SC-33759), TCF12
chr6	30041727	30042295	568	1617	RNF39		Gene body	Shore	100		x
chr6	30043820	30045068	1248	-816	RNF39		Proximal promoter	Shore	100		x	CTCF, GABP, Ini1, JunD, ZBTB7A_(SC-34508)
chr6	30095136	30095292	156	-9296	TRIM40		Distal promoter	CGI	84.6154		x
chr6	30104440	30104709	269	65	TRIM40		Proximal promoter	non-CGI	100	II	x
chr6	30122388	30122593	205	6220	TRIM10		Gene body	non-CGI	100		x	AP-2alpha, AP-2gamma, c-Fos, HNF4G_(SC-6558), JunD, ZNF263
chr6	30168645	30169768	1123	12064	TRIM26		Gene body	non-CGI	100	A5SS, CE, II, MXE	x	BATF, BCL11A, c-Myc, EBF, IRF4_(M-17), MafF_(M8194), Max, MEF2A, MEF2C_(SC-13268), NFKB, NRSF, POU2F2, PU.1
chr6	30174651	30175092	441	6399	TRIM26		Gene body	non-CGI	100	CE, MXE	x	c-Jun, CEBPB, ELF1_(SC-631), JunD, Pol2, TBP
chr6	30175792	30176093	301	5328	TRIM26		Gene body	non-CGI	100	CE, MXE	x	GATA3_(SC-268)
chr6	30297174	30297627	453	313	TRIM39-RPP21		Proximal promoter	Shelf	81.8182	CNE	x
chr6	30458586	30459139	553	1680	HLA-E		Gene body	Shore	100		x	ZNF263
chr6	30510021	30510459	438	-14246	PRR3		Gene body	non-CGI	100		x
chr6	30522674	30523215	541	-1541	PRR3		Gene body	Shore	66.6667		x	E2F6, ELF1_(SC-631)
chr6	30568625	30568683	58	16366	PPP1R10		Gene body	non-CGI	100		x
chr6	30579440	30579650	210	5475	PPP1R10		Gene body	non-CGI	100	CE	x
chr6	30624395	30624636	241	9700	C6orf136		Gene body	non-CGI	100		x
chr6	30652282	30652907	625	2498	PPP1R18		Gene body	Shore	70	A5SS, CE, II, IR	x	Egr-1, ELF1_(SC-631), NFKB, Pol2, TAF1, ZBTB7A_(SC-34508)
chr6	30653242	30653799	557	1572	PPP1R18		Gene body	Shore	100	A5SS, CE, II, IR	x	CTCF, HMGN3, PU.1
chr6	30691665	30691914	249	3633	TUBB		Gene body	Shelf	100	IR	x	CTCF, Pol2
chr6	30720080	30720491	411	-7959	IER3		Distal promoter	non-CGI	100		x	c-Fos, c-Jun, CEBPB, CTCF, ERalpha_a, GATA-2, GATA3_(SC-268), GR, JunD, Mxi1_(bHLH), PU.1, Rad21, RFX5_(N-494), SMC3_(ab9263), STAT1, STAT3, TAF1, TBP, TCF4, USF-1
chr6	30850405	30851638	1233	-5443	DDR1		Proximal promoter	Shore	100	AFE, CE, II, MXE	x	AP-2alpha, AP-2gamma, c-Myc, E2F6, EBF, Egr-1, ERalpha_a, GR, HA-E2F1, HEY1, HNF4G_(SC-6558), NFKB, PU.1, TCF12, ZEB1_(SC-25388)
chr6	30852874	30854551	1677	-2752	DDR1		Gene body	Shore	68.4211	AFE, CE, II, MXE	x	AP-2alpha, AP-2gamma, BAF155, c-Fos, c-Jun, CtBP2, eGFP-FOS, eGFP-JunD, FOSL1_(SC-183), FOSL2, GATA-2, NRSF, p300, SP1, TAF1, TCF12, TCF4, ZNF263
chr6	30855729	30856491	762	-355	DDR1		Proximal promoter	Shelf	100	A3SS, CE, II, IR, MXE	x	FOSL1_(SC-183), p300
chr6	30881112	30881579	467	-762	VARS2		Proximal promoter	CGI	50	IR		Pol2, TAF7_(SQ-8)
chr6	30883192	30883768	576	1372	VARS2		Gene body	Shore	100		x	ELF1_(SC-631), Rad21, SMC3_(ab9263), Znf143_(16618-1-AP)
chr6	30885008	30885310	302	3051	VARS2		Gene body	Shelf	100		x
chr6	31021422	31021957	535	47961	MUC22		Gene body	non-CGI	80	CE	x	PAX5-N19, Pbx3
chr6	31025933	31026215	282	52345	MUC22		Gene body	non-CGI	100	CE	x	CEBPB, MafF_(M8194)
chr6	31038609	31039043	434	41506	C6orf15		Intergenic	non-CGI	100		x
chr6	31081518	31082631	1113	-1743	C6orf15		Proximal promoter	non-CGI	100	AFE	x	BAF155, c-Fos, c-Jun, CTCF, eGFP-FOS, FOSL2, GR, JunD, TAF1, TCF4
chr6	31090929	31091383	454	-2904	CDSN		Gene body	non-CGI	100	AFE, CE, II	x	c-Jun, c-Myc, Egr-1, Max, Mxi1_(bHLH), RFX5_(N-494), USF-1, USF2, ZNF263
chr6	31096931	31097078	147	-8753	CDSN		Gene body	non-CGI	100	AFE, CE	x	FOXA1
chr6	31106941	31107663	722	-175	PSORS1C2		Proximal promoter	non-CGI	100	CE, CNE, IR	x	CTCF
chr6	31166174	31166759	585	-28016	POU5F1		Gene body	Shore	100		x
chr6	31513198	31513267	69	1392	ATP6V1G2		Proximal promoter	Shelf	100	A5SS, ALE, II	x
chr6	31527693	31528239	546	-11910	LTA		Downstream	non-CGI	100		x	BCL11A, BCL3, c-Jun, c-Myc, CTCF, eGFP-FOS, eGFP-JunB, eGFP-JunD, Egr-1, ETS1, GABP, HDAC2_(SC-6296), Max, MEF2A, MEF2C_(SC-13268), NFKB, PAX5-N19, SRF, TAF1, TCF12, USF-1, YY1, ZBTB7A_(SC-34508), ZEB1_(SC-25388)
chr6	31539973	31540051	78	136	LTA		Proximal promoter	non-CGI	100		x	ELF1_(SC-631), NFKB, POU2F2, TBP
chr6	31543647	31543686	39	317	TNF		Proximal promoter	non-CGI	100	CNE
chr6	31549853	31550241	388	155	LTB		Proximal promoter	Shore	100	AFE, CE, IR	x	CTCF, NFKB, TCF12, ZEB1_(SC-25388)
chr6	31554199	31555016	817	-369	LST1		Proximal promoter	non-CGI	100	A5SS, AFE, II, IR	x	EBF, ELF1_(SC-631), NFKB, Pol2, USF-1
chr6	31560624	31560871	247	14	NCR3		Proximal promoter	non-CGI	100	II	x	CTCF, EBF, Egr-1, ELF1_(SC-631), ZBTB7A_(SC-34508), ZNF263
chr6	31582340	31584223	1883	249	AIF1		Proximal promoter	non-CGI	50	AFE, CE, II, IR	x	HEY1, HNF4A, IRF4_(M-17), Max, Nrf1, SP1, TBP
chr6	31589593	31590674	1081	1684	PRRC2A		Proximal promoter	Shore	100	A3SS, CE, II	x	Pol2
chr6	31636239	31636422	183	-2397	LY6G5B		Gene body	Shelf	100	IR
chr6	31683051	31683131	80	6420	LY6G6C		Proximal promoter	non-CGI	100
chr6	31685392	31685575	183	4027	LY6G6C		Gene body	non-CGI	100	A3SS, CNE	x	c-Myc, CTCFL_(SC-98982), E2F6, HA-E2F1, HDAC2_(SC-6296), Pol2, Rad21, SMC3_(ab9263), SRF, USF-1, YY1, ZBTB7A_(SC-34508)
chr6	31686784	31688229	1445	2004	LY6G6C		Gene body	Shelf	85.7143	CE, CNE	x
chr6	31690949	31691442	493	75	C6orf25		Proximal promoter	Shore	76.9231	A5SS	x
chr6	31692300	31692375	75	1217	C6orf25		Gene body	Shore	100	A3SS, CE, II, IR
chr6	31695415	31695903	488	2380	DDAH2		Gene body	Shore	75	A5SS, II	x	Brg1, EBF, eGFP-JunD, ELF1_(SC-631), NRSF, PU.1, SMC3_(ab9263), TCF12
chr6	31696223	31696423	200	1716	DDAH2		Gene body	CGI	100	CE, IR	x
chr6	31704738	31705409	671	-2651	MSH5		Proximal promoter	Shelf	100		x	CHD2_(N-1250), ELF1_(SC-631), FOSL2, HDAC2_(SC-6296), HNF4G_(SC-6558), p300, PU.1, RXRA, Sin3Ak-20, SP1, TBP
chr6	31746795	31746874	79	-1727	VWA7		Gene body	non-CGI	100
chr6	31765083	31765634	551	-1647	VARS		Gene body	Shore	71.4286		x	CTCF
chr6	31786747	31786808	61	3487	HSPA1A		Distal promoter	Shore	100		x
chr6	31794278	31794472	194	-1137	HSPA1B		Proximal promoter	Shore	100		x	PAX5-N19
chr6	31799444	31800885	1441	4653	HSPA1B		Distal promoter	Shelf	75		x	CEBPB, CHD2_(N-1250), YY1
chr6	31838402	31838425	23	-7705	NEU1		Gene body	non-CGI	100	CE	x	CTCF, Rad21
chr6	31867822	31868025	203	1845	ZBTB12		Proximal promoter	CGI	75	AFE, CNE	x
chr6	31868418	31868949	531	1085	ZBTB12		Proximal promoter	CGI	61.5385	AFE, CNE	x	c-Myc, CTCF
chr6	32043676	32044254	578	33186	TNXB		Gene body	Shelf	100		x	CEBPB
chr6	32049053	32049235	182	28007	TNXB		Gene body	Shelf	75		x	c-Myc, E2F6, eGFP-FOS, FOSL1_(SC-183), GABP, Max, PU.1, YY1
chr6	32060681	32061084	403	16268	TNXB		Gene body	Shelf	100		x
chr6	32076337	32076592	255	686	TNXB		Gene body	non-CGI	100		x
chr6	32078574	32078624	50	-1448	TNXB		Proximal promoter	non-CGI	100		x
chr6	32097158	32097507	349	734	FKBPL		Proximal promoter	Shore	100	CNE	x	ZBTB7A_(SC-34508)
chr6	32119939	32121259	1320	-630	PPT2		Proximal promoter	Shore	100	CE	x	AP-2alpha, AP-2gamma, E2F6, Egr-1, FOSL2, GATA-1, HEY1, Pol2, PU.1
chr6	32121368	32121433	65	172	PPT2		Proximal promoter	Shore	100	AFE, CE, II	x	CTCF, TAF1, TBP
chr6	32156100	32156294	194	1766	PBX2		Gene body	non-CGI	100	IR	x	Sin3Ak-20
chr6	32159527	32160605	1078	-2103	PBX2		Gene body	Shelf	100	A5SS, II	x	EBF, Egr-1, ELF1_(SC-631), ETS1, GABP, HEY1, NRSF, POU2F2, PU.1, Sin3Ak-20, SP1, TAF1, WHIP
chr6	32160909	32161004	95	2343	GPSM3		Gene body	Shelf	100
chr6	32165089	32165321	232	-1905	GPSM3		Gene body	Shore	100		x	PU.1
chr6	32165889	32166310	421	-2800	GPSM3		Gene body	Shore	100		x
chr6	32179567	32181025	1458	11548	NOTCH4		Gene body	non-CGI	100	CE	x	CEBPB, STAT3
chr6	32182002	32182174	172	9756	NOTCH4		Gene body	non-CGI	100			PU.1
chr6	32190281	32191496	1215	955	NOTCH4		Gene body	non-CGI	80		x
chr6	32294470	32295237	767	80046	BTNL2		Gene body	non-CGI	100	CE	x	BATF, IRF4_(M-17), PAX5-N19, PU.1
chr6	32407570	32408596	1026	464	HLA-DRA		Proximal promoter	non-CGI	71.4286	II	x	BCL3, BCLAF1_(M33-P5B11), c-Fos, GTF2F1_(RAP-74), NFKB, PAX5-N19, POU2F2, RFX5_(N-494), Sin3Ak-20, SP1, TAF1, TBP, USF2
chr6	32557321	32557419	98	-47813	HLA-DQA1		Proximal promoter	non-CGI	100
chr6	32605043	32605385	342	31	HLA-DQA1		Proximal promoter	non-CGI	100	CE	x	ELF1_(SC-631), NFKB, POU2F2, RFX5_(N-494), Sin3Ak-20, TAF1, TBP
chr6	32808504	32808669	165	-2040	TAP2		Gene body	Shore	100		x	BATF, IRF4_(M-17), MEF2A, MEF2C_(SC-13268), NFKB
chr6	32812933	32813582	649	-1442	PSMB8		Proximal promoter	Shore	100	AFE, CE, II	x	PU.1
chr6	32828996	32829208	212	7164	PSMB9		Distal promoter	non-CGI	100		x	AP-2alpha, AP-2gamma, FOXA1, HA-E2F1, NFKB, Nrf1, p300, Rad21, RFX5_(N-494), RXRA, SP1, STAT3, TAF1, TCF12
chr6	32904061	32904317	256	4658	HLA-DMB		Gene body	non-CGI	100	AFE, CE, IR, MXE	x
chr6	32905085	32905320	235	3644	HLA-DMB		Gene body	non-CGI	100	AFE, CNE, IR	x	Pol2
chr6	32908239	32908718	479	368	HLA-DMB		Proximal promoter	non-CGI	83.3333	CNE		NFKB, POU2F2, TAF1
chr6	32908980	32909523	543	-405	HLA-DMB		Proximal promoter	non-CGI	100		x	BATF, BCL11A, BCL3, BCLAF1_(M33-P5B11), CHD2_(N-1250), CTCF, Egr-1, ELF1_(SC-631), ERalpha_a, IRF4_(M-17), MEF2A, MEF2C_(SC-13268), NFKB, p300, Pbx3, POU2F2, PU.1, SIX5, SMC3_(ab9263), SP1, TBP, TCF12, ZEB1_(SC-25388)
chr6	32920220	32921233	1013	172	HLA-DMA		Proximal promoter	non-CGI	90.9091	AFE, CE, CNE, II	x	c-Fos, c-Myc, EBF, ELF1_(SC-631), FOXA1, NF-YA, NF-YB, NFKB, p300, PAX5-N19, Pbx3, POU2F2, PU.1, Rad21, RFX5_(N-494), Sin3Ak-20, SMC3_(ab9263), SP1, TAF1, TCF12, USF2, WHIP, ZEB1_(SC-25388), Znf143_(16618-1-AP)
chr6	32942494	32943025	531	1899	BRD2	Blood	Gene body	Shore	83.3333	CE	x	EBF, Egr-1
chr6	32976805	32976897	92	538	HLA-DOA	Blood	Gene body	Shore	75	II
chr6	33039412	33039500	88	1998	HLA-DPA1	Blood	Gene body	non-CGI	100	CE, II	x	WHIP
chr6	33040535	33042551	2016	-89	HLA-DPA1	Blood	Proximal promoter	non-CGI	64.2857	A5SS, AFE, CE, II	x	BCL3, BCLAF1_(M33-P5B11), ELF1_(SC-631), IRF4_(M-17), NFKB, PAX5-N19, POU2F2, RFX5_(N-494), Sin3Ak-20, SIX5, SP1, TAF1, TBP, YY1, ZNF263
chr6	33043574	33044510	936	339	HLA-DPB1	Blood	Proximal promoter	non-CGI	77.7778	AFE, CE, II	x	c-Fos, c-Jun, CTCF, ELF1_(SC-631), GATA-1, JunD, NF-YA, NFKB, POU2F2, RFX5_(N-494), Sin3Ak-20, SP1, TAF1, TBP, YY1
chr6	33047185	33048286	1101	4033	HLA-DPB1		Gene body	Shore	50	AFE, CE, CNE, II, IR	x	RFX5_(N-494), ZNF263
chr6	33048502	33048732	230	4914	HLA-DPB1		Proximal promoter	CGI	100	A3SS, A5SS, AFE, II, IR	x	ELF1_(SC-631)
chr6	33128825	33129060	235	31302	COL11A2		Downstream	Shore	100		x	Pol2, RFX5_(N-494), TBP
chr6	33130696	33131560	864	29117	COL11A2		Gene body	Shore	100
chr6	33151135	33151512	377	8921	COL11A2		Gene body	non-CGI	100	CE, MXE	x	ELF1_(SC-631), GABP, PU.1, SETDB1
chr6	33173278	33173581	303	-2856	RING1		Gene body	Shore	100	CNE	x	BAF170, BATF, c-Fos, c-Jun, CTCF, eGFP-FOS, eGFP-JunB, eGFP-JunD, JunD
chr6	33245467	33245490	23	562	B3GALT4		Gene body	CGI	100	CNE		ELF1_(SC-631), JunD, Pol2
chr6	33256165	33256222	57	1110	WDR46		Proximal promoter	Shore	100	IR
chr6	33264834	33265313	479	2091	RGL2		Gene body	Shore	100	AFE, ALE, CE, IR	x
chr6	33280149	33280228	79	1975	TAPBP		Gene body	Shore	100	CE, MXE
chr6	33288180	33288891	711	2257	DAXX		Gene body	Shore	58.3333	CE, IR	x	c-Fos, c-Jun, CEBPB, eGFP-JunB, eGFP-JunD, GATA-2, HA-E2F1, JunD
chr6	33396610	33397959	1349	9438	SYNGAP1		Gene body	Shore	100		x	Pol2, Rad21, SMC3_(ab9263), ZBTB33
chr6	33400021	33400528	507	12428	SYNGAP1		Gene body	non-CGI	75		x	EBF
chr6	33864689	33864756	67	-92930	MLN		Proximal promoter	non-CGI	100		x	c-Myc, ERalpha_a
chr6	33943520	33943929	409	157911	GRM4		Intergenic	CGI	80		x	GATA-2
chr6	35285967	35286360	393	20569	DEF6		Gene body	non-CGI	100		x	CHD2_(N-1250), HA-E2F1, Rad21, TAF1, TBP, TCF12, USF2, ZNF263
chr6	35453638	35454434	796	10825	TEAD3		Gene body	CGI	75	CE	x	FOXA1, GATA3_(SC-268), HA-E2F1, p300, TAF1, TBP
chr6	36237982	36238230	248	-131	PNPLA1		Proximal promoter	non-CGI	100	AFE	x
chr6	36644997	36645500	503	1012	CDKN1A		Proximal promoter	Shore	100		x	HEY1, Pol2, TBP
chr6	36665554	36665620	66	21350	CDKN1A		Proximal promoter	non-CGI	100		x	c-Myc, Max, Pol2
chr6	37460940	37461350	410	6555	CCDC167		Gene body	non-CGI	100		x
chr6	39282316	39282532	216	-187	KCNK17		Proximal promoter	Shore	100		x
chr6	39895360	39895717	357	-84	MOCS1		Proximal promoter	non-CGI	100	AFE, CE, IR		STAT3
chr6	41121714	41122081	367	172	TREML1		Proximal promoter	non-CGI	100	CE	x
chr6	41168185	41169811	1626	-73	TREML2		Proximal promoter	non-CGI	90	CNE	x	GATA-1, SRF, TAL1_(SC-12984), TCF12, ZBTB7A_(SC-34508), ZEB1_(SC-25388), ZNF263
chr6	41470922	41471064	142	-43171	FOXP4		Intergenic	Shore	100		x
chr6	41528502	41528785	283	14480	FOXP4		Gene body	CGI	100		x	CTCF, Egr-1, ELF1_(SC-631), GABP, NFKB, Pol2
chr6	41604603	41604752	149	-1517	MDFI		Proximal promoter	CGI	66.6667	AFE	x	BAF155, c-Fos, E2F1, HA-E2F1, Ini1, STAT3
chr6	41606641	41607109	468	680	MDFI		Gene body	CGI	40	CE	x
chr6	41715166	41716413	1247	-651	PGC		Proximal promoter	non-CGI	100	AFE	x	CCNT2, CEBPB, eGFP-GATA2, GATA3_(SC-268), GR, HEY1, HNF4A, HNF4G_(SC-6558), Pol2, RXRA, SP1, STAT3, TAL1_(SC-12984), TBP, TCF4
chr6	41903172	41904398	1226	5767	CCND3		Gene body	non-CGI	100	ALE, CE	x	CTCF, eGFP-GATA2
chr6	42739021	42739639	618	-25446	TBCC		Intergenic	non-CGI	100		x	BCL11A, c-Myc, CHD2_(N-1250), ELF1_(SC-631), GABP, Max, MEF2A, NFKB, POU2F2, SIX5, SP1, TAF1, TBP, TCF12, USF-1, USF2, ZEB1_(SC-25388)
chr6	42892994	42893167	173	-3779	CNPY3		Gene body	CGI	100	CNE
chr6	42927975	42927993	18	-516	GNMT		Proximal promoter	Shore	100		x
chr6	43251710	43251928	218	-14179	SLC22A7		Gene body	CGI	100
chr6	43478457	43478500	43	6249	YIPF3		Proximal promoter	CGI	100	AFE	x	Pol2
chr6	43736807	43737136	329	-974	VEGFA		Proximal promoter	Shore	100		x	CTCF, p300, TCF4
chr6	44528765	44528958	193	173611	CDC5L		Intergenic	non-CGI	100
chr6	44698697	44698962	265	343579	CDC5L		Intergenic	Shelf	100		x	FOXA1, KAP1, p300
chr6	50785152	50785334	182	-1196	TFAP2B		Proximal promoter	Shore	66.6667		x
chr6	50786369	50786670	301	81	TFAP2B		Proximal promoter	Shore	100	AFE	x	GATA-2, NRSF, p300, YY1
chr6	50803820	50804174	354	17558	TFAP2B	Blood	Gene body	non-CGI	100
chr6	50812112	50814089	1977	26662	TFAP2B	Blood	Gene body	Shore	62.5		x	CtBP2, SUZ12, TCF12
chr6	50818685	50819236	551	32522	TFAP2B	Blood	Downstream	Shore	100		x
chr6	52858459	52859107	648	1395	GSTA4	Blood	Gene body	Shore	100	CE, MXE	x	Pol2, TAF1, YY1
chr6	56507601	56508429	828	-321	DST	Blood	Proximal promoter	non-CGI	100		x	FOSL2, FOXA2_(SC-6554), JunD, STAT3
chr6	56878397	56878665	268	-32853	KIAA1586		Gene body	non-CGI	100	CE	x	AP-2alpha, AP-2gamma, c-Jun, CEBPB, eGFP-JunD, JunD, p300
chr6	70500634	70501081	447	6191	LMBRD1		Gene body	non-CGI	100		x
chr6	70992907	70993328	421	19668	COL9A1		Proximal promoter	Shore	60		x	Max
chr6	73329475	73330358	883	-1654	KCNQ5		Proximal promoter	Shore	71.4286		x	BCLAF1_(M33-P5B11), Max, MEF2C_(SC-13268), NFKB, PAX5-N19, TAF1, TCF12, USF-1, USF1_(SC-8983), USF2, YY1
chr6	75911783	75912711	928	3376	COL12A1		Gene body	Shore	57.1429	CE	x	SUZ12
chr6	75916963	75918579	1616	-2148	COL12A1		Distal promoter	Shore	57.1429		x	AP-2gamma, Pol2, SUZ12, ZNF263
chr6	76059726	76059773	47	-65118	TMEM30A		Gene body	non-CGI	100		x
chr6	85824168	85824216	48	-335110	NT5E		Intergenic	non-CGI	100		x
chr6	90660913	90661373	460	56955	GJA10		Gene body	non-CGI	100		x	Rad21, STAT3, ZNF263
chr6	91007365	91007625	260	-868	BACH2		Proximal promoter	Shore	100			KAP1, TAF1
chr6	100037532	100038708	1176	-16530	PRDM13		Intergenic	CGI	75		x
chr6	101846650	101848236	1586	582	GRIK2		Proximal promoter	CGI	52.6316	AFE	x
chr6	106433792	106434429	637	-100084	PRDM1		Intergenic	CGI	85.7143		x	SUZ12
chr6	106440910	106441987	1077	-92746	PRDM1		Intergenic	Shore	85.7143		x	SUZ12
chr6	106545984	106546824	840	12209	PRDM1		Proximal promoter	non-CGI	100	AFE	x	BATF, Egr-1, GR, KAP1, PAX5-N19, POU2F2, STAT3, TAF1, YY1
chr6	106957081	106957497	416	-2016	AIM1		Distal promoter	Shore	100		x	STAT3, SUZ12
chr6	108145420	108145930	510	-154	SCML4		Proximal promoter	non-CGI	100	AFE	x	p300, PU.1
chr6	108444791	108444920	129	-42359	NR2E1		Intergenic	Shelf	100
chr6	108488544	108489292	748	1703	NR2E1		Gene body	CGI	100	AFE	x	CtBP2
chr6	108492358	108492769	411	5349	NR2E1		Gene body	Shore	100		x	CtBP2, SP1, SUZ12
chr6	108495385	108495865	480	8410	NR2E1		Gene body	CGI	50		x	ELF1_(SC-631), NRSF, Sin3Ak-20, SUZ12
chr6	109274429	109274496	67	104844	ARMC2		Gene body	non-CGI	100		x
chr6	111887834	111888540	706	39287	TRAF3IP2		Proximal promoter	non-CGI	66.6667	AFE, CE, II	x	GATA-2, Max, USF1_(SC-8983)
chr6	116381609	116382876	1267	-322	FRK		Proximal promoter	non-CGI	100		x	AP-2gamma, CTCF, ELF1_(SC-631), FOSL2, HEY1, Sin3Ak-20, SP1, TAF1, TBP
chr6	117802640	117802786	146	-1107	DCBLD1		Proximal promoter	Shore	100		x	E2F6, HEY1
chr6	125476162	125476407	245	1406	TPD52L1		Gene body	Shore	100	AFE	x	c-Myc, eGFP-GATA2, Egr-1, ERalpha_a, GR, HDAC2_(SC-6296)
chr6	133035150	133035379	229	-71	VNN1		Proximal promoter	non-CGI	100	CNE	x	CEBPB, Max, RFX5_(N-494), USF-1
chr6	134491143	134491531	388	-117548	SLC2A12		Gene body	non-CGI	100	IR	x
chr6	135271518	135271801	283	-400	ALDH8A1		Proximal promoter	non-CGI	100		x	GATA-2, Rad21
chr6	135516912	135517046	134	14526	MYB		Gene body	non-CGI	100	A5SS, CE, CNE, MXE	x	c-Myc, CCNT2, eGFP-GATA2, eGFP-JunD, GATA-1, HMGN3, Max, TAL1_(SC-12984)
chr6	137810767	137814078	3311	3108	OLIG3		Downstream	Shore	44.4444	CNE	x	CTCF
chr6	138426136	138427309	1173	1937	PERP		Gene body	Shore	75		x	CEBPB, GATA3_(SC-268), HDAC2_(SC-6296), JunD, Mxi1_(bHLH), p300, SP1, STAT3, TBP
chr6	138892911	138893159	248	167699	HEBP2		Gene body	non-CGI	100	AFE, IR
chr6	143928643	143929511	868	-70025	PHACTR2		Proximal promoter	non-CGI	100	AFE	x
chr6	146864278	146864390	112	-494	RAB32		Proximal promoter	Shore	100		x	HNF4G_(SC-6558), ZBTB7A_(SC-34508)
chr6	148869489	148869895	406	-198579	UST		Gene body	non-CGI	100		x
chr6	149771807	149772892	1085	33798	ZC3H12D		Gene body	CGI	75	CE, IR	x	AP-2gamma, SUZ12, USF-1
chr6	149803087	149803444	357	2882	ZC3H12D		Gene body	non-CGI	100		x	Egr-1, MEF2A, PAX5-N19, PU.1, TBP, USF2, YY1
chr6	149806077	149806235	158	-8	ZC3H12D		Proximal promoter	non-CGI	100	AFE	x	BATF, BHLHE40, c-Jun, c-Myc, ELF1_(SC-631), FOSL2, HNF4G_(SC-6558), JunD, MEF2A, NFKB, p300, PAX5-N19, Pol2, POU2F2, PU.1, Rad21, SMC3_(ab9263), SP1, TAF1, TCF12, YY1
chr6	151560831	151560992	161	-222	AKAP12		Proximal promoter	CGI	100		x
chr6	152002859	152003038	179	-125505	ESR1		Distal promoter	non-CGI	100	AFE	x	Pol2
chr6	152011415	152011666	251	-116913	ESR1		Proximal promoter	non-CGI	100	AFE	x	Pol2, Rad21, SMC3_(ab9263)
chr6	152126250	152126938	688	-1860	ESR1		Proximal promoter	Shelf	75	AFE	x	Pol2
chr6	152702330	152702463	133	256137	SYNE1		Gene body	non-CGI	100	CNE	x	c-Fos, c-Jun, CTCF, FOSL2, FOXA2_(SC-6554), GATA-2, JunD, KAP1, NRSF, p300, Sin3Ak-20, TBP, YY1
chr6	154677796	154678326	530	153692	CNKSR3		Proximal promoter	non-CGI	100	CE	x	PU.1
chr6	155776999	155777175	176	-50	NOX3		Proximal promoter	non-CGI	100	CNE	x	BCL11A
chr6	156717406	156718546	1140	-381088	ARID1B		Intergenic	CGI	83.3333		x	Egr-1
chr6	157746584	157746724	140	-1401	TMEM242		Proximal promoter	Shore	100		x
chr6	157931791	157932180	389	129429	ZDHHC14		Gene body	non-CGI	100		x
chr6	158018138	158018910	772	215967	ZDHHC14		Gene body	Shelf	66.6667	CE, II, MXE	x	CTCFL_(SC-98982), EBF, Rad21, SMC3_(ab9263), YY1
chr6	158066609	158066900	291	-177539	SNX9		Gene body	non-CGI	100	CE
chr6	158375684	158375814	130	-27139	SYNJ2		Intergenic	non-CGI	100		x	BHLHE40, CTCF, FOSL2, FOXA2_(SC-6554), HDAC2_(SC-6296), HEY1, HNF4G_(SC-6558), p300, Pol2, Rad21, SP1, SREBP1, TBP, USF-1
chr6	158447877	158448134	257	45118	SYNJ2		Gene body	non-CGI	100		x	c-Fos, c-Jun, eGFP-JunD, FOSL2, GATA-2, JunD, KAP1, NFKB, Pol2
chr6	158507753	158508188	435	81341	SERAC1		Gene body	CGI	75	CE	x
chr6	159052400	159052937	537	13135	DYNLT1		Gene body	non-CGI	100	CNE	x
chr6	159070607	159071106	499	-189	SYTL3		Proximal promoter	non-CGI	100		x	BATF, BCL3, Egr-1, ELF1_(SC-631), MEF2A, MEF2C_(SC-13268), NFKB, PU.1, SP1, TAF1, USF-1
chr6	159360705	159360984	279	105339	TAGAP		Intergenic	CGI	75		x	CTCF, EBF, TBP
chr6	159466054	159466542	488	-114	TAGAP		Proximal promoter	non-CGI	100		x	EBF, ELF1_(SC-631), NFKB, Pbx3, POU2F2, PU.1, SRF, TAF1, TBP
chr6	160241105	160241556	451	20030	PNLDC1		Gene body	non-CGI	100		x	c-Myc, Max
chr6	160542711	160542770	59	-122	SLC22A1		Proximal promoter	non-CGI	100
chr6	161796785	161796854	69	-101713	AGPAT4		Gene body	non-CGI	100	CE	x	E2F6, Mafk, PU.1
chr6	161860203	161860635	432	-165312	AGPAT4		Gene body	non-CGI	100	CE	x	c-Fos, c-Jun, eGFP-FOS, eGFP-JunB, eGFP-JunD, Egr-1, FOSL1_(SC-183), p300, STAT3, TBP, TCF4, ZNF263
chr6	163730368	163730853	485	-105064	QKI		Gene body	non-CGI	100	ALE, CE	x	c-Fos, c-Jun
chr6	163756931	163757048	117	-78685	QKI		Downstream	non-CGI	100		x	c-Fos, GATA-2
chr6	164507164	164507305	141	671560	QKI		Intergenic	non-CGI	100			USF-1
chr6	166260319	166261046	727	-185095	PDE10A		Intergenic	non-CGI	100		x	eGFP-JunD
chr6	166876585	166877038	453	-80326	BRP44L		Gene body	non-CGI	100	CNE		PU.1
chr6	166901788	166901854	66	-105335	BRP44L		Gene body	non-CGI	100		x	ELF1_(SC-631), GABP, NFKB, PAX5-N19, YY1, ZEB1_(SC-25388)
chr6	167104601	167104926	325	171007	RPS6KA2		Gene body	non-CGI	100	AFE, CE	x	AP-2alpha, AP-2gamma, c-Fos, c-Jun, GATA-2, JunD, KAP1, STAT3, TCF4, ZNF263
chr6	167507447	167508053	606	-17545	CCR6		Intergenic	Shore	57.1429		x	BCL11A, c-Myc, Egr-1, ELF1_(SC-631), NFKB, Nrf1, PAX5-N19, Pol2, POU2F2, SMC3_(ab9263), SP1, TAF1, TBP, TCF12
chr6	167529678	167530343	665	4716	CCR6		Gene body	non-CGI	100	AFE	x
chr6	167571172	167571630	458	-82	GPR31		Proximal promoter	non-CGI	100	CE, CNE		PU.1
chr6	168107104	168107313	209	-120462	MLLT4		Intergenic	Shore	100		x	CEBPB, NFKB, TAL1_(SC-12984)
chr6	168393930	168394198	268	-16445	HGC6.3		Intergenic	Shelf	100	ALE	x
chr6	168417574	168418442	868	-545	KIF25		Proximal promoter	non-CGI	100	CE	x
chr6	168533375	168533689	314	-53693	FRMD1		Intergenic	Shelf	100		x	KAP1, Rad21
chr6	168559427	168559503	76	-79626	FRMD1		Intergenic	non-CGI	100		x
chr6	168665386	168665533	147	54942	DACT2		Intergenic	non-CGI	100		x	ATF3, BHLHE40, CEBPB, FOXA1, FOXA2_(SC-6554), HNF4G_(SC-6558), NRSF, p300, Sin3Ak-20, USF-1, USF2
chr6	168743574	168743643	69	-23207	DACT2		Intergenic	non-CGI	100		x	c-Myc, ERalpha_a, GR
chr6	168748440	168748530	90	-28083	DACT2		Intergenic	non-CGI	100
chr6	168768014	168768172	158	-47691	DACT2		Intergenic	Shelf	66.6667
chr6	168778225	168778312	87	-57867	DACT2		Intergenic	non-CGI	100		x
chr6	168785320	168785970	650	-56186	SMOC2		Intergenic	non-CGI	100		x
chr6	168857542	168858319	777	16100	SMOC2		Gene body	non-CGI	100		x
chr6	169051407	169051431	24	209588	SMOC2		Gene body	non-CGI	100		x	GR
chr6	169689773	169689939	166	-35719	THBS2		Intergenic	non-CGI	100		x	E2F6, Pol2, SETDB1
chr6	169852316	169852806	490	-198424	THBS2		Downstream	CGI	75		x	AP-2gamma, eGFP-JunD, Egr-1, ELF1_(SC-631), FOSL1_(SC-183), GATA-2, HEY1, IRF1, NRSF, SRF, STAT1, STAT2, TAF1, TR4, ZNF263
chr6	170191057	170191082	25	39349	C6orf70		Gene body	Shore	100	CNE
chr6	170268691	170268808	117	117029	C6orf70		Intergenic	non-CGI	100		x	Max
chr6	170396223	170397069	846	203051	DLL1		Intergenic	non-CGI	100
chr6	170403264	170403962	698	196084	DLL1		Intergenic	Shore	100		x	c-Myc, EBF, GABP, Max, Pol2, POU2F2, PU.1
chr6	170463167	170463397	230	136415	DLL1		Intergenic	non-CGI	100		x
chr6	170493990	170494475	485	105464	DLL1		Intergenic	Shore	80		x	c-Fos, c-Myc, CTCF, GATA-2, GATA3_(SC-268), TAL1_(SC-12984)
chr6	170531229	170531435	206	68365	DLL1		Intergenic	Shore	100		x
chr6	170532633	170532835	202	66963	DLL1		Intergenic	Shelf	66.6667		x	CEBPB, Max, p300
chr6	170535663	170536124	461	63803	DLL1		Intergenic	non-CGI	100		x	c-Myc, CTCF, E2F6, ERalpha_a, FOXA1, GATA3_(SC-268), HA-E2F1, p300, STAT3, USF-1
chr6	170571686	170571794	108	27957	DLL1		Proximal promoter	non-CGI	100
chr6	170580947	170581690	743	18378	DLL1	Blood	Distal promoter	CGI	50		x	BCL11A, Max, MEF2A, NFKB, PAX5-N19, Pol2, PU.1, TCF12, USF-1, USF2
chr6	170606058	170606506	448	-6585	DLL1	Blood	Distal promoter	CGI	80	AFE	x	TCF12
chr7	119131	120801	1670	-73003	FAM20C	Blood	Intergenic	Shore	63.6364		x	Max, Rad21, USF-1
chr7	194719	194798	79	1790	FAM20C	Blood	Gene body	Shore	100	AFE	x
chr7	551601	552776	1175	7292	PDGFA		Gene body	Shore	80		x	BATF
chr7	632926	633202	276	-73583	PDGFA		Gene body	Shore	100		x	BCL11A, EBF, MEF2A, MEF2C_(SC-13268), NFKB, PAX5-N19, SP1, TCF12
chr7	653309	653680	371	-94014	PDGFA		Gene body	non-CGI	100		x
chr7	962492	963768	1276	31176	ADAP1		Gene body	Shelf	100	AFE	x	Egr-1, GATA-1, Pol2
chr7	968194	968552	358	25933	ADAP1		Gene body	Shelf	66.6667	AFE	x	CTCF, Egr-1, Max, PU.1
chr7	984874	985630	756	9054	ADAP1		Gene body	CGI	66.6667	AFE, II	x	ERalpha_a, HNF4G_(SC-6558), Pol2, SP1
chr7	1004997	1005576	579	9948	COX19		Gene body	Shelf	66.6667		x	CEBPB
chr7	1022213	1023066	853	-195	CYP2W1		Proximal promoter	Shore	100		x	CEBPB, HEY1, Pol2
chr7	1024022	1024814	792	1583	CYP2W1		Gene body	CGI	100
chr7	1030197	1031548	1351	8038	CYP2W1		Downstream	Shore	66.6667			FOXA2_(SC-6554)
chr7	1052392	1053629	1237	30176	CYP2W1		Gene body	CGI	50	CE	x
chr7	1083072	1083309	237	-13950	GPR146		Gene body	Shore	100	AFE, CE, CNE
chr7	1095416	1095720	304	-1573	GPR146		Gene body	Shore	50	CE	x
chr7	1102177	1102428	251	5162	GPR146		Gene body	Shelf	100	CE	x	BCL11A, CTCF, EBF, NFKB, p300, POU2F2, SP1, TBP, TCF12
chr7	1113014	1113237	223	-14597	GPER		Gene body	non-CGI	100	CE	x
chr7	1127420	1127767	347	-129	GPER		Proximal promoter	Shore	100	CE	x	c-Myc, HA-E2F1, HEY1, Max, Pol2, TBP, TCF4, ZNF263
chr7	1135747	1136023	276	8162	GPER		Gene body	CGI	75	CE	x	HA-E2F1
chr7	1239811	1240091	280	-32703	UNCX		Intergenic	non-CGI	100		x
chr7	1250273	1251032	759	-22001	UNCX		Intergenic	Shore	66.6667		x
chr7	1267228	1268188	960	-4946	UNCX		Distal promoter	Shore	100		x
chr7	1308483	1309108	625	36142	UNCX		Intergenic	non-CGI	100	CNE	x
chr7	1398116	1398209	93	100946	MICALL2	Blood	Intergenic	non-CGI	100
chr7	1491831	1492018	187	7184	MICALL2		Gene body	CGI	75	CE	x
chr7	1576765	1577697	932	6863	MAFK	Blood	Gene body	Shore	100	AFE	x	ATF3, c-Fos, c-Jun, c-Myc, CCNT2, CEBPB, eGFP-FOS, eGFP-JunB, eGFP-JunD, ERalpha_a, FOSL1_(SC-183), FOSL2, FOXA2_(SC-6554), GATA-1, GATA3_(SC-268), GR, HA-E2F1, HDAC2_(SC-6296), HMGN3, IRF1, JunD, Max, Mxi1_(bHLH), NRSF, p300, Rad21, SMC3_(ab9263), SP1, T
chr7	1607247	1607663	416	-11389	TMEM184A	Blood	Gene body	Shelf	50		x	c-Myc, ERalpha_a, STAT3
chr7	1626153	1627264	1111	-30643	TMEM184A	Blood	Gene body	non-CGI	100	IR	x	c-Myc, GATA-2, NRSF, p300
chr7	1631847	1632867	1020	-36291	TMEM184A	Blood	Downstream	non-CGI	100		x	GATA-2
chr7	1782577	1782755	178	33868	ELFN1		Gene body	Shore	100		x	GATA-2, Pol2, ZBTB7A_(SC-34508)
chr7	1793077	1793123	46	44302	ELFN1		Intergenic	non-CGI	100		x	ELF1_(SC-631)
chr7	1849671	1850388	717	101232	ELFN1		Intergenic	non-CGI	100			TAL1_(SC-12984)
chr7	1858916	1859172	256	110246	ELFN1		Gene body	non-CGI	100	AFE
chr7	1956546	1957317	771	208134	ELFN1		Gene body	non-CGI	100
chr7	1961785	1962212	427	213201	ELFN1		Gene body	non-CGI	100		x	c-Myc, CEBPB, HA-E2F1, Max
chr7	1980117	1980479	362	231500	ELFN1		Gene body	Shore	100		x	c-Myc, CHD2_(N-1250), ELF1_(SC-631), Max, NFKB, PU.1, TBP, USF2, ZNF263
chr7	2058865	2060040	1175	213130	MAD1L1		Gene body	Shore	71.4286		x	Egr-1, HDAC2_(SC-6296), IRF1, Pbx3, Sin3Ak-20, ZBTB7A_(SC-34508)
chr7	2094628	2094977	349	177780	MAD1L1		Gene body	non-CGI	100
chr7	2116368	2116648	280	156075	MAD1L1		Gene body	CGI	100	ALE	x	c-Myc, CEBPB, Max
chr7	2124092	2124566	474	148254	MAD1L1		Gene body	non-CGI	100	AFE, ALE
chr7	2139216	2139259	43	133345	MAD1L1	Blood	Gene body	non-CGI	100	AFE, ALE	x	CTCFL_(SC-98982), ELF1_(SC-631), GABP, Rad21
chr7	2152625	2153774	1149	119383	MAD1L1	Blood	Gene body	Shore	80	ALE	x	p300, STAT3
chr7	2444534	2446566	2032	2355	CHST12	Blood	Gene body	Shore	80		x	BCL11A, c-Myc, CHD2_(N-1250), eGFP-GATA2, GATA-2, MEF2A, MEF2C_(SC-13268), NFKB, RFX5_(N-494), STAT1, STAT2, TAF1, TAL1_(SC-12984), TBP, TCF12, ZBTB33
chr7	2551513	2551598	85	-7923	LFNG	Blood	Proximal promoter	non-CGI	100
chr7	2563611	2565575	1964	5114	LFNG	Blood	Gene body	CGI	57.1429	IR	x	BAF155, c-Fos, c-Jun, c-Myc, eGFP-FOS, eGFP-JunD, ERalpha_a, FOSL1_(SC-183), FOSL2, FOXA2_(SC-6554), GR, HA-E2F1, Ini1, JunD, p300, TBP
chr7	2647852	2648785	933	-23284	TTYH3		Gene body	Shelf	100		x	CTCFL_(SC-98982), Rad21
chr7	2653955	2654530	575	-17360	TTYH3		Gene body	non-CGI	60		x	ERalpha_a
chr7	2677986	2678263	277	6522	TTYH3		Gene body	non-CGI	100	AFE	x	HDAC2_(SC-6296), HNF4G_(SC-6558), p300, RXRA, Sin3Ak-20, SP1, USF-1, USF1_(SC-8983)
chr7	2738875	2738961	86	19755	AMZ1		Gene body	Shore	100		x	ELF1_(SC-631), Pol2
chr7	2758392	2758924	532	39495	AMZ1		Downstream	Shore	100	ALE, CNE	x	c-Myc, Rad21, YY1
chr7	2773010	2774654	1644	54669	AMZ1		Gene body	Shore	72.7273	ALE, CE, II	x	c-Fos, CTCF, E2F6, eGFP-JunD, ELF1_(SC-631), FOXA1, HA-E2F1, p300
chr7	2967973	2968627	654	-84341	GNA12		Gene body	CGI	66.6667	A5SS, II	x	CTCF
chr7	3019260	3020536	1276	63611	CARD11		Gene body	non-CGI	100	CE	x
chr7	3033408	3033939	531	49835	CARD11		Gene body	non-CGI	100	CE	x	GR
chr7	4652671	4652842	171	-69173	FOXK1		Intergenic	non-CGI	100		x	GATA-2, PU.1
chr7	4752951	4753002	51	31047	FOXK1		Gene body	non-CGI	100		x	E2F6, Pol2, POU2F2
chr7	4754566	4755415	849	33061	FOXK1		Gene body	Shelf	100		x	Max, Pol2
chr7	4848683	4848939	256	33549	KIAA0415		Gene body	CGI	100
chr7	4876858	4877595	737	24398	PAPOLB		Gene body	Shore	100		x	CTCF
chr7	4911022	4911121	99	-9447	PAPOLB		Gene body	non-CGI	100		x
chr7	5258357	5258485	128	28586	WIPI2		Gene body	non-CGI	100	IR	x	BCL11A, BCL3, BCLAF1_(M33-P5B11), c-Myc, ELF1_(SC-631), IRF4_(M-17), Max, MEF2A, NFKB, NRSF, POU2F2, PU.1, SP1, SRF, TAF1, YY1, ZEB1_(SC-25388)
chr7	5271480	5271655	175	41733	WIPI2		Gene body	Shelf	100		x	BCL11A, CHD2_(N-1250), Egr-1, ELF1_(SC-631), IRF4_(M-17), MEF2A, NFKB, Pbx3, POU2F2, PU.1, SMC3_(ab9263), SP1, TAF1, TBP, TCF12, USF2, ZEB1_(SC-25388)
chr7	5518071	5518918	847	34904	FBXL18		Gene body	Shelf	100	CNE	x	Max, NRSF, ZBTB33
chr7	5527927	5528179	252	25346	FBXL18		Gene body	CGI	100	ALE
chr7	5534951	5535641	690	18103	FBXL18		Proximal promoter	Shore	57.1429	CNE	x	ERalpha_a, GR
chr7	5647786	5648122	336	15518	FSCN1		Downstream	CGI	75		x	BCL3, Pol2, STAT3
chr7	6199980	6200140	160	55510	USP42		Gene body	Shore	100		x	CTCFL_(SC-98982), Pol2, Rad21, SMC3_(ab9263)
chr7	16505094	16506262	1168	-196	SOSTDC1		Proximal promoter	non-CGI	100		x	GTF2B, HEY1, Pol2, TBP
chr7	16890769	16891079	310	30689	AGR3		Intergenic	CGI	100
chr7	18127029	18127468	439	-59763	PRPS1L1		Gene body	Shore	66.6667	AFE	x	SUZ12
chr7	18329562	18330092	530	-206058	HDAC9		Gene body	non-CGI	100	AFE, IR	x
chr7	21208923	21209781	858	-258337	SP4		Intergenic	non-CGI	100		x	BCL3, NANOG_(SC-33759), Pol2, SP1, TAF1, TBP
chr7	22602715	22602895	180	-62904	STEAP1B		Proximal promoter	non-CGI	100	AFE	x	CHD2_(N-1250), YY1
chr7	23286319	23286539	220	113	GPNMB		Proximal promoter	Shore	100	AFE, II	x	HA-E2F1, STAT3, USF-1, USF1_(SC-8983)
chr7	24797656	24797691	35	-591	DFNA5		Proximal promoter	Shore	100	AFE	x	AP-2gamma, BAF155, BATF, EBF, Max, Pol2, STAT1, USF2
chr7	25702709	25703644	935	-435072	NPVF		Intergenic	non-CGI	100	AFE	x	FOXA1, p300
chr7	25893749	25894793	1044	-297576	NFE2L3		Intergenic	Shore	100		x	c-Fos, CEBPB, FOXA1, IRF1, Max, NF-YA, p300, POU2F2, PU.1, Rad21, SMC3_(ab9263), SP1, SP2_(SC-643), SUZ12, USF-1, USF1_(SC-8983), USF2
chr7	25897725	25899194	1469	-293387	NFE2L3		Intergenic	CGI	50		x
chr7	25900703	25901273	570	-290859	NFE2L3		Intergenic	Shore	100
chr7	26191458	26191599	141	-318	NFE2L3		Proximal promoter	Shore	100		x	EBF
chr7	26192756	26193805	1049	1434	NFE2L3		Gene body	Shore	83.3333		x	BCL11A, c-Fos, c-Jun, CtBP2, CTCF, E2F6, ELF1_(SC-631), GATA-2, NANOG_(SC-33759), p300, POU2F2, POU5F1_(SC-9081), PU.1, RXRA, SP1, TAF1
chr7	26897182	26897253	71	7123	SKAP2		Gene body	non-CGI	100	AFE	x
chr7	27134109	27134369	260	1386	HOXA1		Proximal promoter	CGI	50			SUZ12
chr7	27140797	27141388	591	1301	HOXA2		Gene body	Shelf	83.3333	CNE	x	YY1
chr7	27143252	27143717	465	-1091	HOXA2		Proximal promoter	CGI	75		x	SUZ12
chr7	27145972	27146445	473	-3815	HOXA2		Gene body	CGI	80		x	CtBP2, GATA-2, SUZ12
chr7	27150031	27150598	567	-7921	HOXA2		Gene body	CGI	80		x	ATF3, BCL3, NF-YB, STAT3, SUZ12, USF-1, USF2
chr7	27152583	27154305	1722	5770	HOXA3		Gene body	Shore	69.2308		x	c-Fos, CtBP2, GATA-2, RFX5_(N-494), STAT3, SUZ12, TCF4, YY1, ZNF263
chr7	27162090	27164709	2619	-4186	HOXA3		Gene body	CGI	50	A5SS, AFE, ALE, CE, II, IR	x	c-Fos, ELF1_(SC-631), HEY1, HNF4A, HNF4G_(SC-6558), p300, Pol2, SP1, TBP, USF-1
chr7	27168780	27169740	960	1139	HOXA4		Gene body	Shore	71.4286	A5SS, AFE, ALE, CE, II, IR	x	CTCF, Rad21, SUZ12
chr7	27175152	27177068	1916	-5711	HOXA4		Distal promoter	Shelf	66.6667	AFE, CE	x	FOXA1, FOXA2_(SC-6554), HNF4A, Rad21, RXRA, SMC3_(ab9263), SUZ12
chr7	27178861	27179432	571	4140	HOXA5		Proximal promoter	CGI	80	AFE, CE	x	CtBP2, SUZ12
chr7	27181480	27183591	2111	751	HOXA5		Proximal promoter	CGI	69.2308	AFE	x	BHLHE40, c-Myc, CEBPB, HEY1, Ini1, Mxi1_(bHLH), p300, Rad21, RXRA, SMC3_(ab9263), SRF, STAT3, TAF1, TBP, USF-1, USF1_(SC-8983), USF2
chr7	27183861	27184077	216	-682	HOXA5		Proximal promoter	CGI	100	AFE	x
chr7	27184109	27185512	1403	-1524	HOXA5		Proximal promoter	CGI	88	AFE	x
chr7	27186554	27187102	548	565	HOXA6		Proximal promoter	CGI	50	AFE	x	SUZ12
chr7	27192056	27192656	600	3940	HOXA7		Gene body	Shore	100		x	USF1_(SC-8983)
chr7	27194614	27195036	422	1471	HOXA7		Gene body	CGI	60		x	GATA-2, SUZ12
chr7	27196790	27199956	3166	-2077	HOXA7		Distal promoter	CGI	47.3684		x	ZNF263
chr7	27203430	27204349	919	1259	HOXA9		Gene body	CGI	60	CE	x	CTCFL_(SC-98982), SUZ12
chr7	27206073	27206907	834	-1341	HOXA9		Proximal promoter	CGI	60	AFE, CE	x
chr7	27207996	27208285	289	-2992	HOXA9		Proximal promoter	Shore	100	AFE, CE	x	CTCF, GATA-2, Pol2, SUZ12
chr7	28338584	28338985	401	-113359	CREB5		Proximal promoter	non-CGI	100	AFE	x	Rad21, SMC3_(ab9263), YY1
chr7	28474589	28474889	300	22595	CREB5		Proximal promoter	non-CGI	100	AFE, CE
chr7	28998540	28998860	320	-671	TRIL		Proximal promoter	Shore	75	CE	x	CTCF, FOXA1, p300
chr7	30951272	30951498	226	-52251	GHRHR		Proximal promoter	non-CGI	100	AFE	x	Pol2, TBP
chr7	32802477	32802765	288	-194384	FKBP9		Downstream	Shore	75		x
chr7	37392880	37393045	165	95592	ELMO1		Proximal promoter	non-CGI	100	AFE, CE, II		Pol2, ZBTB33
chr7	41741428	41742993	1565	495	INHBA		Proximal promoter	Shelf	60		x	c-Jun
chr7	42267269	42267747	478	9110	GLI3		Gene body	Shore	57.1429	AFE	x	Pol2
chr7	45002112	45002736	624	16280	MYO1G		Gene body	CGI	75	IR	x	CTCF, Max, Pol2, TAF1, YY1
chr7	45018658	45019005	347	-128	MYO1G		Proximal promoter	non-CGI	100		x	BCL11A, BCLAF1_(M33-P5B11), c-Myc, Egr-1, ELF1_(SC-631), ELK4, ETS1, IRF4_(M-17), Max, MEF2A, NFKB, p300, PAX5-N19, POU2F2, PU.1, Sin3Ak-20, SP1, TAF1, TBP, TCF12, YY1, ZEB1_(SC-25388)
chr7	45066841	45067057	216	27162	CCM2		Proximal promoter	non-CGI	100	AFE, CE, II	x	HNF4A
chr7	47611829	47611926	97	9864	TNS3		Gene body	non-CGI	100	AFE	x	CTCF, GATA3_(SC-268), HA-E2F1, STAT3
chr7	47693630	47694745	1115	-72446	TNS3		Proximal promoter	non-CGI	100		x	AP-2gamma, c-Fos, GATA-2, GATA3_(SC-268), RPC155, TFIIIC-110
chr7	48129797	48129992	195	1540	UPP1		Gene body	CGI	80	A3SS, CE, II	x	CTCF, Pol2, TCF4
chr7	50347081	50348870	1789	3598	IKZF1	Blood	Gene body	Shelf	83.3333	AFE	x	CTCFL_(SC-98982), E2F6, eGFP-GATA2, SRF, TAF1, TBP
chr7	50628718	50628968	250	-75	DDC	Blood	Proximal promoter	non-CGI	100	AFE	x	BHLHE40, CTCF, FOXA2_(SC-6554), HEY1, HNF4G_(SC-6558), NRSF, p300, Pol2, Rad21, RXRA, SRF, TBP, YY1
chr7	54955965	54956274	309	-129181	SEC61G	Blood	Intergenic	Shore	75		x
chr7	55224863	55224910	47	138162	EGFR	Blood	Gene body	non-CGI	100		x
chr7	56160528	56160911	383	-31	PHKG1	Blood	Proximal promoter	non-CGI	100		x	AP-2gamma, GATA3_(SC-268), p300, Rad21, SMC3_(ab9263)
chr7	64349450	64350150	700	-13820	ZNF273	Blood	Intergenic	CGI	100	CNE	x	SUZ12
chr7	67319320	67319485	165	857586	TYW1	Blood	Intergenic	non-CGI	100		x
chr7	73118533	73119262	729	15119	STX1A	Blood	Gene body	CGI	75	ALE, IR	x	CHD2_(N-1250), USF-1, USF1_(SC-8983), ZBTB33
chr7	73132033	73132837	804	1582	STX1A	Blood	Gene body	Shore	100	CE	x	AP-2gamma, ZNF263
chr7	73245439	73246406	967	730	CLDN4	Blood	Proximal promoter	CGI	50	IR	x	c-Myc, GATA3_(SC-268), GTF2F1_(RAP-74), HA-E2F1, HEY1, HNF4A, HNF4G_(SC-6558), Ini1, NRSF, Sin3Ak-20, TAF1, TBP, TCF12
chr7	73256360	73256416	56	11195	CLDN4	Blood	Proximal promoter	Shore	100	CNE		Egr-1, Pol2
chr7	73417185	73417264	79	-25202	ELN	Blood	Intergenic	non-CGI	100		x	c-Fos, c-Jun, c-Myc, GABP, GATA-2, Ini1, JunD, Max, TAF1, TBP, TCF4, YY1
chr7	73508618	73508994	376	10699	LIMK1	Blood	Gene body	non-CGI	100	AFE, II	x	BATF, c-Fos, c-Jun, CTCF, EBF, eGFP-FOS, eGFP-JunD, Egr-1, FOSL1_(SC-183), GABP, JunD, NFKB, NRSF, PU.1, Rad21, Sin3Ak-20, TCF12, TCF4, USF-1, ZBTB7A_(SC-34508)
chr7	74064549	74064585	36	-7463	GTF2I		Distal promoter	non-CGI	100		x	BCL11A, CEBPB, eGFP-JunD, Egr-1, ELF1_(SC-631), GATA-1, GATA-2, IRF1, IRF4_(M-17), MEF2A, MEF2C_(SC-13268), NFKB, SP1, STAT1, STAT2, TBP, TCF12
chr7	75443075	75443246	171	-69	CCL24		Proximal promoter	non-CGI	100		x	eGFP-JunD, ELF1_(SC-631), NRSF, Pol2, PU.1, SIRT6, ZBTB7A_(SC-34508)
chr7	75956931	75957850	919	25516	HSPB1		Gene body	Shore	100	CNE	x	c-Jun, c-Myc, GATA-1, Max, Pol2, PU.1, TAL1_(SC-12984)
chr7	84671308	84671582	274	79802	SEMA3D		Gene body	non-CGI	100
chr7	92237896	92238248	352	79985	RBM48	Blood	Gene body	non-CGI	100		x	E2F6, ELF1_(SC-631), ERalpha_a, HA-E2F1, Pol2, TCF4
chr7	92672812	92673176	364	74342	SAMD9	Blood	Intergenic	CGI	80		x	AP-2alpha, AP-2gamma, CtBP2, E2F1, EBF, HA-E2F1, STAT1, TCF4, YY1
chr7	96631384	96631902	518	-3647	DLX6	Blood	Gene body	CGI	75	CE, II, MXE	x	HDAC2_(SC-6296), JunD, SP1, SUZ12
chr7	96633311	96633726	415	-1771	DLX6	Blood	Gene body	Shore	100	CE, II, MXE
chr7	96636192	96637152	960	1382	DLX6		Gene body	Shore	100	AFE, CE, CNE, II, IR, MXE	x
chr7	96641456	96645019	3563	7948	DLX6		Gene body	Shelf	41.1765	A3SS, CE, MXE	x	Pol2, ZNF263
chr7	96646598	96652123	5525	4782	DLX5		Distal promoter	Shore	41.3793	A5SS, II	x	CTCF, EBF, HDAC2_(SC-6296), HEY1
chr7	96654782	96656358	1576	-1427	DLX5		Proximal promoter	Shore	71.4286		x	Mafk, SUZ12
chr7	97663876	97663940	64	-44492	OCM2		Intergenic	non-CGI	100		x
chr7	97911938	97912641	703	1311	BRI3		Gene body	Shore	100	CE	x	Pol2, STAT1
chr7	98424185	98424445	260	43358	TMEM130		Intergenic	non-CGI	100		x	ERalpha_a
chr7	98739496	98739782	286	2104	SMURF1		Gene body	Shore	100	AFE, CE	x	CTCF
chr7	99227370	99227515	145	12872	ZNF498		Gene body	non-CGI	100	CE, II
chr7	99425193	99425614	421	-232	CYP3A43		Proximal promoter	non-CGI	100		x	GATA3_(SC-268), HEY1, Pol2, TBP, TCF4
chr7	99612634	99612773	139	-515	ZKSCAN1		Proximal promoter	Shore	100
chr7	99691314	99691486	172	4817	COPS6		Proximal promoter	non-CGI	100	ALE, CE, CNE	x
chr7	99970074	99971016	942	-523	PILRA		Proximal promoter	non-CGI	100		x	c-Myc, CEBPB, Pol2, PU.1, USF-1
chr7	100463206	100463583	377	-1555	TRIP6		Gene body	Shore	50	ALE	x	c-Myc, CTCF, GATA-2, Pol2
chr7	100465625	100466241	616	983	TRIP6		Gene body	Shore	75	CE, II, IR	x	HEY1, TAF1, ZNF263
chr7	100875312	100876136	824	5503	CLDN15		Gene body	CGI	75		x	c-Myc
chr7	101499638	101500514	876	39194	CUX1		Gene body	non-CGI	100	AFE, CE, MXE	x	AP-2gamma, ATF3, BCLAF1_(M33-P5B11), c-Myc, CCNT2, CEBPB, CHD2_(N-1250), E2F4, E2F6, eGFP-GATA2, ELF1_(SC-631), ERalpha_a, ETS1, GABP, GATA-1, GATA-2, GATA3_(SC-268), GR, GTF2F1_(RAP-74), HA-E2F1, HMGN3, HNF4G_(SC-6558), IRF1, Max, MEF2C_(SC-13268), NFKB,
chr7	101723410	101723947	537	-204726	SH2B2		Gene body	non-CGI	100	CE	x	c-Myc, CTCFL_(SC-98982), Egr-1, ETS1, GABP, GATA-1, Mxi1_(bHLH), NRSF, Pol2, USF-1, YY1, ZBTB7A_(SC-34508)
chr7	101927846	101928560	714	-202	SH2B2		Proximal promoter	Shore	100		x	ELF1_(SC-631), Pbx3
chr7	102066852	102067440	588	-6850	ORAI2		Distal promoter	non-CGI	66.6667	CNE	x	BATF, BCL11A, BCLAF1_(M33-P5B11), CHD2_(N-1250), Egr-1, ELF1_(SC-631), IRF4_(M-17), Max, MEF2A, NFKB, p300, POU2F2, Sin3Ak-20, SP1, TAF1, TBP, TCF12, USF2, YY1
chr7	102574105	102574504	399	20961	LRRC17		Gene body	non-CGI	100	CE	x	CtBP2, NANOG_(SC-33759), Pol2, TAF1, TCF12, YY1
chr7	106505370	106505961	591	-258	PIK3CG		Proximal promoter	Shelf	100	AFE, CE, II	x	BATF, EBF, ELF1_(SC-631), GATA-2, HEY1, NFKB, Pol2, PU.1, TBP
chr7	107770791	107771400	609	-295	LAMB4		Proximal promoter	non-CGI	100		x
chr7	108168682	108169094	412	-2250	PNPLA8		Proximal promoter	Shore	75	AFE		Pol2
chr7	112062297	112062419	122	-841	IFRD1		Proximal promoter	non-CGI	100		x	ELF1_(SC-631), HDAC2_(SC-6296)
chr7	113722758	113724362	1604	-164478	PPP1R3A		Distal promoter	Shore	88.8889		x	Pol2
chr7	114055074	114056377	1303	674	FOXP2		Proximal promoter	non-CGI	87.5	AFE, CE	x	FOXA2_(SC-6554), KAP1
chr7	116139180	116139374	194	-378	CAV2		Proximal promoter	Shore	100	ALE, CE, II, MXE	x
chr7	116660172	116660240	68	66825	ST7		Gene body	non-CGI	100	AFE, ALE, CE	x	c-Jun, CEBPB, eGFP-JunD, JunD, KAP1, NRSF, p300, Pol2, Rad21
chr7	120629316	120629638	322	726	C7orf58		Proximal promoter	non-CGI	100		x	Brg1, TAF1
chr7	123484898	123485052	154	-248	HYAL4		Proximal promoter	non-CGI	100		x
chr7	124430753	124431682	929	-25537	GPR37		Proximal promoter	non-CGI	100			GATA3_(SC-268)
chr7	127906889	127907884	995	26056	LEP		Intergenic	Shelf	100		x	CTCF, GATA-2, GR, NRSF, p300, Pol2, Rad21, USF2
chr7	127991421	127992537	1116	-8017	RBM28		Gene body	CGI	100	CE, II, IR	x	CTCF, GABP, Rad21, TCF12, USF-1
chr7	128354965	128355289	324	-24219	CALU		Proximal promoter	non-CGI	100	II		PU.1
chr7	128579876	128580792	916	2340	IRF5		Proximal promoter	Shore	83.3333	AFE, CE	x	BATF, BCL11A, BCLAF1_(M33-P5B11), c-Myc, Max, MEF2A, NRSF, POU2F2, Sin3Ak-20, SP1, SRF, TAF1, TBP, TCF12, YY1, ZEB1_(SC-25388), Znf143_(16618-1-AP)
chr7	129417053	129418470	1417	166207	NRF1		Distal promoter	Shore	80		x	TCF4
chr7	130020011	130020130	119	-219	CPA1		Proximal promoter	Shore	100		x	GATA-2
chr7	134464123	134464411	288	103	CALD1		Proximal promoter	non-CGI	100	AFE	x	c-Fos, c-Jun, CEBPB, FOXA2_(SC-6554), GR, GTF2F1_(RAP-74), JunD, KAP1, Max, Mxi1_(bHLH), RFX5_(N-494), SRF, STAT3, TAF1, TAF7_(SQ-8), TBP, ZNF263
chr7	134575187	134576049	862	-95641	AGBL3		Proximal promoter	non-CGI	100	CE	x	GR, p300, USF-1
chr7	134832844	134833299	455	306	TMEM140		Proximal promoter	non-CGI	83.3333	CNE	x	c-Jun, CTCF, eGFP-JunB, eGFP-JunD, HNF4G_(SC-6558), IRF1, IRF4_(M-17), JunD, MafF_(M8194), MEF2A, Pbx3, PU.1, RXRA, STAT1, STAT2, STAT3, TAF1, TCF4, YY1, ZEB1_(SC-25388)
chr7	135433353	135433790	437	22	FAM180A		Proximal promoter	non-CGI	100		x	Pol2
chr7	138482826	138483314	488	331	TMEM213		Proximal promoter	non-CGI	100	AFE, CE, II	x	NANOG_(SC-33759), Rad21, TBP
chr7	139333296	139333410	114	124679	CLEC2L		Gene body	non-CGI	100		x
chr7	142353463	142353864	401	-20467	MTRNR2L6		Intergenic	non-CGI	100	CNE	x
chr7	142421812	142423070	1258	-6046	TCRBV3S1		Intergenic	non-CGI	100		x	Pol2
chr7	142554132	142555548	1416	2048	EPHB6		Gene body	Shore	80
chr7	142582859	142583836	977	142	TRPV6		Proximal promoter	non-CGI	85.7143	CE, IR	x	FOXA1, ZNF263
chr7	142981689	142981779	90	-306	TMEM139		Proximal promoter	Shelf	100	AFE		GATA3_(SC-268), HDAC2_(SC-6296), HEY1, HNF4A, HNF4G_(SC-6558), SP1
chr7	150021488	150021553	65	-763	ACTR3C		Proximal promoter	Shore	100	CE	x
chr7	150147536	150148073	537	-157	GIMAP8		Proximal promoter	non-CGI	100	CNE	x	Pol2
chr7	150211761	150212873	1112	372	GIMAP7		Proximal promoter	non-CGI	71.4286	CNE	x
chr7	150382724	150383337	613	237	GIMAP2		Proximal promoter	non-CGI	66.6667		x	CTCF, ELF1_(SC-631), IRF4_(M-17), Max, Pol2, POU2F2, PU.1, TBP, USF-1, USF1_(SC-8983), USF2, YY1
chr7	150413120	150413801	681	-184	GIMAP1-GIMAP5		Proximal promoter	Shelf	66.6667		x	ELF1_(SC-631)
chr7	150433540	150434640	1100	20445	GIMAP1-GIMAP5		Proximal promoter	non-CGI	100	AFE, IR	x	GABP, PU.1, SRF, TAF1, WHIP
chr7	150706321	150707313	992	14769	ATG9B		Gene body	Shore	100			Egr-1, Mxi1_(bHLH), Sin3Ak-20, ZBTB7A_(SC-34508)
chr7	150778724	150779047	323	-935	FASTK		Proximal promoter	CGI	100		x	E2F6, ZBTB7A_(SC-34508)
chr7	150896413	150896489	76	-11532	ASB10		Intergenic	non-CGI	100
chr7	151087534	151087726	192	48783	NUB1		Gene body	non-CGI	100	CE, II	x	PU.1
chr7	151106022	151106082	60	67205	NUB1		Proximal promoter	Shore	100	CE	x	CTCF, Rad21
chr7	151157140	151157240	100	59820	RHEB		Intergenic	non-CGI	100		x	c-Jun, c-Myc, CEBPB, CTCF, E2F6, ERalpha_a, GR, GTF2F1_(RAP-74), JunD, KAP1, p300, Pol2, RFX5_(N-494), SRF, STAT3, TBP, USF1_(SC-8983), ZNF263
chr7	151330066	151330230	164	-113138	RHEB		Proximal promoter	non-CGI	100	CE	x	ELF1_(SC-631), Mafk, PU.1, TAF1
chr7	154997031	154998107	1076	-91917	INSIG1		Intergenic	non-CGI	100		x	c-Fos, c-Jun, c-Myc, CCNT2, E2F4, eGFP-FOS, eGFP-GATA2, eGFP-JunB, eGFP-JunD, ELF1_(SC-631), GATA-1, GATA-2, GTF2B, GTF2F1_(RAP-74), HMGN3, Ini1, IRF1, IRF4_(M-17), JunD, KAP1, Mafk, NF-E2, NF-YA, NF-YB, NFKB, NRSF, p300, POU2F2, PU.1, RFX5_(N-494), SETDB
chr7	155276653	155276880	227	25943	EN2		Intergenic	non-CGI	100		x	Egr-1
chr7	155556590	155556729	139	48307	SHH		Gene body	non-CGI	100	A3SS	x	ELF1_(SC-631), PAX5-N19
chr7	155599026	155599780	754	5564	SHH		Gene body	Shore	75		x	CTCF, Pol2, SUZ12
chr7	155790801	155791233	432	-186050	SHH		Intergenic	non-CGI	100		x
chr7	155832831	155832992	161	-227945	SHH		Intergenic	non-CGI	100
chr7	155920156	155920455	299	-315339	SHH		Intergenic	non-CGI	100		x	STAT3
chr7	155970188	155970301	113	-365278	SHH		Intergenic	non-CGI	100
chr7	156139261	156139338	77	-534333,	SHH		Intergenic	non-CGI	100
chr7	156889207	156889781	574	-42161	UBE3C		Intergenic	non-CGI	100
chr7	157085473	157085979	506	-43984	DNAJB6		Intergenic	non-CGI	100		x	AP-2alpha, Egr-1, ERalpha_a, STAT3, USF-1
chr7	157294324	157294502	178	164703	DNAJB6		Intergenic	CGI	100			USF-1
chr7	157333752	157334850	1098	204591	DNAJB6		Gene body	non-CGI	100
chr7	157361752	157362094	342	232213	DNAJB6		Gene body	CGI	50		x
chr7	157467238	157468321	1083	338070	DNAJB6		Gene body	non-CGI	100			c-Myc
chr7	157475548	157476575	1027	346352	DNAJB6		Gene body	Shore	100	CNE
chr7	157647109	157647241	132	517465	DNAJB6		Proximal promoter	Shore	100		x	c-Myc, Egr-1, HDAC2_(SC-6296), HNF4A, HNF4G_(SC-6558), Max, PU.1, RXRA, USF-1
chr7	157690246	157692973	2727	561900	DNAJB6		Gene body	Shore	71.4286	CNE	x	CEBPB
chr7	157701024	157701262	238	571433	DNAJB6		Gene body	Shore	100
chr7	157809235	157809596	361	571066	PTPRN2		Gene body	non-CGI	100		x
chr7	157866922	157867812	890	513115	PTPRN2		Gene body	non-CGI	100
chr7	158059790	158060003	213	320585	PTPRN2		Gene body	Shore	100	CE, MXE	x	c-Myc
chr7	158243369	158243730	361	136932	PTPRN2		Gene body	non-CGI	100	CE, MXE		TCF12
chr7	158280771	158281138	367	99527	PTPRN2		Gene body	Shore	100	CE, MXE
chr7	158336016	158336049	33	44449	PTPRN2		Gene body	non-CGI	100	AFE, CE, MXE
chr8	335281	335353	72	-21491	FBXO25		Intergenic	non-CGI	100		x	CHD2_(N-1250), GATA-2, p300, TCF4
chr8	496327	496527	200	-1096	C8orf42		Proximal promoter	Shore	100
chr8	671480	672406	926	-176612	C8orf42		Gene body	non-CGI	100	CE		PU.1
chr8	748281	748907	626	-253263	C8orf42		Gene body	CGI	60
chr8	876130	877074	944	-381271	C8orf42		Gene body	non-CGI	100	ALE	x
chr8	1049167	1049477	310	-400247	DLGAP2		Gene body	Shore	100	ALE
chr8	1094502	1094904	402	-354866	DLGAP2		Intergenic	CGI	60	AFE	x
chr8	1112056	1112153	97	-337464	DLGAP2		Intergenic	Shore	100	AFE		CTCF, GATA-2, GATA3_(SC-268)
chr8	1244039	1244335	296	-205382	DLGAP2		Downstream	Shore	66.6667	CNE
chr8	1272628	1273604	976	-176453	DLGAP2		Intergenic	non-CGI	100		x	Rad21, SMC3_(ab9263)
chr8	1312682	1312875	193	-136790	DLGAP2		Intergenic	Shore	100
chr8	1649868	1650172	304	-61850	CLN8		Gene body	Shore	100		x
chr8	2092745	2093220	475	99825	MYOM2		Gene body	non-CGI	100	ALE
chr8	6420242	6421171	929	77	ANGPT2		Proximal promoter	Shelf	85.7143		x	CTCF, GATA-2, p300, Pol2
chr8	6456182	6456854	672	-35734	ANGPT2		Gene body	non-CGI	100		x	c-Fos, c-Jun, CEBPB, GATA-2, JunD, Pol2, STAT3
chr8	6735472	6735559	87	13	DEFB1		Proximal promoter	non-CGI	100	CNE	x	AP-2gamma, c-Myc, CEBPB, CTCF, GTF2F1_(RAP-74), Max, Mxi1_(bHLH), p300, Rad21, RFX5_(N-494), SMC3_(ab9263), STAT3, TBP, USF-1, USF2
chr8	6795980	6796902	922	-655	DEFA4		Proximal promoter	non-CGI	100
chr8	10283152	10283275	123	-99842	PRSS55		Gene body	non-CGI	100	ALE
chr8	10448863	10449096	233	63637	RP1L1		Intergenic	non-CGI	100		x
chr8	10512459	10512769	310	3	RP1L1		Proximal promoter	non-CGI	100	AFE	x	AP-2alpha, AP-2gamma, p300, ZNF263
chr8	10530053	10530148	95	-17484	RP1L1		Proximal promoter	non-CGI	100	AFE	x	c-Fos, c-Jun, ERalpha_a, JunD, STAT3
chr8	10586135	10587305	1170	1302	SOX7		Gene body	CGI	55.5556		x	CTCF, Mxi1_(bHLH), SUZ12
chr8	10589093	10589905	812	-1477	SOX7		Proximal promoter	CGI	66.6667			SUZ12
chr8	13372132	13372491	359	117	DLC1		Proximal promoter	non-CGI	100		x	CTCF, p300, Rad21, YY1
chr8	16859833	16860121	288	-303	FGF20		Proximal promoter	Shore	100		x	FOXA2_(SC-6554), HNF4A
chr8	17206671	17206819	148	64295	MTMR7		Gene body	non-CGI	100	AFE, CE	x	GATA-2
chr8	17554892	17555302	410	103329	MTUS1		Proximal promoter	non-CGI	100	AFE, ALE		Mafk
chr8	18067331	18067770	439	-67	NAT1		Proximal promoter	non-CGI	100	AFE, CE, MXE	x	Egr-1, ELF1_(SC-631), ETS1, HEY1, HNF4A, HNF4G_(SC-6558), IRF1, NF-YA, NF-YB, NFKB, Sin3Ak-20, SIX5, SP1, TAF1, TBP, TR4, USF-1, USF1_(SC-8983), YY1, Znf143_(16618-1-AP), ZNF263
chr8	19459996	19461068	1072	79562	CSGALNACT1		Proximal promoter	Shore	66.6667	A3SS, AFE, CE	x	CTCF, Pol2, SUZ12
chr8	19539991	19540576	585	-190	CSGALNACT1		Proximal promoter	non-CGI	100	AFE, CE	x	GATA-2, STAT3
chr8	21769114	21769903	789	1696	DOK2		Gene body	CGI	75	AFE, CE	x
chr8	21771059	21771668	609	-159	DOK2		Proximal promoter	Shore	100	AFE	x	CTCF, EBF, IRF4_(M-17), MEF2A, PU.1, TAF1, TBP, TCF12, ZEB1_(SC-25388)
chr8	21961713	21961788	75	5705	NUDT18		Gene body	non-CGI	100	CNE, IR
chr8	22458046	22458673	627	-4179	KIAA1967		Gene body	Shore	100	CE	x	Pol2
chr8	22499776	22501100	1324	26223	BIN3		Proximal promoter	non-CGI	100	CE, MXE	x	CTCF, TCF4
chr8	22561719	22562469	750	-11279	EGR3		Intergenic	Shore	100		x	CTCFL_(SC-98982), NFKB, p300, PAX5-N19, POU2F2, PU.1, Rad21, SMC3_(ab9263), SRF, TAF1, TBP, ZBTB7A_(SC-34508)
chr8	22844374	22844827	453	-8760	RHOBTB2		Proximal promoter	non-CGI	100	AFE	x	AP-2alpha, AP-2gamma, BAF155, ELK4, HNF4A, p300, Pol2, RFX5_(N-494), STAT1, TCF4
chr8	22852741	22853351	610	-315	RHOBTB2		Proximal promoter	Shelf	66.6667	AFE	x	CEBPB, HNF4A
chr8	22960177	22960385	208	-46	TNFRSF10C		Proximal promoter	Shore	75		x
chr8	24151514	24151874	360	114	ADAM28		Proximal promoter	non-CGI	100		x	BATF, BCL11A, CEBPB, CTCF, ELF1_(SC-631), FOXA2_(SC-6554), GABP, IRF4_(M-17), NANOG_(SC-33759), NFKB, Pol2, PU.1, SRF, STAT3, TAF1
chr8	24855226	24856821	1595	-41893	NEFL		Intergenic	Shore	71.4286		x	CTCF, GATA-2, Pol2
chr8	24858943	24859537	594	-45109	NEFL		Intergenic	Shore	100		x
chr8	27346608	27348001	1393	-1340	EPHX2		Proximal promoter	Shore	75		x	eGFP-GATA2, GATA-1, GATA-2, NRSF, p300, Rad21
chr8	27467783	27469338	1555	3767	CLU		Proximal promoter	Shelf	85.7143	AFE, CE, II, IR, MXE	x	CEBPB, p300, RXRA, STAT3
chr8	28174814	28176295	1481	906	PNOC		Proximal promoter	non-CGI	62.5	AFE	x	CTCFL_(SC-98982), HDAC2_(SC-6296), KAP1, PU.1
chr8	30243930	30245145	1215	2594	RBPMS		Gene body	Shelf	33.3333	AFE	x	Pol2, TAF7_(SQ-8)
chr8	32504110	32504919	809	98787	NRG1		Proximal promoter	non-CGI	60	CE	x	NANOG_(SC-33759)
chr8	38008386	38008630	244	92	STAR		Proximal promoter	non-CGI	100	AFE	x	CEBPB, eGFP-JunD, Egr-1, GTF2B, Max, Pol2, TAF1, TBP, YY1
chr8	39172097	39172120	23	207059	ADAM32		Proximal promoter	non-CGI	100		x
chr8	39835697	39836064	367	43407	IDO2		Gene body	non-CGI	100		x	CCNT2, Egr-1, GABP, HEY1, NRSF, TAL1_(SC-12984), YY1, ZBTB7A_(SC-34508)
chr8	41168072	41169433	1361	-1763	SFRP1		Proximal promoter	Shore	85.7143		x	CTCF
chr8	42037170	42038135	965	27189	AP3M2		Gene body	non-CGI	100	A5SS, CE	x	GABP, HEY1, MEF2C_(SC-13268), NFKB, Pol2, TAF1, YY1
chr8	42064673	42066228	1555	-257	PLAT		Proximal promoter	non-CGI	85.7143	AFE, CE	x	c-Fos, c-Jun, E2F6, JunD, p300, Pol2, PU.1, USF-1
chr8	42234243	42234803	560	151	DKK4		Proximal promoter	non-CGI	100	CNE	x
chr8	42356637	42356871	234	-39544	C8orf40		Gene body	non-CGI	100	CE, II, MXE	x	Pol2, ZNF263
chr8	48572447	48572557	110	78224	CEBPD		Gene body	non-CGI	100	CE	x	c-Myc, CCNT2, E2F6, eGFP-GATA2, eGFP-JunD, FOXA2_(SC-6554), GATA-1, GATA-2, GR, HEY1, KAP1, MafF_(M8194), Nrf1, NRSF, p300, SIRT6, STAT1, STAT2, STAT3, TAL1_(SC-12984), TBP, USF-1
chr8	48648112	48649086	974	2127	CEBPD		Downstream	Shore	75		x	c-Myc, CTCF, E2F6, SP1, SUZ12, TAF1, TCF4
chr8	49340641	49341022	381	307038	EFCAB1		Intergenic	non-CGI	100		x	Pol2
chr8	49571931	49572424	493	75692	EFCAB1		Intergenic	non-CGI	100		x
chr8	49783269	49783907	638	50411	SNAI2		Intergenic	Shore	75		x
chr8	49832881	49833685	804	716	SNAI2		Gene body	Shelf	66.6667	CNE	x	Pol2
chr8	49835988	49836230	242	-2110	SNAI2		Distal promoter	CGI	100		x	c-Fos, c-Jun, c-Myc, CEBPB, E2F1, E2F6, HA-E2F1, Ini1, JunD, Max, Mxi1_(bHLH), p300, Pol2, Rad21, SMC3_(ab9263), TCF4, USF2
chr8	57233269	57233874	605	-331	SDR16C5		Proximal promoter	Shore	100		x	CEBPB, Max, RFX5_(N-494), STAT3
chr8	59058585	59058660	75	151510	FAM110B		Gene body	CGI	100	CE	x	CTCF, Pol2
chr8	61834943	61835708	765	244002	CHD7		Intergenic	CGI	100
chr8	65499369	65500144	775	6962	BHLHE22		Downstream	CGI	60		x	SUZ12
chr8	65711644	65711916	272	-432	CYP7B1		Proximal promoter	CGI	66.6667		x
chr8	67405405	67405742	337	60856	ADHFE1		Proximal promoter	non-CGI	100	AFE	x
chr8	67454340	67454667	327	70976	MYBL1		Intergenic	CGI	75		x	FOXA1, HA-E2F1, PAX5-N19, TCF4
chr8	67975874	67975895	21	-718	CSPP1		Proximal promoter	Shore	100	AFE, II	x
chr8	70946891	70947440	549	36396	PRDM14		Intergenic	CGI	80		x	PU.1
chr8	70981345	70982039	694	1870	PRDM14		Gene body	Shore	66.6667		x	CTCF
chr8	70984199	70984917	718	-996	PRDM14		Proximal promoter	CGI	80		x	NANOG_(SC-33759), TAF1, TBP, YY1
chr8	71581729	71581788	59	159	XKR9		Proximal promoter	Shore	100	AFE, CE	x	Pol2
chr8	74332435	74333589	1154	126175	RDH10		Gene body	non-CGI	60		x	AP-2gamma, CEBPB, GATA-2, GR, Ini1, KAP1, Pol2, PRDM1_(Val90), Rad21, STAT1
chr8	77596069	77596382	313	2711	ZFHX4		Proximal promoter	Shore	100	AFE, CE	x
chr8	81478172	81478334	162	79805	ZBTB10		Intergenic	non-CGI	100		x	Egr-1, Rad21
chr8	95229525	95229872	347	-8884	CDH17		Proximal promoter	non-CGI	100	AFE	x	EBF, ELF1_(SC-631), Pol2, PU.1, TCF12, USF-1, USF2
chr8	99959430	99959723	293	2946	OSR2		Gene body	Shore	100	CE, II	x
chr8	101315498	101315560	62	-42	RNF19A		Proximal promoter	non-CGI	100	A5SS, CE	x	c-Jun, CEBPB, ELF1_(SC-631), HDAC2_(SC-6296), HEY1, HNF4G_(SC-6558), JunD, p300, RXRA, SP1, TBP, TCF4
chr8	101348456	101348501	45	-32992	RNF19A		Intergenic	non-CGI	100		x	AP-2gamma, CEBPB, GR, GTF2F1_(RAP-74), p300, Rad21, RFX5_(N-494), SP1, STAT1, STAT3, TAF1, TBP
chr8	102236283	102236617	334	-18490	ZNF706		Intergenic	CGI	100	CNE	x	ELF1_(SC-631)
chr8	102450860	102451058	198	-53709	GRHL2		Intergenic	non-CGI	100		x	c-Myc, CTCF, ERalpha_a, FOXA1, GATA3_(SC-268), HA-E2F1, p300
chr8	103137173	103137274	101	-662	NCALD		Proximal promoter	Shore	100		x	Pol2
chr8	103820614	103821815	1201	55182	AZIN1		Intergenic	Shore	100	IR	x	AP-2alpha, AP-2gamma, c-Fos, c-Myc, CEBPB, CTCF, eGFP-JunB, eGFP-JunD, eGFP-NR4A1, ERalpha_a, FOXA2_(SC-6554), GATA-2, GR, HA-E2F1, HDAC2_(SC-6296), HNF4G_(SC-6558), JunD, KAP1, Mxi1_(bHLH), NRSF, p300, Pol2, Rad21, RFX5_(N-494), SMC3_(ab9263), TBP, TCF4,
chr8	104153753	104153829	76	870	BAALC		Proximal promoter	Shore	100	AFE, CE	x	Rad21
chr8	110656096	110656245	149	880	SYBU		Proximal promoter	Shore	100	AFE, CE, II	x	AP-2alpha, AP-2gamma, CEBPB, FOXA2_(SC-6554), GR, HNF4G_(SC-6558), p300, SP1
chr8	120219151	120220073	922	-998	MAL2		Proximal promoter	Shore	100		x
chr8	120684968	120685686	718	-34221	ENPP2		Intergenic	non-CGI	100	AFE	x	FOXA2_(SC-6554), Pol2, TAF1, YY1
chr8	121136140	121136951	811	-806	COL14A1		Proximal promoter	Shore	66.6667		x	SMC3_(ab9263)
chr8	123875036	123875223	187	81229	ZHX2		Gene body	non-CGI	100		x	CTCF, E2F6
chr8	124173385	124173733	348	80079	C8orf76		Intergenic	CGI	66.6667		x	ELF1_(SC-631), GABP, Nrf1, TR4, ZNF263
chr8	124217698	124217896	198	35841	C8orf76		Gene body	Shore	100	ALE	x	CTCF
chr8	124730091	124730225	134	19489	ANXA13		Gene body	non-CGI	100	CE	x	c-Myc, CEBPB, Pol2, STAT3, USF-1
chr8	125741158	125741346	188	-522	MTSS1		Proximal promoter	CGI	80		x
chr8	125953473	125954151	678	-31727	ZNF572		Proximal promoter	non-CGI	100		x	NF-YB, USF-1
chr8	130995990	130996123	133	-196923	GSDMC		Gene body	CGI	100	AFE, CE, II	x	Pol2
chr8	133772657	133773115	458	28	TMEM71		Proximal promoter	non-CGI	100	CE, MXE	x	c-Fos, c-Jun, GATA-2, STAT3
chr8	134114834	134115661	827	-42645	SLA		Proximal promoter	non-CGI	100	AFE	x	p300
chr8	140945782	140945843	61	-230514	KCNK9		Gene body	non-CGI	100	CNE
chr8	141565971	141566221	250	44699	CHRAC1		Gene body	non-CGI	100
chr8	141588118	141588242	124	57466	EIF2C2		Gene body	non-CGI	100	CE	x
chr8	141599141	141599436	295	46357	EIF2C2		Gene body	non-CGI	100	CE	x	AP-2alpha, AP-2gamma, BAF155, BATF, BCL11A, c-Fos, Egr-1, GR, GTF2F1_(RAP-74), HA-E2F1, Mafk, MEF2C_(SC-13268), NFKB, Pol2, POU2F2, SP1, STAT3, TAF1, ZNF263
chr8	141608316	141609470	1154	36753	EIF2C2		Gene body	non-CGI	100	CE	x
chr8	142159992	142160235	243	78559	SLC45A4		Gene body	non-CGI	100	CE	x	Max
chr8	142192568	142192718	150	46030	SLC45A4		Gene body	non-CGI	100		x	BATF, ELF1_(SC-631), MEF2A, MEF2C_(SC-13268), NFKB, PAX5-N19, POU2F2, PU.1, ZEB1_(SC-25388)
chr8	142235430	142236389	959	2763	SLC45A4		Gene body	Shore	80		x
chr8	142238691	142238770	79	-58	SLC45A4		Proximal promoter	Shore	100	AFE	x	BHLHE40, c-Jun, c-Myc, CCNT2, CEBPB, eGFP-FOS, eGFP-JunB, eGFP-JunD, ELF1_(SC-631), ELK4, ERalpha_a, FOSL1_(SC-183), FOSL2, FOXA2_(SC-6554), GABP, GATA3_(SC-268), GR, GTF2F1_(RAP-74), HDAC2_(SC-6296), HMGN3, HNF4G_(SC-6558), HSF1, JunD, MafF_(M8194), Mxi1
chr8	142289648	142289876	228	-51089	SLC45A4		Intergenic	non-CGI	100	AFE	x
chr8	142297121	142297584	463	-58680	SLC45A4		Intergenic	Shore	100	AFE	x	c-Myc, ELF1_(SC-631), GATA3_(SC-268), PU.1, SIRT6, USF-1
chr8	142311010	142311072	62	66324	GPR20		Intergenic	non-CGI	100	AFE
chr8	143171182	143171282	100	313311	TSNARE1		Intergenic	non-CGI	100	CNE
chr8	143214333	143214455	122	270149	TSNARE1		Intergenic	non-CGI	100
chr8	143262091	143262517	426	222239	TSNARE1		Downstream	non-CGI	100
chr8	143331859	143332224	365	152501	TSNARE1		Gene body	Shore	100		x
chr8	143386260	143387265	1005	97780	TSNARE1		Gene body	non-CGI	100	II	x	CTCF
chr8	143424755	143424827	72	59752	TSNARE1		Gene body	non-CGI	100	CE		c-Myc
chr8	143463227	143463667	440	21096	TSNARE1		Gene body	non-CGI	100	CE	x
chr8	143545478	143546858	1380	791	BAI1		Gene body	Shore	37.5		x	GABP
chr8	143625597	143625967	370	70051	ARC		Gene body	CGI	66.6667		x
chr8	143761503	143761585	82	-330	PSCA		Proximal promoter	non-CGI	100	AFE
chr8	143823809	143824001	192	-76	SLURP1		Proximal promoter	Shelf	100	CNE	x	c-Myc
chr8	143851287	143851427	140	-111	LYNX1		Proximal promoter	non-CGI	100	CE	x	GATA3_(SC-268), HA-E2F1
chr8	143867942	143868110	168	-18	LY6D		Proximal promoter	non-CGI	100
chr8	144120106	144120706	600	20504	LY6E		Proximal promoter	non-CGI	100		x	AP-2gamma, CEBPB, ELF1_(SC-631), GABP, GATA3_(SC-268), HA-E2F1, HDAC2_(SC-6296), Mxi1_(bHLH), p300, PU.1, TAL1_(SC-12984), TBP, ZNF263
chr8	144207101	144207261	160	34574	LY6H		Intergenic	non-CGI	100
chr8	144329866	144330701	835	1175	ZFP41		Gene body	Shore	100	CNE, II	x
chr8	144408230	144408588	358	8641	TOP1MT		Gene body	non-CGI	100	CE, II, MXE
chr8	144420097	144420279	182	-3138	TOP1MT		Gene body	Shelf	100	AFE, CE	x	c-Myc, CEBPB, GATA-1, Max, Pol2, TAL1_(SC-12984)
chr8	144437314	144437914	600	-13411	RHPN1		Gene body	non-CGI	83.3333	AFE, CE	x	ELF1_(SC-631), PU.1, Sin3Ak-20
chr8	144508684	144509707	1023	3406	MAFA		Downstream	Shore	66.6667		x	ZNF263
chr8	144576604	144577238	634	46699	ZC3H3		Gene body	non-CGI	100	CE	x
chr8	144589984	144590068	84	33594	ZC3H3		Gene body	non-CGI	100	CE
chr8	144655026	144656271	1245	-721	C8orf73		Proximal promoter	Shore	80		x	c-Myc, CEBPB, Max
chr8	144800997	144801223	226	2603	MAPK15		Gene body	CGI	100	A3SS, CNE	x	AP-2alpha, AP-2gamma, c-Myc, E2F6, Egr-1, Max, USF-1
chr8	144803601	144803661	60	5124	MAPK15		Gene body	Shelf	100	IR
chr8	144814911	144815275	364	821	FAM83H		Proximal promoter	CGI	50	CNE		Egr-1, ELF1_(SC-631), ELK4, GABP, Mafk, NF-E2, ZBTB7A_(SC-34508)
chr8	144820683	144821712	1029	-5284	FAM83H		Gene body	CGI	66.6667		x	CTCF, ERalpha_a, GABP, GATA3_(SC-268)
chr8	144935734	144935835	101	11649	EPPK1		Downstream	non-CGI	100		x	USF-1
chr8	144965352	144965577	225	-18031	EPPK1		Intergenic	Shore	100			CTCFL_(SC-98982), ZBTB7A_(SC-34508)
chr8	145002522	145002835	313	22365	PLEC		Gene body	Shore	100		x	CEBPB, ELF1_(SC-631), GABP, p300, SP1
chr8	145011406	145012748	1342	12967	PLEC		Gene body	Shelf	80	CE	x	HA-E2F1, HNF4A, HNF4G_(SC-6558), TR4
chr8	145024637	145025064	427	193	PLEC		Proximal promoter	CGI	100	AFE	x	c-Myc, CCNT2, CTCF, E2F6, Mxi1_(bHLH), SMC3_(ab9263)
chr8	145086243	145086882	639	-19	SPATC1		Proximal promoter	non-CGI	100	AFE	x	EBF, ELF1_(SC-631), NFKB, SP1
chr8	145105829	145107199	1370	9070	OPLAH		Gene body	CGI	85.7143	IR	x
chr8	145726688	145729196	2508	-1523	GPT		Proximal promoter	Shore	90		x	CEBPB, CHD2_(N-1250), Egr-1, ERalpha_a, HNF4G_(SC-6558), NF-YB, p300, SP1, TBP
chr8	145749776	145750040	264	2508	LRRC24		Gene body	CGI	66.6667	CNE, II, IR	x	CTCF, HA-E2F1, ZBTB33
chr9	34457129	34457500	371	-1496	DNAI1		Gene body	Shore	50	AFE, II	x	c-Fos, c-Jun, c-Myc, eGFP-JunD, JunD, KAP1, TAF1, ZNF263
chr9	34623776	34624587	811	-3686	DCTN3		Gene body	CGI	75
chr9	36166097	36166258	161	-3211	CCIN		Distal promoter	Shore	66.6667		x	GATA-2
chr9	66455629	66456639	1010	-946524	FAM75A7		Intergenic	Shore	75		x	CTCF, EBF, GATA-1, IRF4_(M-17), NFKB, TBP
chr9	79631737	79632225	488	-2590	FOXB2		Distal promoter	CGI	50		x	SUZ12
chr9	90113998	90114755	757	1621	DAPK1		Gene body	Shore	100		x	YY1
chr9	96710875	96711316	441	6512	BARX1		Downstream	CGI	100
chr9	96712772	96716527	3755	2958	BARX1		Gene body	CGI	83.3333	CNE	x	CtBP2, Pol2, STAT1
chr9	96723014	96723088	74	-5443	BARX1		Distal promoter	CGI	100
chr9	97402166	97402555	389	-438	FBP1		Proximal promoter	Shore	100	AFE, CE	x	c-Myc, Max, NANOG_(SC-33759), RXRA, TCF12
chr9	97848107	97848457	350	231709	FANCC		Proximal promoter	CGI	66.6667	ALE, CE, CNE	x
chr9	98784802	98785110	308	147056	C9orf102		Proximal promoter	Shore	100		x	Egr-1, SUZ12
chr9	101568975	101569334	359	-826	GALNT12		Proximal promoter	Shore	100		x	E2F6
chr9	112970404	112970590	186	48423	TXN		Proximal promoter	non-CGI	100		x	FOXA1, GATA3_(SC-268), p300
chr9	117692745	117693010	265	-3	TNFSF8		Proximal promoter	non-CGI	100		x
chr9	120466493	120466837	344	205	TLR4		Proximal promoter	non-CGI	100		x	c-Fos, c-Jun, GATA-2, NFKB, PU.1, TBP, USF1_(SC-8983), USF2
chr9	123656751	123657221	470	-17380	PHF19		Intergenic	CGI	66.6667		x	GABP
chr9	123688715	123689193	478	2497	TRAF1		Proximal promoter	Shelf	66.6667		x
chr9	124979184	124980074	890	11462	LHX6		Gene body	Shore	60		x	CTCF, eGFP-GATA2, ELF1_(SC-631), GATA-1, GATA-2, HA-E2F1, KAP1, NANOG_(SC-33759)
chr9	124987896	124989915	2019	2185	LHX6		Gene body	CGI	83.3333	CE, II	x	Max
chr9	125796809	125797284	475	201	GPR21		Proximal promoter	non-CGI	100	CNE	x
chr9	129372349	129373499	1150	-3798	LMX1B		Distal promoter	CGI	50	CE		CTCF, SUZ12
chr9	129386206	129389125	2919	10944	LMX1B		Gene body	CGI	100		x	CtBP2, E2F6
chr9	130516695	130517848	1153	-19644	TOR2A		Proximal promoter	CGI	60	AFE, CE, II	x	CtBP2, JunD
chr9	130540941	130541859	918	-352	SH2D3C		Proximal promoter	non-CGI	100		x	ELF1_(SC-631), MEF2A, NFKB, Pbx3, USF-1
chr9	130700866	130701076	210	-208	DPM2		Proximal promoter	Shore	100		x	GR
chr9	132402607	132403257	650	1516	ASB6		Gene body	Shore	100	CE, CNE	x	p300, USF1_(SC-8983), YY1, ZNF263
chr9	133768931	133769695	764	-88	QRFP		Proximal promoter	non-CGI	100	CNE	x	c-Myc, Max, Pol2, Rad21, Sin3Ak-20, USF-1
chr9	135754383	135755669	1286	-828	AK8		Proximal promoter	Shore	66.6667	AFE	x	Pol2
chr9	136472008	136472927	919	-27100	FAM163B		Intergenic	Shore	66.6667
chr9	137252116	137253049	933	34267	RXRA		Gene body	CGI	66.6667		x	c-Fos, c-Jun, c-Myc, ELK4, GATA-1, GATA-2, GATA3_(SC-268), Max, p300, USF2
chr9	137718814	137719284	470	-53609	FCN2		Gene body	Shore	66.6667	CE, II, MXE	x
chr9	139239853	139240119	266	18054	GPSM1		Gene body	CGI	66.6667		x
chr9	139550969	139551542	573	-8968	EGFL7		Distal promoter	Shore	66.6667		x
chr9	139553210	139553914	704	-6662	EGFL7		Gene body	CGI	33.3333	AFE
chr9	139744532	139745116	584	1568	PHPT1		Gene body	CGI	66.6667	A5SS, CE, II, IR
chr9	139926740	139927646	906	99	FUT7		Proximal promoter	Shore	66.6667	CNE	x	Max, Pol2
chr10	384286	384652	366	158535	ZMYND11		Gene body	Shelf	100		x	c-Myc, FOXA1, GR, Pol2
chr10	531562	533102	1540	203276	DIP2C		Gene body	Shore	90	CE	x	CTCF
chr10	556470	557653	1183	178546	DIP2C		Gene body	non-CGI	100		x	c-Myc, CHD2_(N-1250), ELF1_(SC-631), ERalpha_a, FOXA1, NFKB, PAX5-N19, Rad21, SMC3_(ab9263), TCF12, TCF4, YY1, Znf143_(16618-1-AP), ZNF263
chr10	601759	601816	57	133820	DIP2C		Gene body	non-CGI	100
chr10	682693	682871	178	52826	DIP2C		Gene body	Shelf	100
chr10	729204	729846	642	6083	DIP2C		Gene body	non-CGI	100		x	CTCF, GR, Pol2
chr10	1505595	1505654	59	274045	ADARB2		Gene body	Shore	100
chr10	1507708	1508061	353	271785	ADARB2		Gene body	Shore	100		x	AP-2gamma, Egr-1, USF-1, USF2
chr10	1585223	1585345	122	194386	ADARB2		Gene body	CGI	100
chr10	1712918	1713418	500	66502	ADARB2		Gene body	non-CGI	100		x	NRSF
chr10	1767482	1767723	241	12067	ADARB2		Gene body	non-CGI	100			NFKB
chr10	3138418	3138534	116	28764	PFKP		Gene body	non-CGI	100		x	Pol2
chr10	3149673	3149852	179	40051	PFKP		Gene body	Shore	100		x	GR, STAT3, USF-1
chr10	3169037	3169516	479	45756	PITRM1		Gene body	non-CGI	100	CE, MXE	x	c-Myc, HA-E2F1
chr10	3805252	3805326	74	22184	KLF6		Intergenic	non-CGI	100	CNE	x	Egr-1, ELF1_(SC-631), GABP, HDAC2_(SC-6296), STAT3
chr10	3823758	3824387	629	3400	KLF6		Gene body	CGI	66.6667	CE, II	x	EBF, p300, PAX5-N19, POU2F2, PU.1, Rad21, SMC3_(ab9263), Znf143_(16618-1-AP)
chr10	4720653	4720912	259	-147619	AKR1E2		Proximal promoter	non-CGI	100		x	GATA-2, GATA3_(SC-268), STAT3, TCF4
chr10	5541568	5541823	255	-163	CALML5		Proximal promoter	Shore	100		x
chr10	5566543	5568004	1461	350	CALML3		Proximal promoter	Shore	54.5455	CE, CNE	x
chr10	6020330	6020387	57	-785	IL15RA		Proximal promoter	Shore	100
chr10	6162118	6162188	70	31204	RBM17		Downstream	non-CGI	100		x
chr10	6183455	6183872	417	52715	RBM17		Distal promoter	Shelf	100		x	BATF, c-Myc, EBF, eGFP-GATA2, eGFP-JunB, ELF1_(SC-631), GATA-2, GATA3_(SC-268), IRF4_(M-17), MEF2C_(SC-13268), PU.1, SP1
chr10	6214016	6214079	63	-30792	PFKFB3		Gene body	non-CGI	100	AFE	x	BCL11A, c-Jun, CTCF, NFKB
chr10	6220879	6220943	64	-23929	PFKFB3		Gene body	non-CGI	100	AFE
chr10	6297748	6297911	163	52990	PFKFB3		Intergenic	non-CGI	100		x	GR
chr10	8084340	8085800	1460	-11597	GATA3		Intergenic	non-CGI	100			CTCF, Max, SUZ12
chr10	8088801	8090162	1361	-7185	GATA3		Distal promoter	Shelf	50		x	CtBP2
chr10	8094093	8095121	1028	-2060	GATA3		Gene body	CGI	88.8889	CNE, II	x	NRSF, p300
chr10	8097331	8103673	6342	3835	GATA3		Gene body	Shore	50	CE, II	x	CtBP2, EBF, NRSF, p300, Pbx3, PU.1, SIX5, TCF12, ZNF263
chr10	8302769	8302831	62	206133	GATA3		Intergenic	non-CGI	100
chr10	11574300	11574616	316	-184	USP6NL		Proximal promoter	non-CGI	100		x	YY1
chr10	11825471	11825679	208	41219	ECHDC3		Intergenic	non-CGI	100		x
chr10	13388442	13388567	125	1793	SEPHS1		Gene body	non-CGI	100	AFE, CE	x	E2F6, Pol2, STAT3
chr10	14050305	14050521	216	322453	FRMD4A		Gene body	non-CGI	100	AFE	x	GATA-2, Max, p300, TCF12, USF-1, USF1_(SC-8983), USF2
chr10	18549536	18550223	687	120274	CACNB2		Proximal promoter	non-CGI	66.6667	AFE	x
chr10	18629497	18629677	180	199981	CACNB2		Proximal promoter	non-CGI	100	AFE	x
chr10	21783091	21783445	354	23483	C10orf140		Downstream	CGI	33.3333	CNE	x	EBF, Pol2
chr10	22542145	22542726	581	-62876	COMMD3-BMI1		Gene body	CGI	100		x	CtBP2
chr10	26855907	26856454	547	128915	APBB1IP		Gene body	CGI	80		x
chr10	29228804	29228916	112	262436	BAMBI		Intergenic	non-CGI	100		x	BCL11A, c-Jun, CEBPB, eGFP-JunB, ELF1_(SC-631), FOXA2_(SC-6554), GATA3_(SC-268), GR, HA-E2F1, HEY1, HNF4G_(SC-6558), HSF1, JunD, Max, Mxi1_(bHLH), NANOG_(SC-33759), p300, Pol2, RFX5_(N-494), SP1, SREBP1, TBP, TCF4, USF-1
chr10	29892014	29892649	635	31569	SVIL		Proximal promoter	non-CGI	100
chr10	29923920	29924694	774	-406	SVIL		Proximal promoter	non-CGI	100	AFE	x	c-Fos, CTCF, EBF, HEY1, SP1, SRF, STAT3, TCF4, ZNF263
chr10	30317625	30317994	369	320457	MTPAP		Gene body	non-CGI	100	IR	x
chr10	30818479	30818641	162	95610	MAP3K8		Intergenic	non-CGI	100		x	BCL11A, BCL3, CHD2_(N-1250), EBF, Egr-1, ELF1_(SC-631), GABP, IRF4_(M-17), MEF2C_(SC-13268), p300, POU2F2, PU.1, SP1, TAF1, TCF12, ZEB1_(SC-25388)
chr10	32216031	32216311	280	1599	ARHGAP12		Gene body	Shore	100		x	c-Fos, c-Jun, eGFP-FOS, eGFP-JunB, GATA-2, JunD, Pol2
chr10	45406295	45406847	552	-193	TMEM72		Proximal promoter	non-CGI	100		x	BHLHE40, NANOG_(SC-33759), TBP, ZNF263
chr10	45495971	45496087	116	-244	ZNF22		Proximal promoter	Shore	100	CNE	x	Pol2
chr10	45923374	45923705	331	53911	ALOX5		Gene body	Shore	66.6667
chr10	45958759	45958885	126	71997	MARCH8		Gene body	non-CGI	100		x
chr10	47746733	47747039	306	-34	ANXA8L2		Proximal promoter	non-CGI	100	CNE
chr10	49459800	49460249	449	22916	FRMPD2		Gene body	non-CGI	100		x	ERalpha_a, FOXA1, KAP1
chr10	49674251	49674883	632	64912	MAPK8		Gene body	CGI	80	CE, II	x
chr10	49892741	49893549	808	-373	WDFY4		Proximal promoter	non-CGI	100		x	BATF, BCL11A, Egr-1, ELF1_(SC-631), IRF4_(M-17), NRSF, SP1, SRF, TCF12
chr10	50396425	50396833	408	-222	C10orf128		Proximal promoter	non-CGI	100	AFE	x	ATF3, c-Myc, E2F6, eGFP-JunD, ELF1_(SC-631), ERalpha_a, GR, HEY1, Max, NF-E2, NFKB, PU.1, Sin3Ak-20, TAF1, TBP, USF-1, USF1_(SC-8983), USF2
chr10	50506875	50506896	21	93021	DRGX		Proximal promoter	non-CGI	100		x
chr10	50530557	50530771	214	69243	DRGX		Gene body	Shelf	100	IR
[truncated: 1,745 more rows]

## Sheet: Correlated CpGs
Blood vs one tissue					Blood vs one tissue							Blood vs three tissues					Blood vs all tissues
[truncated: 7,549 more rows]
